# Supplementary material for: Aortoiliac diameter and length in a healthy cohort
Source: PLoS One. 2022 May 5;17(5):e0268077. doi: 10.1371/journal.pone.0268077 (PMC9071155; doi:10.1371/journal.pone.0268077)
Supplement: S1 Data — (XLSX) [file pone.0268077.s001.xlsx]

## Sheet: data
No	age	sex	Height	Weight	BMI	smoking	PY	alcohol	hypertension	DM	Aorta_D	Aorta_L	CIA_D	CIA_L	IA_D	IA_L	meanCFAD	CVD	BUN	Cr	eGFR	HbA1C	Cholesterol	TG	HDL	LDL	age_CAT	Laterality	IMA	P2	P3	D4	D5	D6	RCIA	LCIA	P4_P5	P5_P6	P4_REnd	RtEnd	P4_LEnd	LtEnd	Bif_RSFA	Bif_LSFA	BSA	BSA_Cat
1	54	1	160.1	56.1	21.887	0		0	0	0	14.1667	110	9.25	25	8.5	174	7	0	11	0.57	105	5.3	233	121	53	162	3	1	1	15.4	13.6	13.5	9.2	10	9.1	8.7	19	31	185	7	163	7	165.9	149.5	1.57952	1
2	51	1	162.8	54.5	20.563	0		1	0	0	13.8333	86	7.525	54.5	7.5	213	7.45	0	11	0.77	90	5.5	192	53	66	140	3	2	1	14.6	13.5	13.4	7.3	7.9	7.1	7.8	58	51	217	7.3	209	7.6	183.6	183.9	1.56991	1
3	53	1	156.4	53.7	21.953	0		1	0	0	16.8667	87	9.4	43.5	9	208.5	8.2	0	12	0.6	104	5.5	246	73	75	174	3	2	1	18.8	16.9	14.9	9.6	9.6	8.4	10	40	47	213	8.6	204	7.8	191	187.9	1.52741	1
4	48	0	173.5	77.3	25.679	2	13	2	1	0	17.3	123	10.2	56	9.65	224	8.55	1	8	0.99	90	5	200	148	46	151	2	2	1	18.4	17.8	15.7	11.1	10.2	10.2	9.3	63	49	227	8.6	221	8.5	208.6	204.9	1.93014	3
5	64	0	172.9	74.1	24.787	2	20	2	0	0	19.1667	107	11.825	53	11.6333	232	11.25	0	13	0.78	95	5.4	159	117	39	115	4	2	1	20.4	18.8	18.3	14.2	12.1	11.1	9.9	42	64	236	11.4	228	11.1	202.5	206.2	1.88649	2
6	49	1	156.3	56.3	23.046	0		1	0	0	13.1	104	8.125	48.5	8	172	7.75	0	15	0.7	102	5.1	206	179	60	148	2	2	1	14.6	12	12.7	8.5	9.3	8	6.7	46	51	172	7.6	172	7.9	160.1	159.1	1.56344	1
7	50	1	161.6	55.8	21.367	0		0	0	0	12.7667	90	6.95	66.5	6.9	215	6.8	0	7	0.62	105	5.7	214	81	62	150	2	2	1	13.4	12.5	12.4	7.6	7.3	7	5.9	45	88	217	7.1	213	6.5	211.4	208.6	1.58266	1
8	64	1	158	61.7	24.716	0		1	1	1	16.2	108	10.05	60	9.76667	229	9.2	1	12	0.53	101	6.3	160	71	54	115	4	2	1	16.7	16.3	15.6	9.8	10	9.3	11.1	64	56	227	9.1	231	9.3	192.8	197.1	1.64558	1
9	87	0	167.9	62	21.99				0	0	20.7	128	13.925	32	13.0333	209.5	11.25		17	0.89	77	6.2	133	97	57	73	5	2	1	22.9	18.4	20.8	15	14.7	15.4	10.6	32	32	215	11	204	11.5	171.3	153.6	1.7	2
10	66	0	172.4	76.5	25.739	2	4.5	3	1	1	16.8333	113	11.375	64.5	11.05	229.5	10.4	1	25	0.83	92	6	157	140	38	118	4	2	1	18.5	15.7	16.3	11.1	11.7	10.3	12.4	69	60	233	10.5	226	10.3	179.5	182.6	1.91403	3
11	73	1	153.4	59.1	25.115	0		1	0	0	16.5333	119	11.625	22	10.4167	202	8	0	13	0.72	83	5.5	200	56	95	110	5	1	1	18.6	16.2	14.8	11.7	12.5	10.8	11.5	24	20	211	7.8	193	8.2	173.5	162.4	1.58692	1
12	80	0	160.9	59.3	22.906	0		2	1	0	16.8	106	10.625	46.5	10.0167	190.5	8.8	1	11	0.85	82	5.6	155	104	86	63	5	2	1	19.5	15.9	15	10.3	12.2	10.4	9.6	39	54	189	9	192	8.6	167.3	168.3	1.628	1
13	73	1	165.9	64.8	23.544	0		3	1	0	15.6	113	9.225	30	8.78333	185.5	7.9	1	3	0.87	66	5.7	172	53	70	105	5	1	1	17.7	15.1	14	8.9	10	9.1	8.9	32	28	187	8.1	184	7.7	172.8	167.3	1.72806	2
14	55	0	176.5	72.9	23.401	2	37.5	2	0	0	18.1	133	10.525	25	9.81667	172.5	8.4	1	8	0.89	96	5.7	186	80	52	139	3	2	1	18.8	19.2	16.3	11.2	10.3	10.5	10.1	26	24	176	8.7	169	8.1	163.8	152.9	1.89054	2
15	58	1	161.3	56.8	21.831	0		2	0	0	16.7667	100	12.2	63.5	11.1167	208	8.95	1	12	0.72	93	5.6	201	40	62	150	3	2	1	18.9	14.3	17.1	12.7	12.7	11.6	11.8	54	73	204	8.5	212	9.4	186.8	190.6	1.59529	1
16	59	0	180.1	86.3	26.606	2	30	4	0	0	20.5333	113	12.125	63	12.0167	266.5	11.8	1	12	1.12	72	5.3	203	65	81	135	3	1	1	24.2	18.5	18.9	12.6	12.3	11.4	12.2	55	71	269	11.4	264	12.2	228.7	218.7	2.07783	3
17	55	0	180.8	78.9	24.137	1	35	3	0	0	17.5333	117	10.625	42.5	10.3	210.5	9.65	0	11	1.07	78	5.5	232	87	76	163	3	1	1	18.7	18	15.9	11.5	11.9	9.4	9.7	37	48	209	9.1	212	10.2	181.1	183.3	1.99061	3
18	75	0	173.8	68.7	22.743	0		4	1	0	20.6	118	10.225	51.5	9.85	208.5	9.1	1	15	0.92	81	5.3	193	202	45	128	5	2	1	23.3	20.8	17.7	12	11.2	10.1	7.6	45	58	215	9.1	202	9.1	197.4	183	1.82118	2
19	82	1	156.2	51.4	21.067	0		0	1	0	18.0333	100	9.825	43	9.18333	247	7.9	1	11	0.71	80	6	150	95	69	78	5	2	1	20.1	19	15	11.4	9.1	10.3	8.5	41	45	211	7	283	8.8	183.6	160.3	1.49338	1
20	58	0	162.6	68.8	26.022	1	38	0	0	0	17.4	101	10.575	68.5	10	210	8.85	0	21	1.29	62	5.2	212	179	38	170	3	1	1	18.9	16.3	17	11.1	11.7	9.8	9.7	53	84	210	8.7	210	9	194	191.5	1.7628	2
21	58	0	166.8	60.8	21.853	2	30	2	1	1	17.2667	99	9.3	45	8.91667	216	8.15	1	21	0.78	99	5.7	184	48	54	133	3	1	1	19.9	16.6	15.3	10.6	9.6	9.7	7.3	45	45	219	8.2	213	8.1	199.5	197.4	1.67841	1
22	71	0	177.2	64.3	20.478	2	25	1	0	1	19.4333	121	12.25	31.5	11.5167	250	10.05	1	16	0.8	90	6.5	165	53	37	127	5	1	1	20.6	19.5	18.2	12.6	11.3	11.6	13.5	40	23	264	10.1	236	10	193	175	1.77904	2
23	69	0	168.7	79.2	27.829	2	10	2	0	1	18.3667	116	12.65	58.5	12	219	10.7	1	17	0.96	80	6.5	103	53	44	58	4	2	1	20.4	17.9	16.8	15.6	12.2	11.1	11.7	45	72	222	10.7	216	10.7	197.8	197.9	1.9265	3
24	52	0	167.7	67.1	23.859	2	33	2	0	0	17.2	116	11.4	44	10.6833	214	9.25	0	14	0.77	104	5.6	226	149	62	158	3	1	1	18.7	17	15.9	11.8	11.7	11.3	10.8	46	42	219	9.3	209	9.2	194.8	180.7	1.76798	2
25	67	1	162.3	63.7	24.183	0		0	0	0	18.3333	119	13.875	58.5	12.7833	247.5	10.6	0	11	0.96	62	5.1	204	50	75	135	4	1	1	19.3	16.2	19.5	13.7	14.1	13.5	14.2	56	61	250	10.1	245	11.1	183.5	174.6	1.69464	1
26	40	0	180.8	80.9	24.749	2	20	3	0	0	18.4	101	10.75	54	10.3833	239.5	9.65	1	15	0.89	107	5.2	162	163	40	115	1	2	1	20.9	16.8	17.5	11.2	10.7	10.7	10.4	51	57	240	9.7	239	9.6	232.4	230.9	2.01568	3
27	64	0	171.6	68.4	23.229	2	20.5	2	1	1	19.0667	99	9.8	44.5	8.95	234	7.25	1	13	0.66	102	6.4	130	58	39	85	4	2	1	20.6	18.4	18.2	9.1	9.7	10	10.4	37	52	236	7.8	232	6.7	207.2	211.3	1.80566	2
28	61	1	154.5	49.9	20.905	0		0	0	0	14.0333	93	7.425	54	7.13333	203.5	6.55	0	15	0.67	95	5.7	188	35	66	132	4	2	1	14.9	13.6	13.6	7.8	7.6	6.9	7.4	57	51	206	6.6	201	6.5	196.7	192.7	1.4634	1
29	57	1	157	52.8	21.421	0		1	1	1	16.3667	108	9.1	63	8.8	201.5	8.2	1	9	0.72	93	5.8	138	41	72	73	3	2	1	18.6	15.9	14.6	9.5	8.9	8.9	9.1	63	63	205	7.9	198	8.5	183.7	174.6	1.51745	1
30	67	0	169.6	71.6	24.892	2	37.5	2	1	1	17.5	115	12.875	40.5	11.9	234.5	9.95	1	12	0.88	89	6.1	92	80	21	71	4	1	1	18.2	17.8	16.5	13.5	13.6	13.2	11.2	42	39	237	10.3	232	9.6	185.5	188	1.83662	2
31	65	0	167.3	68.5	24.474	0		0	1	0	17.2667	110	11.075	59.5	10.55	225	9.5	1	14	1.11	69	5.5	176	95	32	147	4	2	1	18.9	16.1	16.8	11.4	11.9	10.8	10.2	51	68	231	9.5	219	9.5	186.5	181.5	1.78419	2
32	74	1	156.5	60.4	24.661	0		0	1	0	15.0667	87	9.25	68	8.68333	216.5	7.55	1	9	0.74	80	5.7	168	52	95	84	5	2	1	15.2	16.2	13.8	9.6	9.8	9.1	8.5	67	69	213	7.5	220	7.6	196	205	1.62041	1
33	65	0	169.8	75.5	26.186	2	46.5	4	0	0	15.9	105	11.95	72	10.8667	218.5	8.7	1	14	0.8	94	5.3	171	144	59	104	4	2	1	17.2	16	14.5	12.4	15.2	9.1	11.1	75	69	214	9.1	223	8.3	179.9	189.9	1.88708	2
34	63	1	156.2	61.6	25.248	0		2	1	0	16.8667	115	9.925	44.5	9.36667	204.5	8.25	1	22	0.55	100	6.1	138	61	56	80	4	2	1	17.4	18.9	14.3	12	9	9.1	9.6	55	34	204	8.4	205	8.1	181.8	180.7	1.63486	1
35	58	1	160.2	65	25.327	0		2	0	1	15.8	74	8.375	58.5	7.88333	228.5	6.9	1	8	0.62	100	6.4	171	76	65	101	3	2	1	16.4	16	15	8.6	8.6	8.5	7.8	51	66	229	6.7	228	7.1	212.4	207.7	1.70074	2
36	75	0	168.2	68.4	24.177	1	26.5	2	1	0	20.5667	112	12.75	32.5	12.1333	225	10.9	1	12	1.04	70	5.6	173	111	46	122	5	2	1	22.8	21.1	17.8	12.9	12.8	13.6	11.7	34	31	229	9.5	221	12.3	172.6	165.3	1.78768	2
37	55	0	172.4	70.3	23.653	0		2	1	0	16.4667	119	10.8	53.5	10.4	204.5	9.6	1	15	0.97	88	5.4	147	19	79	78	3	1	1	18.2	15.5	15.7	10.3	12.7	10	10.2	44	63	195	10	214	9.2	173	178.8	1.83483	2
38	86	1	154.4	55.9	23.449	0		0	1	0	14.8	93	11.525	30.5	10.9	208.5	9.65	1	17	0.69	79	5.9	156	133	73	77	5	2	1	17.9	13.8	12.7	11.4	12.9	12	9.8	24	37	217	9.8	200	9.5	198	179.4	1.54838	1
39	43	0	172.1	76.1	25.693	2	11.5	1	0	0	18.1333	111	11.725	69	11.0333	224.5	9.65	1	13	0.84	108	5.5	128	176	42	72	2	2	1	20.2	16.7	17.5	12.7	12.3	10.9	11	63	75	226	9.7	223	9.6	213	210.1	1.90735	3
40	67	1	161.9	60.5	23.081	0		0	1	0	17.9333	103	10.65	39	10.0833	209	8.95	1	10	0.67	91	5	148	90	53	101	4	2	1	19.3	18.2	16.3	11	10.8	10	10.8	42	36	215	8.6	203	9.3	195.8	185	1.64949	1
41	66	0	167.1	60	21.488	2	8	3	0	0	18.8667	104	11.5	51	11.3667	229.5	11.1	0	11	0.95	83	5.3	187	131	51	144	4	1	1	21.2	18.3	17.1	12	12.2	11	10.8	42	60	225	11.2	234	11	184	180.5	1.66883	1
42	61	0	166.1	69.6	25.227	2	7.5	2	0	0	17.5333	114	10.1	57	9.76667	196.5	9.1	0	11	1.18	66	5.3	199	72	52	144	4	2	1	19.6	17.8	15.2	11.7	10.5	9.1	9.1	62	52	205	9.1	188	9.1	188.8	172.1	1.792	2
43	64	0	161.6	65.9	25.235	2	32	0	0	0	16.9667	88	10.675	86	9.85	229	8.2	0	10	1.06	74	5.9	161	182	65	92	4	2	1	18.7	16.3	15.9	12.4	10.2	9.9	10.2	91	81	232	8.5	226	7.9	215.8	216.3	1.71994	2
44	55	0	167.4	71	25.337	0		2	0	0	18.5667	94	10.825	48	10.5167	207.5	9.9	0	11	1.02	82	5.4	128	42	77	62	3	2	1	19.6	18.5	17.6	10.4	10.9	11	11	47	49	203	10	212	9.8	188.5	197.8	1.817	2
45	38	1	160.6	49.1	19.037	0		0	0	0	12.5333	103	8.65	51.5	7.85	178.5	6.25	0	10	0.93	78	4.9	205	52	80	137	1	1	1	13.1	12	12.5	10.8	8.5	8.1	7.2	54	49	186	6.5	171	6	174.7	163.4	1.48	1
46	57	0	164.4	65.5	24.235	0		1	0	0	18.6667	104	11.15	41.5	10.2667	212.5	8.5	0	15	1.13	72	5.2	131	61	42	97	3	2	1	19.8	19.3	16.9	11.1	12	11.1	10.4	35	48	210	8.9	215	8.1	181.1	184.9	1.7295	2
47	59	0	172.4	77	25.907	2	10.5	4	0	1	18.1333	107	12.325	42.5	11.0333	195.5	8.45	1	15	1.03	79	7.9	179	79	80	98	3	2	1	18.9	18.6	16.9	13.3	10.8	13.5	11.7	41	44	201	9.3	190	7.6	187.8	175.4	1.92027	3
48	70	1	156.6	58.8	23.977	0		0	1	0	16.3	120	9.8	54	9.11667	196	7.75	1	14	0.7	88	5.6	242	114	53	185	4	2	1	18.2	15.5	15.2	9.1	12.2	8.8	9.1	52	56	204	7.9	188	7.6	177.5	156.1	1.59931	1
49	45	1	165.1	57.5	21.095	0		3	0	0	15.5	99	9.875	64	9.38333	201	8.4	0	10	0.78	92	5.2	145	118	70	72	2	2	1	15.6	15.2	15.7	9.9	10.8	10.3	8.5	65	63	181	8.4	221	8.4	165.9	203.8	1.62389	1
50	53	1	161	51.9	20.022	0		2	0	0	13.6333	105	7.3	51	7	210.5	6.4	0	16	0.87	76	5.8	173	46	57	129	3	2	1	15	12.9	13	8.9	6.5	7	6.8	49	53	218	6.4	203	6.4	207.3	193.7	1.52351	1
51	72	1	153.3	48.2	20.51	0		0	1	0	20.3667	106	12.075	65.5	11.5833	197	10.6	1	11	0.7	87	5.4	131	96	54	84	5	2	1	21.4	21.3	18.4	10.8	8.4	13.2	15.9	62	69	202	11.1	192	10.1	173.2	169	1.43266	1
52	65	0	173.5	70.3	23.354	0		3	0	0	21.2667	120	13.5	60	12.5667	221	10.7	0	12	0.74	97	5.9	178	93	52	124	4	1	1	23.7	21.2	18.9	14.9	15	12.7	11.4	58	62	218	10.4	224	11	175.3	183.2	1.84067	2
53	55	1	163	60.2	22.658	0		0	0	0	16.3667	94	9.2	51	9	214.5	8.6	0	10	0.76	89	5.4	209	71	105	113	3	1	1	18.2	16	14.9	9.8	9.5	8.9	8.6	56	46	217	9.1	212	8.1	193.3	193.6	1.65098	1
54	78	0	172	68.7	23.222	0		1	1	0	18.1	119	12.4	52	11.0167	223	8.25	1	16	0.88	82	5.7	147	59	48	98	5	2	1	19	18.2	17.1	13	11.4	11.6	13.6	44	60	226	8.1	220	8.4	180.1	173.2	1.81172	2
55	68	0	167.7	59.5	21.157	2	21	2	0	0	16.3	122	9.925	21.5	9.48333	183	8.6	1	13	1	78	5.5	199	136	64	130	4	2	1	18.4	15.7	14.8	11.7	9.1	9.7	9.2	25	18	181	8.1	185	9.1	164.9	168.4	1.66484	1
56	65	0	158.1	68.8	27.525	2	30	2	0	0	17.4667	102	10.45	60	9.98333	196	9.05	0	12	0.85	91	5.1	213	85	55	159	4	1	1	19.5	17.7	15.2	12.7	10.4	9.1	9.6	58	62	199	8.6	193	9.5	176.2	182.1	1.73824	2
57	52	1	165.7	51.1	18.611	0		3	0	0	13.4667	117	7.8	45	7.66667	201	7.4	0	10	0.81	84	5.9	150	41	68	99	3	2	1	15	12.7	12.7	7.8	7.6	8.1	7.7	45	45	196	7.2	206	7.6	186.2	198.4	1.53363	1
58	76	0	166.3	67.7	24.48	2	32	2	1	0	16.9333	95	9.875	59.5	9.48333	212.5	8.7	1	10	0.76	89	5.6	163	74	66	105	5	1	1	18.6	17	15.2	10.4	10.8	8.1	10.2	62	57	215	8.3	210	9.1	184.6	184.6	1.76844	2
59	62	0	173.8	88.8	29.398	2	35	2	1	0	18.6667	119	12.25	62	11.9833	231	11.45	1	11	0.86	93	5.5	134	62	61	77	4	2	1	21.6	17.6	16.8	14	11.4	11.4	12.2	64	60	230	12.4	232	10.5	210	215	2.07052	3
60	81	0	171.1	68.1	23.262	2	16.5	1	1	0	18.1667	103	10.05	80.5	9.9	253	9.6	1	13	0.88	81	5.1	182	83	54	140	5	2	1	20.4	18.1	16	11.1	11.3	9.7	8.1	87	74	248	9.7	258	9.5	214.8	224.2	1.79907	2
61	66	1	154.9	64.6	26.923	0		0	1	0	15.3667	83	9.55	65	9.03333	223	8	1	12	0.74	85	5.7	209	193	56	138	4	1	1	17.3	15.6	13.2	9.7	10.1	8.9	9.5	57	73	226	8.1	220	7.9	201.4	199.3	1.66721	1
62	64	1	156.8	49.5	20.133	0		2	0	0	14.9333	107	9.075	31	8.51667	212	7.4	0	13	0.65	94	5.3	199	79	66	130	4	1	1	15.5	15.1	14.2	10	9	9.1	8.2	30	32	213	7.5	211	7.3	189.5	186.6	1.46833	1
63	76	1	157.3	59.6	24.087	0		0	0	0	16.5333	86	8.925	60.5	8.4	209.5	7.35	0	14	0.68	85	5.5	198	74	56	153	5	2	1	18.6	15.5	15.5	9.5	9.5	8.4	8.3	63	58	210	7.1	209	7.6	196	199.6	1.61375	1
64	65	1	155.5	51.3	21.216	0		0	0	0	15.1333	84	8.175	63.5	7.61667	191.5	6.5	0	11	0.78	80	5.6	215	70	77	153	4	2	1	16.9	14.8	13.7	9.7	8.8	6.9	7.3	58	69	195	6.5	188	6.5	185.7	183.5	1.48858	1
65	61	0	164.5	65.5	24.205	2	84	4	0	1	16.9333	101	9.775	47	9.35	193	8.5	1	15	1.11	71	7.2	174	116	86	91	4	1	1	18.9	17.6	14.3	11.1	9.5	9.1	9.4	44	50	205	8.9	181	8.1	188.3	167.1	1.73002	2
66	66	1	156.5	44.1	18.006	0		0	1	0	16.3333	92	9.25	38.5	8.68333	210	7.55	1	15	0.62	94	5.7	205	78	58	142	4	2	1	18.2	16.9	13.9	10	8.4	9.1	9.5	48	29	215	7.6	205	7.5	188.2	171.8	1.3846	1
67	51	1	155.3	61.1	25.334	0		2	0	0	16.2	101	10.275	40.5	9.55	199	8.1	0	8	0.7	101	5.6	156	60	38	118	3	2	1	17.6	16.2	14.8	10.3	10.4	10.3	10.1	35	46	213	8.1	185	8.1	193.1	166.8	1.62351	1
68	55	0	174.7	87.8	28.768	2	19	2	0	0	22.4333	111	13.275	29	12.55	255	11.1	0	9	0.97	88	5.3	193	300	34	134	3	1	1	26	21.3	20	14.3	14.2	12.1	12.5	23	35	261	11.1	249	11.1	211.2	202.9	2.06416	3
69	58	1	153.6	55.3	23.439	0		0	1	0	16.6	111	10.45	56	10	187	9.1	1	10	0.69	96	5.6	210	38	109	113	3	2	1	16.1	18.7	15	10.2	11.1	10.4	10.1	48	64	191	9.2	183	9	166.2	164.9	1.53606	1
70	66	0	171.4	70	23.827	0		3	0	0	20	100	10.75	46	9.96667	234.5	8.4	1	14	1.01	77	5.4	195	76	55	135	4	2	1	20.8	21.5	17.7	9.9	10.9	11.4	10.8	39	53	231	8.6	238	8.2	194.1	204.7	1.82559	2
71	44	0	174.5	83	27.258	1	26	4	0	0	18.4	105	12.55	66	11.9	208	10.6	1	5	0.8	109	6.4	220	552	46	111	2	2	1	18.9	18.2	18.1	13	13.3	11.8	12.1	67	65	222	10.1	194	11.1	195.1	173.9	2.00579	3
72	63	0	171.4	73.2	24.917	2	24	4	1	0	20.8333	112	11.975	48	11.1667	209	9.55	1	13	1.03	77	5.8	143	88	67	80	4	2	1	23.4	20.7	18.4	11.7	10.5	12.3	13.4	51	45	211	10.2	207	8.9	180.9	185.2	1.86685	2
73	76	0	168.2	75.1	26.545	0		2	1	0	18.1333	117	11.125	76.5	10.6	236	9.55	1	18	1.04	69	5.3	168	73	70	92	5	2	1	18.8	19.5	16.1	12.2	13	8.9	10.4	76	77	237	9.5	235	9.6	196.5	202.6	1.87319	2
74	72	0	172.4	75.2	25.301	0		3	0	0	21.5667	112	13.875	45.5	12.9	228	10.95	1	23	0.97	78	5.9	204	81	61	147	5	2	1	23.4	21.9	19.4	14.9	13.8	14.6	12.2	44	47	234	11.7	222	10.2	197.6	190.8	1.89769	3
75	67	0	166.3	60.5	21.876	2	15	3	1	0	19.1	107	13.15	51	12.5833	230.5	11.45	1	23	1.02	76	5.7	140	82	45	93	4	2	1	21.1	18.7	17.5	14.7	13.8	12.4	11.7	37	65	230	11.2	231	11.7	182.4	167.6	1.67175	1
76	58	0	171.4	73.5	25.019	2	46	4	1	0	18.1667	106	12.325	46	12.2167	214	12	1	14	0.99	84	5.2	164	99	56	106	3	2	1	19.7	17.8	17	13.6	12.5	12.1	11.1	44	48	215	12.1	213	11.9	188.7	186.1	1.87067	2
77	71	0	170.7	66.8	22.925	2		1	1	1	19.1	111	11.55	71.5	10.8833	243	9.55	1	11	0.86	87	8.2	131	65	62	78	5	1	1	20	19.8	17.5	12.2	12.7	11	10.3	68	75	250	9.1	236	10	218.6	203.3	1.77973	2
78	68	1	144	47.3	22.811	2		2	0	0	14.2333	84	8.425	45.5	7.51667	194.5	5.7	0	13	0.67	91	5.9	183	33	50	142	4	2	1	16.7	13.5	12.5	8.3	8.8	7.2	9.4	38	53	194	5.5	195	5.9	179.7	184.3	1.3755	1
79	67	1	161.9	40.4	15.413	0		0	0	0	13.6	95	10.175	36	9.6	213.5	8.45	0	11	0.57	96	5.5	164	68	62	109	4	1	1	13.8	12.6	14.4	11.5	9.2	9.6	10.4	38	34	219	8.4	208	8.5	203.1	186.9	1.34792	1
80	72	0	171.4	72.7	24.746	0		3	1	0	20.2667	125	12.15	56.5	12.25	209.5	12.45	1	22	0.9	85	5.3	175	103	47	123	5	2	1	23.5	19.1	18.2	13.4	11.1	11.7	12.4	59	54	218	12.7	201	12.2	170.7	157.5	1.86046	2
81	63	1	159.1	59	23.308	0		1	1	0	16.5667	92	9.775	58	9.16667	231.5	7.95	1	16	0.62	96	6.1	195	107	53	139	4	2	1	18.1	15.6	16	9.9	9.5	10.1	9.6	46	70	230	7.8	233	8.1	194.9	189.9	1.61477	1
82	67	1	159.8	58.7	22.987	0		1	1	0	17.1333	93	11.725	65	10.7167	222.5	8.7	1	11	0.68	91	5.6	142	211	35	99	4	1	1	19.3	16	16.1	12.4	11.8	11.7	11	76	54	228	8.9	217	8.5	211.8	199.7	1.6142	1
83	65	0	170	69.1	23.91	2	22	3	0	0	18.4333	110	12.075	35.5	11.0833	201	9.1	0	18	0.78	95	5.8	163	67	64	102	4	2	1	18.3	18.2	18.8	11	13.2	11.7	12.4	30	41	211	9.1	191	9.1	176	156.6	1.80639	2
84	72	1	151.7	52	22.596	0		3	0	0	13.6667	95	8.075	54.5	7.83333	192.5	7.35	0	12	0.76	79	5.8	140	62	66	88	5	1	1	14.7	12.7	13.6	9.3	8.4	7.5	7.1	52	57	195	7.8	190	6.9	186.9	183.3	1.48028	1
85	63	1	161.8	66.4	25.364	0		0	0	0	17.7667	97	12.525	63	11.7	233.5	10.05	0	10	0.66	94	5.9	213	69	71	144	4	2	1	19.3	17.6	16.4	13.7	14.2	12	10.2	59	67	232	9.6	235	10.5	193.7	199.2	1.72752	2
86	61	0	160.6	61.9	23.999	1	40	4	1	0	16.6667	110	10.2	53	9.73333	182.5	8.8	1	18	0.96	85	5	176	111	66	106	4	2	1	18.1	15.9	16	10.7	10.1	10.9	9.1	51	55	182	9	183	8.6	157.8	153.6	1.66175	1
87	81	0	165.3	69.8	25.545	2	56	2	0	0	20.4	121	15.125	49	14.5333	258.5	13.35	0	12	0.79	84	5.6	128	42	55	76	5	1	1	22.1	20.8	18.3	17.3	17.9	13.9	11.4	61	37	266	12.4	251	14.3	177.6	155.8	1.79025	2
88	63	0	172.7	78.7	26.387	2	10	0	0	0	19.9333	123	12.6	66.5	12.45	242.5	12.15	0	13	0.92	88	5.5	188	125	42	147	4	2	1	22.2	19.1	18.5	11.8	12.4	11.8	14.4	73	60	254	12.4	231	11.9	213.6	189	1.94304	3
89	72	0	172.4	78.1	26.277	2	32	1	0	1	21.1667	117	12.85	46.5	12.0667	237.5	10.5	1	22	1	75	6.3	113	112	45	64	5	1	1	23.4	21.7	18.4	13.8	11	13.9	12.7	45	48	236	10.2	239	10.8	182.2	193.7	1.93394	3
90	67	0	171.5	77.8	26.452	2	64.5	3	1	0	19.2333	134	12.05	51	10.5167	192	7.45	1	11	1.03	75	5.4	143	148	56	79	4	1	1	21.5	19	17.2	14.3	11.9	11.3	10.7	91	11	159	5.4	225	9.5	216.4	205.5	1.92518	3
91	58	1	154.1	52.9	22.277	0		1	0	0	15.7667	94	9.125	22	8.21667	187.5	6.4	0	19	0.8	82	5.2	179	54	74	116	3	2	1	17.2	15.8	14.3	8.1	9.6	9.1	9.7	24	20	189	6.3	186	6.5	180.4	174.4	1.5048	1
92	55	1	165.5	54.6	19.934	0		0	0	0	15.4	90	10.775	85.5	10.5667	229	10.15	0	15	0.82	81	5.5	231	36	79	164	3	1	1	15.6	16.4	14.2	11.7	11.9	9.9	9.6	93	78	230	10.7	228	9.6	202.7	205.8	1.58432	1
93	55	0	173.5	65.9	21.892	1	17.5	3	0	0	16.8333	134	9.325	70	9.1	212.5	8.65	0	16	1.11	74	5.1	173	82	80	100	3	2	1	18.5	15.5	16.5	9.9	11	8.6	7.8	64	76	210	8.7	215	8.6	192.1	189.9	1.78214	2
94	68	0	174.6	63	20.666	2	48	3	0	0	19.2	108	11.275	45.5	10.6333	214.5	9.35	1	15	1.03	74	5.2	199	128	36	158	4	2	1	21.8	17.7	18.1	11.8	11.1	11.1	11.1	44	47	221	9.6	208	9.1	190.9	179.3	1.748	2
95	57	0	167	82.2	29.474	0		2	1	0	18.3333	99	10.825	64	10.2	226.5	8.95	1	12	1.04	79	6	243	103	38	205	3	2	1	20	18.7	16.3	13.2	9.6	10.1	10.4	71	57	233	8.8	220	9.1	195.5	181	1.95273	3
96	58	0	163.1	64.2	24.134	2	36	3	0	1	17.1333	113	10.85	46	10.1167	196	8.65	1	12	0.97	86	7.1	230	55	62	166	3	2	1	18	17.4	16	11.1	12.1	10.3	9.9	45	47	197	8.4	195	8.9	176.7	173.5	1.70547	2
97	62	0	170.9	67.1	22.974	2	64.5	4	1	0	19.0667	94	12.425	100	11.7167	248	10.3	1	15	0.95	85	6.7	172	71	89	95	4	1	1	19.9	18.7	18.6	12.8	13.8	10.9	12.2	94	106	252	10.3	244	10.3	200.4	208.9	1.78477	2
98	65	0	170.1	67.1	23.191	2	10	3	1	0	17.4333	112	10.825	42	10.1667	196	8.85	1	10	0.58	107	5.9	150	112	60	88	4	1	1	19.3	16.4	16.6	12	10.8	10	10.5	41	43	198	9.1	194	8.6	192.3	187.5	1.78058	2
99	64	0	172.5	71.9	24.163	2	54	2	0	1	16.7667	102	10.125	56	9.76667	209.5	9.05	1	12	0.96	83	6.6	180	125	55	123	4	2	1	17.4	16.1	16.8	10.4	9.7	10.4	10	46	66	208	9.6	211	8.5	199.6	201.6	1.85613	2
100	61	0	161	64.1	24.729	1	40	4	1	1	18.1	92	9.525	51.5	9.25	218.5	8.7	1	16	1.01	80	6.5	125	273	52	43	4	2	1	20	18.5	15.8	9.2	10.3	8.9	9.7	37	66	223	8.7	214	8.7	190.4	180.4	1.69313	1
101	45	1	155.7	66.4	27.39	0		1	0	0	17.1	95	10.45	49	9.7	215	8.2	1	13	0.46	121	5.8	109	61	44	68	2	2	1	20.1	16.2	15	11.6	11.4	8.7	10.1	39	59	218	8.6	212	7.8	201.7	194.5	1.69464	1
102	70	0	167.6	66.3	23.603	0		2	0	0	16.6	95	10.725	52.5	10.0833	212	8.8	0	14	1	76	5.7	156	58	68	94	4	2	1	17.6	16.1	16.1	10.7	12.2	8.9	11.1	57	48	211	9.1	213	8.5	172	174.2	1.75688	2
103	71	1	159.8	50.9	19.933	0		1	0	0	17.7	106	10.225	44	9.96667	199.5	9.45	0	8	0.55	95	5.6	149	147	44	96	5	2	1	19.4	18.2	15.5	12	9.6	9	10.3	28	60	203	8.2	196	10.7	151.7	163.8	1.50313	1
104	77	0	163.7	64.9	24.219	2	18.5	0	0	0	16.6667	111	9.65	57	9.28333	213	8.55	1	12	0.8	87	5.7	197	84	67	131	5	2	1	17.6	17.2	15.2	10.4	9.5	8.5	10.2	62	52	218	8.6	208	8.5	186.8	181.7	1.71789	2
105	62	1	157.1	51.9	21.029	0		0	1	0	15.9333	87	9.675	41.5	8.86667	207	7.25	1	6	0.69	94	5.9	205	158	56	145	4	2	1	18.1	15.6	14.1	9.3	10.3	9.5	9.6	39	44	217	7	197	7.5	184.6	168.3	1.50494	1
106	62	0	168.2	69.3	24.495	2	20	4	1	0	18.8	91	11.45	58	10.8833	223.5	9.75	1	14	1.13	69	6.2	153	140	50	94	4	1	1	20.8	19	16.6	12.2	11.5	11.4	10.7	44	72	224	9.7	223	9.8	190.6	201.4	1.7994	2
107	78	1	159.6	53	20.807	0		0	1	0	16.8667	107	10.8	40.5	9.71667	223	7.55	1	14	0.74	78	5.8	148	106	52	87	5	2	1	18.2	17	15.4	10.1	11.7	10.2	11.2	41	40	220	7.5	226	7.6	183.9	178.7	1.53286	1
108	44	0	189.9	95.8	26.565	2	16	3	1	1	17.8667	127	11.25	72.5	10.5	235.5	9	1	16	0.82	108	6.8	127	225	45	61	2	1	1	19.5	17.5	16.6	11.9	11.5	10.9	10.7	69	76	230	9.4	241	8.6	219	232.3	2.24799	3
109	66	0	176.2	79.3	25.542	2	20	3	1	0	17.9333	120	10.75	46	10.0333	253.5	8.6	1	14	1.05	74	6.4	125	136	45	78	4	2	1	20.2	18.6	15	11.7	10.6	10.2	10.5	44	48	257	8.7	250	8.5	217.8	219.5	1.9701	3
110	70	0	165.9	62.8	22.817	0		4	1	0	19	120	12.75	69	12.2833	196	11.35	1	16	1.21	60	5.7	139	89	51	83	4	2	1	19.5	20.1	17.4	14.2	13.7	11.6	11.5	70	68	192	11.2	200	11.5	155.4	161.7	1.70119	2
111	53	0	171	77.4	26.47	0		2	1	0	19.5333	110	12.325	32.5	11.45	221	9.7	1	14	1.25	65	5.3	150	255	24	108	3	1	1	21.7	17.9	19	12.2	12.7	12.3	12.1	30	35	204	9.7	238	9.7	188.9	222.2	1.91742	3
112	64	1	157	55.8	22.638	0		1	1	0	16.2333	122	9.325	36	8.83333	185.5	7.85	1	20	0.6	97	6.7	141	89	52	84	4	1	1	18	16.3	14.4	9.1	9.7	8.6	9.9	32	40	188	7.6	183	8.1	176.9	169.3	1.55997	1
113	55	1	155.4	46.9	19.421	0		0	0	0	13.6667	88	8.4	53	7.66667	199	6.2	0	8	0.52	108	5.4	190	166	45	138	3	2	1	14.4	14.1	12.5	9.9	9.7	7.8	6.2	37	69	201	5.9	197	6.5	186	184.1	1.42286	1
114	80	0	165.6	71	25.89	2	0	2	1	0	16.9333	128	10.775	38	10.35	224	9.5	1	10	0.82	84	5.5	207	124	41	157	5	1	1	17.8	16.9	16.1	11.2	11.3	10	10.6	37	39	233	9.4	215	9.6	196.3	183.3	1.80721	2
115	69	1	153.1	49.4	21.075	0		1	1	1	16.9	99	10.45	41.5	9.53333	194	7.7	1	13	0.66	90	7.5	155	100	65	90	4	1	1	17.9	16.7	16.1	10.8	10.4	10.4	10.2	30	53	190	7.6	198	7.8	150.3	164.3	1.44944	1
116	76	0	161.9	61.5	23.463	0		2	0	0	18	115	10.625	39.5	9.81667	232.5	8.2	0	7	0.59	98	5.8	145	183	40	96	5	1	1	20.2	17.6	16.2	12.2	8.9	11.5	9.9	41	38	228	8.3	237	8.1	175	179.6	1.66307	1
117	65	0	171.2	65.2	22.245	1	67.5	2	1	0	18.7	136	12.375	33	11.2333	207	8.95	1	16	1.02	77	5.2	158	111	36	119	4	2	1	28.2	10.5	17.4	11.3	12.8	12.7	12.7	29	37	208	8.7	206	9.2	160.9	156	1.76086	2
118	59	0	170.9	69.2	23.693	2	26	4	0	1	18.3667	89	10.65	96	10.8667	293.5	11.3	1	23	0.88	94	6.4	196	67	80	110	3	1	1	19.9	18.9	16.3	9.3	11.7	10.2	11.4	88	104	306	10.9	281	11.7	238.5	229	1.81248	2
119	82	1	150.3	65.1	28.818	0		2	1	0	17.0333	105	11.525	50	10.4333	195.5	8.25	1	14	0.77	72	6.1	161	119	57	95	5	2	1	19.9	18.2	13	14.2	10.4	11.3	10.2	47	53	199	8	192	8.5	184.5	176.9	1.64861	1
120	65	0	168.7	70.1	24.631	2	43	0	0	0	19.5667	111	11.875	76.5	11.3667	234.5	10.35	0	9	0.92	87	5.9	139	145	42	104	4	2	1	22.1	19.1	17.5	11.6	13.6	11.5	10.8	76	77	240	10.5	229	10.2	194.6	190.3	1.81245	2
121	69	0	170.2	70.7	24.406	2	18	2	1	1	18.1667	112	11.85	38.5	11.0167	217	9.35	1	5	0.82	90	6.2	96	56	42	58	4	2	1	20.6	17.1	16.8	13.2	12	11.4	10.8	38	39	216	9.6	218	9.1	199.3	197	1.82826	2
122	68	0	172.6	81	27.19	0		2	0	0	18.9667	145	11.925	48	11.5833	228	10.9	1	16	0.77	93	4.9	146	71	69	89	4	1	1	20.7	17.2	19	10.5	12.3	12.5	12.4	48	48	231	9.7	225	12.1	178.9	175	1.97066	3
123	69	0	172.3	65.6	22.097	2	15	2	1	0	17.0667	104	10.35	56	9.86667	234	8.9	1	12	1.04	73	5	237	103	65	177	4	1	1	20	16.3	14.9	10.8	11.2	9.8	9.6	48	64	239	10	229	7.8	193	188.2	1.77192	2
124	63	0	172.6	72.4	24.303	2	21	3	0	0	19.5333	105	11.2	60.5	11.8333	215	13.1	0	8	0.74	98	5.8	161	210	48	105	4	1	1	20.8	18.6	19.2	10.9	9.7	12	12.2	45	76	214	12.7	216	13.5	182.3	183.9	1.86311	2
125	58	0	175.1	75.3	24.56	1	38	2	0	0	16.6	88	10.175	74	9.45	219.5	8	0	15	0.7	104	5.6	163	340	35	89	3	2	1	17.9	16.7	15.2	11.2	10.9	9.5	9.1	66	82	221	8.4	218	7.6	202.6	205.3	1.91377	3
126	67	1	159	57.4	22.705	0		0	0	0	19.2667	126	14.825	67.5	13.65	194	11.3	0	13	0.64	93	6	164	38	66	103	4	2	1	19.7	17.3	20.8	15.1	17.2	14.9	12.1	61	74	196	10.9	192	11.7	155.6	165.2	1.59222	1
127	70	0	166	65.6	23.806	2	10	2	1	1	20.2667	108	11.625	40.5	11.1333	248	10.15	1	17	0.89	87	6.3	148	81	67	84	4	2	1	23.4	19.7	17.7	13.2	11.1	11.2	11	30	51	258	10.4	238	9.9	187.6	181	1.73922	2
128	72	1	140	49.8	25.408	0		2	0	0	14.9	106	9.35	26	9.01667	188	8.35	1	15	0.71	85	5.4	146	54	28	113	5	2	1	16.3	14.9	13.5	8.1	10.2	9.6	9.5	26	26	188	8.5	188	8.2	147.3	142.3	1.39164	1
129	59	1	160.6	56.4	21.867	0		0	0	0	17.1	99	9.6	66	8.7	219	6.9	1	14	0.78	83	5.4	216	152	45	153	3	2	1	19.3	16.9	15.1	11	10.3	8.5	8.6	66	66	227	7.2	211	6.6	204	189	1.58621	1
130	74	0	168.1	61.9	21.906	2	11	0	1	0	18.1333	103	9.4	77.5	9.38333	265.5	9.35	1	15	0.91	83	5.4	222	45	92	135	5	2	1	20.1	17.7	16.6	9.6	10.4	9	8.6	73	82	267	9.1	264	9.6	204.9	209.1	1.70011	2
131	68	0	169.2	74.5	26.023	2	10	2	0	0	20.3667	99	14.475	34.5	13.45	252	11.4	0	12	0.97	80	5.6	267	117	48	206	4	1	1	21.2	20.7	19.2	16	14.1	13.7	14.1	40	29	264	11.1	240	11.7	207.6	179.3	1.87123	2
132	54	0	173.2	65.6	21.868	2	9	4	0	0	15.9333	109	10.9	55.5	10.8	228	10.6	0	11	0.77	103	5.2	175	45	51	129	3	2	1	17.8	14.7	15.3	11.7	10.7	10.4	10.8	53	58	231	10.2	225	11	204.9	202	1.77654	2
133	70	0	173.4	80.1	26.64	2	5	1	0	0	19.1667	121	12.525	37.5	11.9833	227.5	10.9	0	11	0.99	77	5.5	206	74	60	152	4	2	1	20.3	19.5	17.7	12.9	12.8	12.4	12	33	42	227	10.6	228	11.2	189.4	202.7	1.96422	3
134	71	1	161	62.2	23.996	0		1	0	0	19.5333	119	11.475	52	10.4833	186	8.5	0	18	0.72	85	5.6	220	96	77	150	5	2	1	22.6	20.1	15.9	11.7	11.5	11.7	11	54	50	185	8.9	187	8.1	156.8	161	1.66785	1
135	71	1	158	66.5	26.638	0		2	1	0	16.5	102	9.3	51	9	210	8.4	1	18	0.84	70	6.1	189	101	56	136	5	2	1	18.7	16	14.8	9.1	9.7	8.6	9.8	55	47	215	8.1	205	8.7	195.8	183.8	1.70839	2
136	60	0	176.7	73.9	23.669	2	51	1	0	0	19.7333	132	11.75	27	11.5	218	11	1	18	1.11	72	5.8	149	112	53	107	3	1	1	22.4	18.8	18	10.2	12.3	12.8	11.7	26	28	217	11	219	11	175.1	170.3	1.90454	3
137	70	0	177.9	85.9	27.142	2	78	4	0	0	22.0667	108	13.325	66	12.2333	233	10.05	1	18	0.95	81	5.3	209	99	54	154	4	1	1	24	22.2	20	12	15	13.6	12.7	55	77	232	10	234	10.1	185.3	195.3	2.06031	3
138	75	1	157.8	57	22.891	0		1	0	0	16.9667	128	10.45	54	9.73333	215.5	8.3	0	10	0.63	89	5.3	194	82	60	137	5	1	1	18.8	15.1	17	11.7	10.2	9.8	10.1	59	49	220	8.1	211	8.5	197.6	180.2	1.58066	1
139	72	0	178.1	93.5	29.477	2	63	0	1	0	19.9333	116	12.625	44	11.55	243	9.4	1	16	0.9	85	5.6	182	112	48	128	5	1	1	22.5	18.4	18.9	12.9	10.7	14.5	12.4	42	46	246	10.1	240	8.7	206.7	191.1	2.15073	3
140	59	1	155.2	52	21.588	0		2	0	0	14.2667	107	7.8	34.5	7.45	198.5	6.75	0	12	0.69	96	5.7	224	198	64	144	3	2	1	16.7	14.4	11.7	8.3	7.9	7.7	7.3	31	38	196	6.5	201	7	184	189.7	1.49726	1
141	60	1	158.2	48.1	19.219	0		0	0	0	15.8667	97	8.925	50.5	8.3	222.5	7.05	0	16	0.78	83	5.7	126	83	55	68	3	2	1	15.8	17.7	14.1	9.5	9.1	9	8.1	46	55	222	6.5	223	7.6	203.4	207.6	1.45387	1
142	77	0	173.8	52.9	17.513	2	35	3	0	1	17.4	101	11.35	64	11.0333	226	10.4	1	14	1.09	65	8.8	128	31	75	66	5	2	1	19.7	15.8	16.7	11.9	13	10.4	10.1	58	70	227	10.2	225	10.6	190.8	203.3	1.59809	1
143	61	0	166.9	65.9	23.658	2	12.5	3	0	0	18.1667	120	10.8	49	10.5	231	9.9	0	12	1.09	73	5.2	224	227	44	159	4	2	1	19.4	18.2	16.9	10.7	10.9	11.1	10.5	48	50	240	10	222	9.8	199.3	185.2	1.74791	2
144	64	1	152.2	54.4	23.484	0		1	0	0	16.0667	107	9.625	42	9.3	193.5	8.65	0	10	0.68	93	5.9	175	124	59	122	4	1	1	18.9	15.8	13.5	9.9	9.8	9.8	9	36	48	195	8.6	192	8.7	167.3	165.3	1.51655	1
145	45	0	170.8	71	24.338	1	24	2	0	1	17.3667	90	9.925	66	9.48333	262	8.6	1	15	1	90	6.4	200	102	56	138	2	1	1	18.8	17.6	15.7	10	10.6	9.6	9.5	64	68	269	8.6	255	8.6	248.5	234.8	1.83536	2
146	74	0	161.9	52.3	19.953	1	27.5	1	1	1	17.2667	119	11.375	35	10.5	210	8.75	1	13	0.94	80	6	164	44	65	105	5	2	1	19.2	17.4	15.2	10.6	10.9	12.3	11.7	26	44	222	8.7	198	8.8	178.9	155.4	1.53364	1
147	58	0	170	69.8	24.152	1	39	2	0	0	19.8	103	13.375	48	12.6	220.5	11.05	0	15	0.85	96	5.4	155	47	51	108	3	1	1	22.1	19.1	18.2	14.7	13.6	13.4	11.8	47	49	224	10.1	217	12	193.6	192.9	1.81552	2
148	52	0	179.5	88	27.312	0		2	1	0	19.8333	109	13.35	69.5	12.6833	235	11.35	1	17	0.87	99	5.5	146	193	39	91	3	1	1	21.8	19.1	18.6	14.4	15.2	11.1	12.7	71	68	242	11.1	228	11.6	211.6	200.3	2.0947	3
149	68	1	151.3	53	23.153	0		0	0	0	13.5667	94	8	59.5	7.98333	183	7.95	0	14	0.65	92	5	224	99	69	157	4	2	1	15	12.7	13	8.5	9.1	7.1	7.3	53	66	192	7.8	174	8.1	175.3	155.9	1.49247	1
150	59	1	161.8	64	24.447	0		1	0	0	16.3667	112	11.275	63	10.25	195	8.2	1	8	0.54	104	5.1	217	78	70	148	3	2	1	19.3	15.2	14.6	11.9	12.7	10.4	10.1	62	64	191	7.9	199	8.5	175.4	186.6	1.69601	2
151	62	0	174.5	66.7	21.905	0		1	1	0	18.4333	96	12.675	88.5	11.7167	239.5	9.8	1	12	0.97	84	5.5	166	51	60	115	4	1	1	21.3	16.5	17.5	14.2	12.7	11.4	12.4	87	90	231	9.5	248	10.1	196.4	195.3	1.79808	2
152	52	1	157	56.1	22.76	0		2	1	0	16.6333	75	12.3	62	11.3667	211.5	9.5	1	22	0.71	98	5.6	170	70	63	96	3	2	1	18.8	15.3	15.8	12.3	14.2	11.4	11.3	59	65	216	9.6	207	9.4	189.6	183.7	1.56416	1
153	63	0	168.7	66.6	23.402	1	38	4	0	0	19.1667	77	10.975	33	10.1333	232	8.45	1	10	0.73	99	7	232	138	40	191	4	2	1	20.2	19.8	17.5	11.7	11.2	9.8	11.2	20	46	236	7.5	228	9.4	182.1	177.4	1.76662	2
154	48	0	176.5	78	25.038	2	2	3	0	0	20.5667	102	13.575	53	12.8167	236	11.3	0	15	1.03	85	5.1	203	99	60	152	2	1	1	21	18.7	22	15.5	16.8	11.5	10.5	51	55	239	11	233	11.6	218.3	200.2	1.95555	3
155	65	0	170.6	72.8	25.013	2	3.5	2	1	0	17.8	78	10.6	74.5	10.1333	235.5	9.2	1	11	0.93	86	5.3	100	57	45	58	4	2	1	19.6	16.6	17.2	11.6	12.7	9	9.1	63	86	237	9.4	234	9	213.9	209.4	1.85739	2
156	68	0	174.7	86.3	28.276	2	44	3	1	0	21.3667	96	11.725	50	11.6	218	11.35	1	9	0.95	89	5.3	198	129	45	154	4	2	1	22.5	20.4	21.2	12.5	11	12	11.4	57	43	222	11.6	214	11.1	192	195.7	2.04645	3
157	53	0	173.5	89.6	29.765	1	49.5	3	0	0	19.1	95	11.7	27.5	11.1333	211	10	0	21	1.08	78	5.5	201	212	31	155	3	2	1	20.5	19.1	17.7	13.6	10.5	12.3	10.4	25	30	218	10.3	204	9.7	197.8	192.4	2.07803	3
158	56	1	155.7	57.4	23.677	0		2	0	0	12.8	83	7.4	60	7.21667	208	6.85	0	17	0.71	96	5.9	220	219	50	154	3	1	1	13.9	12.5	12	7.8	8.3	7.2	6.3	42	78	213	6.8	203	6.9	200.8	189.9	1.57561	1
159	57	0	170.7	69.4	23.817	1	57	4	0	0	18.8333	94	13.725	57.5	12.3333	223	9.55	0	15	0.85	97	5	154	67	59	95	3	2	1	20.7	16.6	19.2	14.6	15.2	12.2	12.9	41	74	231	9.5	215	9.6	192.8	181.9	1.81403	2
160	58	0	167.8	66.8	23.724	2	30	3	1	0	15.8	92	10.925	38.5	10.5833	204.5	9.9	1	8	0.91	93	5.6	187	262	33	137	3	2	1	17.4	14.8	15.2	11.3	12.4	10.5	9.5	40	37	208	10.1	201	9.7	186.8	175.3	1.76455	2
161	70	0	161.5	61.4	23.541	0		2	1	0	17.6667	109	12.325	56	11.5	225	9.85	1	18	1.2	61	5.6	140	68	52	95	4	1	1	19	15.4	18.6	11.9	14.3	11.7	11.4	61	51	228	10.3	222	9.4	179.1	176.9	1.65966	1
162	66	1	155.5	56.7	23.449	0		1	0	0	17.3333	87	10.95	28.5	10.6333	209.5	10	0	13	0.61	95	5.9	192	61	71	127	4	2	1	19.4	17	15.6	12.4	9.1	11.6	10.7	30	27	217	10.3	202	9.7	170	147.5	1.56497	1
163	59	1	155.4	48.7	20.166	0		0	0	0	14.2	97	8.35	23.5	8.3	188	8.2	0	7	0.62	99	5.4	201	67	59	148	3	1	1	15.4	13.6	13.6	8.6	8.4	7.9	8.5	30	17	192	7.8	184	8.6	179.8	166.4	1.4499	1
164	69	0	160.8	52.7	20.382	0		0	1	0	15.9333	86	10.175	46	9.18333	193	7.2	1	13	0.78	92	6	151	124	50	102	4	1	1	18.7	13.2	15.9	12.7	9.5	10.1	8.4	45	47	213	7.9	173	6.5	174.7	165.8	1.53425	1
165	65	0	170.2	72	24.855	0		2	0	0	16.6333	85	12.775	43	11.55	227	9.1	0	12	0.87	91	6	202	71	37	161	4	1	1	18.4	15.6	15.9	13.2	14.2	12.7	11	40	46	228	9.6	226	8.6	195.4	191.2	1.84499	2
166	69	1	155.6	57.5	23.749	0		0	1	1	15.1667	78	9.35	44.5	8.98333	225	8.25	1	17	0.67	90	6.3	166	99	60	103	4	1	1	17	14.2	14.3	10.7	8.1	10.2	8.4	44	45	228	8.4	222	8.1	192.4	182.4	1.57648	1
167	73	0	168.8	72.8	25.55	2	58.5	3	1	0	18.5667	93	12.775	70	11.8667	240	10.05	1	14	1	74	5.8	149	70	60	95	5	1	1	21.5	19.5	14.7	12.7	13.3	13.4	11.7	65	75	262	9.6	218	10.5	193.6	165.7	1.84757	2
168	75	1	160.4	66.1	25.692	0		0	1	1	18.5	106	11	46.5	10.4	215.5	9.2	1	14	0.67	86	6.1	180	136	55	122	5	2	1	19.6	16.7	19.2	12.4	10.7	10.7	10.2	57	36	224	9.9	207	8.5	176.9	155.3	1.71614	2
169	62	0	169.1	69.3	24.235	2	82	0	1	0	17.3333	73	10.925	43.5	9.78333	208.5	7.5	1	10	0.91	90	5	212	51	46	162	4	2	1	19.2	17.1	15.7	11.7	11	9.3	11.7	41	46	204	7.1	213	7.9	176.3	187.2	1.80421	2
170	59	0	169.1	68.4	23.92	2	12	2	0	0	16.7	95	11.025	31	10.9833	232.5	10.9	0	20	1.05	77	5.7	248	71	110	143	3	1	1	17.3	16.3	16.5	11.9	11.4	10.4	10.4	27	35	238	10.7	227	11.1	191.7	191.3	1.79246	2
171	55	1	153.6	59.4	25.177	0		2	1	0	17.6333	84	11.225	33	10.9	214	10.25	1	9	0.61	102	5.6	222	224	66	142	3	2	1	19.8	16.5	16.6	13	9	12.5	10.4	31	35	212	10.2	216	10.3	174.6	175.5	1.59198	1
172	55	0	169.2	71.1	24.835	1	45	2	1	1	17.5	98	12.05	38.5	11.8833	208.5	11.55	1	16	0.86	98	6.2	168	144	41	122	3	2	1	18.7	17.2	16.6	14.3	9.8	12.4	11.7	42	35	207	10.4	210	12.7	195.2	188.6	1.82803	2
173	59	0	173.9	75	24.801	0		0	0	0	19.8667	101	9.725	30.5	9.6	237	9.35	0	14	1.02	80	5.7	188	141	42	144	3	2	1	22	18.9	18.7	10	10	10.1	8.8	26	35	240	8.9	234	9.8	228.6	218.5	1.9034	3
174	57	0	167.7	65.1	23.148	1	74	4	0	0	20.7	93	10.975	45	10.7167	212	10.2	1	10	0.95	88	6.2	177	336	62	95	3	1	1	23.4	18.4	20.3	11	11.4	11.7	9.8	40	50	214	9.6	210	10.8	192.6	180.1	1.74143	2
175	64	1	161.3	66.5	25.56	0		0	0	0	16.2667	90	9.25	47	8.9	225	8.2	0	6	0.62	96	6.3	185	204	29	141	4	2	1	17.7	15.4	15.7	11.7	8.5	8.9	7.9	52	42	220	8.2	230	8.2	203.2	214	1.72614	2
176	56	1	156.5	47.8	19.516	0		1	0	0	15.6333	86	10.125	42	9.56667	218	8.45	0	11	0.52	107	5.4	197	69	90	113	3	1	0	16.9	14.6	15.4	10.8	10.2	10.4	9.1	23	61	220	8.4	216	8.5	204.9	200.5	1.44152	1
177	74	0	169.1	64.5	22.557	0		0	0	0	20.3	88	12.425	66	11.5833	204.5	9.9	0	12	0.8	88	5.5	207	117	68	137	5	2	1	23.1	19.4	18.4	14.3	12	11.1	12.3	74	58	215	9.6	194	10.2	190.1	177	1.74061	2
178	68	0	170.5	81.3	27.967	2	82	2	1	0	20.5667	97	11.9	46.5	11.4167	219	10.45	1	10	0.83	90	5.5	172	261	44	112	4	1	1	22.2	19.3	20.2	14.6	12.8	10	10.2	52	41	218	10.5	220	10.4	190	190.1	1.96226	3
179	67	1	158.3	61.4	24.502	0		0	0	1	15.5	90	9.9	40.5	9.66667	208	9.2	1	7	0.67	91	7.1	196	121	46	149	4	2	1	16.5	14.6	15.4	10.3	10.6	9	9.7	42	39	219	7.8	197	10.6	195	182.6	1.64314	1
180	76	0	171.5	66.2	22.508	2	57	2	1	0	19.4333	93	11.775	37.5	10.9	216.5	9.15	1	13	0.85	85	6.2	144	68	54	95	5	1	1	20.8	20.2	17.3	12.7	11.6	11.7	11.1	36	39	219	9.1	214	9.2	187	188.4	1.77586	2
181	46	1	164.8	57.7	21.245	0		3	0	0	17.7667	86	12.25	72	11.3167	220.5	9.45	0	11	0.67	106	5.1	239	77	185	67	2	1	1	18.8	18.2	16.3	12.5	11.7	12.6	12.2	73	71	212	9.3	229	9.6	186.3	195.3	1.62523	1
182	55	1	162.9	55.2	20.802	0		2	0	0	16.0667	72	9.15	52	8.9	229	8.4	0	16	0.71	96	5.3	179	69	69	112	3	1	1	16.9	17.2	14.1	11	9.7	8.1	7.8	48	56	235	8.5	223	8.3	199.2	194	1.58044	1
183	59	1	146.1	48.2	22.581	0		0	0	0	16.4333	75	11.275	80	10.5	201.5	8.95	0	9	0.57	102	5.4	209	184	47	156	3	1	1	19.1	15.6	14.6	11.2	10.7	12	11.2	71	89	200	8.6	203	9.3	181.4	181.2	1.39861	1
184	68	1	147.6	44.8	20.564	0		0	0	0	16.1333	90	10.625	60	10	193.5	8.75	0	14	0.76	81	5.6	149	67	64	86	4	1	1	17.5	16.3	14.6	11.2	11.1	9.9	10.3	58	62	200	9.1	187	8.4	164.7	148.9	1.35529	1
185	61	0	173.6	97.7	32.419	1	41	0	1	1	17.1333	84	10.375	59.5	10.6333	230	11.15	1	15	1.2	65	7.3	134	112	50	76	4	2	1	18.2	17.6	15.6	10.7	11	10.3	9.5	56	63	238	11.1	222	11.2	218.1	204.3	2.17056	3
186	84	1	146.4	55.9	26.081	0		0	1	0	17.6333	97	9.55	64.5	9.01667	181	7.95	1	25	0.84	64	5.5	182	201	53	113	5	2	1	21.7	17.3	13.9	10	10.9	9.1	8.2	58	71	181	8	181	7.9	162.5	169.9	1.50774	1
187	55	1	164.2	56.2	20.844	0		0	0	0	16.4667	96	10.2	31	10.0667	218	9.8	0	12	0.61	102	5.4	211	191	49	147	3	2	1	16.6	17.4	15.4	11	10.3	10	9.5	30	32	226	9.2	210	10.4	202	185.9	1.60104	1
188	68	1	160.9	53.1	20.511	0		0	0	0	15.9333	87	10.85	62.5	10.1167	201	8.65	0	18	0.72	86	5.5	193	98	69	117	4	2	1	15.8	15.3	16.7	12	11.3	10.7	9.4	48	77	208	8.9	194	8.4	181.2	167	1.54054	1
189	61	0	175.7	82.3	26.66	2	26	3	1	0	20.8333	89	11.85	63.5	11.65	217.5	11.25	1	11	0.97	84	5.3	185	56	37	145	4	2	1	22.7	20.4	19.4	14.6	11.8	9.8	11.2	56	71	209	11.3	226	11.2	177.8	192.1	2.00417	3
190	61	0	173.7	98.5	32.646	2	9.5	1	1	1	21.7667	85	13.975	42.5	13.4667	243.5	12.45	1	18	0.99	82	6.5	155	114	47	102	4	2	1	24.6	20.1	20.6	15.5	15	12.7	12.7	42	43	248	12.6	239	12.3	209.7	197.6	2.18005	3
191	54	1	160.8	52	20.111	0		0	1	0	16.6	85	10.725	63	10.5333	208	10.15	1	11	0.83	80	5.2	185	31	70	125	3	2	1	18.2	16.7	14.9	12	11.6	8.9	10.4	65	61	212	10.9	204	9.4	200.1	190.9	1.52403	1
192	56	0	166.9	61.5	22.078	2	31	0	0	1	17.1667	105	10.025	63	9.51667	205.5	8.5	1	12	0.96	88	6.8	114	37	59	57	3	2	1	18.1	18	15.4	10.4	9.8	9.1	10.8	64	62	204	8.1	207	8.9	196.2	203.2	1.68855	1
193	52	0	173.2	77.5	25.835	1	16	3	0	1	16.9667	82	10.225	51	10.3333	213.5	10.55	1	11	0.92	95	6.3	144	152	55	78	3	1	1	18.5	15.4	17	9.9	11	10.9	9.1	50	52	222	9.9	205	11.2	209	211	1.93096	3
194	51	0	174.4	74.3	24.428	2	13	1	0	0	18.9667	91	11.575	59.5	11.15	201	10.3	0	20	1.09	78	5.1	226	51	76	149	3	2	1	19.5	20	17.4	12	12.4	10.6	11.3	55	64	201	10.4	201	10.2	187.2	186.6	1.89721	3
195	63	1	157.3	52.7	21.299	0		1	0	0	16.3	69	11.8	48	11.1833	192	9.95	0	18	0.67	94	5.1	216	51	80	137	4	2	1	17.3	16	15.6	12.8	12.5	11.7	10.2	46	50	205	10.2	179	9.7	175.8	153.9	1.51746	1
196	64	1	155.4	53.1	21.988	0		0	0	0	14.7333	66	10.95	67	10.2667	211	8.9	0	12	0.66	94	5.6	249	143	58	197	4	1	1	16.3	15	12.9	10.7	10.7	12.3	10.1	74	60	213	8.8	209	9	192.1	198.9	1.51398	1
197	69	1	165.2	72	26.382	0		0	1	1	17.5333	84	12.775	79.5	11.6333	206.5	9.35	1	17	0.82	73	5.8	192	110	45	148	4	1	1	18.9	16.7	17	13.1	13.6	11.5	12.9	74	85	208	10.1	205	8.6	184.3	169	1.81769	2
198	65	1	156	59.1	24.285	0		2	0	0	18.9	78	10.6	44.5	9.85	203	8.35	1	19	0.55	99	5.4	239	120	53	186	4	2	1	22.1	18.4	16.2	11.2	12	9.6	9.6	39	50	207	8.6	199	8.1	184.7	175.7	1.60031	1
199	61	0	170.7	66.6	22.856	1	61.5	4	0	1	18.2333	97	11.05	53.5	10.5833	218.5	9.65	1	13	1.37	55	6.5	151	49	80	81	4	2	1	19.6	19	16.1	13	10.8	11.3	9.1	38	69	224	9.3	213	10	200.3	179.4	1.77706	2
200	61	1	155.9	58.8	24.193	0		0	0	0	15.4667	101	8.875	41	8.38333	196.5	7.4	1	13	0.55	102	5.8	202	217	45	146	4	2	1	15.7	15.8	14.9	9.6	8.6	8.5	8.8	34	48	199	7.4	194	7.4	185.9	173.7	1.59573	1
201	75	0	171.9	63.7	21.557	2	54	0	0	1	17.3667	86	10.55	69.5	10.0667	233.5	9.1	1	12	0.89	84	7.4	169	115	54	120	5	2	1	20.3	16.5	15.3	11.7	11.1	9.1	10.3	61	78	239	7.9	228	10.3	206.4	198.9	1.74404	2
202	73	0	176.1	81.6	26.313	1	104	0	0	0	23.6667	107	12.85	32.5	11.5833	244.5	9.05	0	24	0.99	75	5.2	148	51	51	103	5	2	1	27.5	23.8	19.7	13.3	11.7	14.3	12.1	24	41	236	9	253	9.1	172.8	193	1.9979	3
203	64	1	160.7	56.3	21.801	0		0	0	0	16.4667	87	9.8	72.5	9.35	215.5	8.45	0	17	0.54	100	6.3	173	139	70	104	4	2	1	18.5	15.6	15.3	8.8	12	9.9	8.5	77	68	210	8.6	221	8.3	187.3	197.5	1.5853	1
204	63	1	162.3	70.5	26.764	0		0	1	0	17.6	98	10.725	77.5	10.4667	233.5	9.95	1	13	0.6	97	6.5	162	88	81	81	4	2	1	19	17.2	16.6	12.6	11.5	9.7	9.1	79	76	235	9.5	232	10.4	195	193.2	1.7828	2
205	69	0	170	61.6	21.315	2	1.5	2	0	1	16.6	102	10.25	55.5	10.35	233.5	10.55	1	13	1	76	6	128	77	66	71	4	2	1	18.6	15.3	15.9	10.7	9.8	9.7	10.8	49	62	230	10.8	237	10.3	198.2	210.4	1.70555	2
206	59	0	177.1	93.4	29.779	2	62	1	0	0	21.7333	108	18.95	14.5	16.8	260	12.5	0	17	0.96	86	5.3	245	66	56	188	3	2	1	22.3	18.8	24.1	17.5	17.7	21.5	19.1	15	14	254	12.3	266	12.7	202.4	204.5	2.14354	3
207	66	1	158	65.8	26.358	0		0	0	1	15.1333	110	11.575	42.5	10.9167	192	9.6	1	18	0.9	67	6.4	156	101	76	71	4	2	1	17.1	13.9	14.4	12.7	11.7	10.3	11.6	47	38	197	9.1	187	10.1	168.8	168.6	1.69938	2
208	52	1	152.2	59.6	25.729	0		2	1	0	15.3333	91	10.1	43.5	9.9	190	9.5	1	11	0.77	89	5.2	139	78	47	93	3	2	1	16.9	15.2	13.9	10.5	9.7	10	10.2	47	40	192	10.1	188	8.9	172.7	167.4	1.58737	1
209	68	0	170	78	26.99	2	39	4	1	1	18.7	86	13.825	58	12.3	224	9.25	1	9	0.71	96	7.9	245	158	86	145	4	2	1	20.8	18	17.3	12.6	14.3	11.2	17.2	43	73	219	8.8	229	9.7	204.4	206.6	1.9192	3
210	59	1	156.1	64	26.265	0		0	0	0	15.6667	99	10.325	20	10.15	197.5	9.8	0	13	0.81	80	5.7	107	82	49	58	3	2	1	16.3	16.7	14	10.7	9.8	11	9.8	18	22	194	10.4	201	9.2	164.1	175.9	1.66587	1
211	69	0	166.4	53.3	19.25	2	20	3	0	1	17.8667	87	9.675	56	9.33333	204.5	8.65	1	11	0.7	96	5.7	161	98	64	103	4	2	1	20.2	18.2	15.2	10.1	11.1	9.4	8.1	43	69	197	9.2	212	8.1	180.8	195.9	1.5696	1
212	57	0	159.6	77.1	30.268	2	14	4	0	0	17.3667	81	12.5	71	11.95	213	10.85	0	15	1.05	78	5.3	142	97	40	107	3	2	1	18.7	16.7	16.7	12.9	13.8	11.1	12.2	58	84	227	10.2	199	11.5	191	169.5	1.84881	2
213	71	0	180.3	92	28.301	2	52.5	0	0	0	22.6333	119	14.325	55.5	13.2333	235.5	11.05	0	12	0.97	78	5.6	168	217	44	101	5	2	1	24.4	22.8	20.7	14	15	14	14.3	50	61	233	11.4	238	10.7	191.9	195.5	2.14655	3
214	60	1	157.5	61.1	24.631	0		0	0	0	17.1333	83	10.275	58	10.05	203.5	9.6	0	14	0.59	100	5.8	217	89	50	177	3	2	1	19.6	15.9	15.9	10	10	11.4	9.7	48	68	206	9.8	201	9.4	175.8	178.4	1.63497	1
215	63	0	166.5	69.8	25.178	2	25	3	0	0	20.1667	89	16.725	49	14.9	219	11.25	0	13	0.85	93	5.3	211	136	63	148	4	2	1	19.7	21.1	19.7	21.3	17.3	14.3	14	48	50	218	11.1	220	11.4	187.3	187.9	1.79673	2
216	60	0	176.2	68.3	21.999	2	5.5	2	1	0	16.9667	96	12.775	43.5	12.1	203	10.75	1	12	1	81	5.7	147	112	37	113	3	1	1	18.6	15.5	16.8	15.6	12.4	11.3	11.8	48	39	210	10.7	196	10.8	184.4	177.8	1.82836	2
217	76	0	172	57.7	19.504	2	4	3	0	0	15.0333	86	9.55	43	9.43333	245.5	9.2	1	14	0.97	76	6.3	173	45	77	100	5	2	1	17.7	13	14.4	9.7	10.1	8.9	9.5	42	44	247	9.2	244	9.2	205.9	211.3	1.66035	1
218	63	0	160.6	70.6	27.372	2	60	4	1	0	15.9	90	10.525	58	9.8	202.5	8.35	1	15	0.88	91	5.3	158	242	25	114	4	2	1	17.1	16.3	14.3	13.2	10.2	9.8	8.9	58	58	203	7.8	202	8.9	169.3	162	1.7747	2
219	53	0	173.4	77.9	25.908	1	16.5	3	0	0	15.6333	96	10.05	57	9.66667	207	8.9	0	16	0.84	100	5.4	200	156	38	155	3	2	1	17.5	14.4	15	11.6	10.2	8.9	9.5	57	57	207	8.1	207	9.7	173.6	167.9	1.93706	3
220	60	0	171.7	69.8	23.676	2	19	2	1	0	20	77	12.3	66	12.0833	234.5	11.65	1	11	1.07	75	5.7	150	112	48	105	3	2	1	22.7	19.7	17.6	13.4	13.1	12.2	10.5	53	79	233	11	236	12.3	196.5	191.5	1.82457	2
221	63	0	165.7	67.1	24.439	1	43	3	1	1	18.5333	96	11.675	26	11.4667	213	11.05	1	15	0.78	96	7.3	110	41	63	50	4	2	1	19.5	18.9	17.2	13.7	8.3	12.4	12.3	25	27	212	9.9	214	12.2	179	182.7	1.7574	2
222	53	0	165.8	73.8	26.846	0		3	0	0	20.3333	82	13.475	38	13.35	231	13.1	0	11	1.1	76	5.6	231	269	62	155	3	1	1	21.7	20.5	18.8	13.4	13.7	13.2	13.6	40	36	234	12.7	228	13.5	184.3	189.9	1.84361	2
223	57	0	176.2	86.7	27.926	1	14.5	3	1	0	19.4	93	14.3	53	13.0833	251	10.65	1	14	0.95	88	6.4	147	243	42	89	3	2	1	21.1	19.6	17.5	15.1	15.4	13.5	13.2	48	58	256	10.2	246	11.1	225.5	219.9	2.05997	3
224	81	1	146.8	50.5	23.434	0		1	0	0	14.7	96	9.7	55	8.8	163.5	7	0	9	0.78	72	5.3	219	80	82	141	5	2	1	15	16.1	13	9.7	9.5	9.5	10.1	54	56	170	7	157	7	167.8	136.2	1.43502	1
225	56	1	156.7	49.7	20.24	0		1	0	0	13.7333	90	10.1	67	9.06667	195	7	0	12	0.61	102	5.5	175	84	72	102	3	2	1	14.3	12.7	14.2	12.6	8.8	11.5	7.5	83	51	200	7.2	190	6.8	187.9	175.5	1.47083	1
226	66	0	173.4	93.5	31.097	2	45	1	1	0	22.9	89	14.2	63.5	13.4	223	11.8	1	14	0.73	97	5.7	193	153	36	148	4	2	1	24.4	23.8	20.5	13.6	13.5	14.2	15.5	55	72	226	12.2	220	11.4	193.1	192.5	2.12216	3
227	51	0	169.4	74.7	26.031	2	30	1	0	0	17.9333	76	11.45	65	11.15	221	10.55	1	15	0.94	93	5.8	150	45	57	101	3	2	1	19.7	16.8	17.3	13	11.7	10.2	10.9	58	72	222	10.1	220	11	212.9	206.3	1.87485	2
228	71	0	160.3	64.5	25.101	2	14	0	1	0	19	85	12.45	52.5	11.85	240.5	10.65	1	17	1.06	70	5.5	138	52	37	102	5	1	1	22.1	17.3	17.6	11.7	14.3	12.1	11.7	37	68	245	11.2	236	10.1	179.8	176.5	1.69471	1
229	67	0	178.2	75.2	23.681	2	20	2	1	0	18.2	95	11.65	47	11.5667	223.5	11.4	1	19	0.96	81	5.8	212	291	45	137	4	1	1	20.8	17.5	16.3	11.4	11.4	13.1	10.7	43	51	229	11.7	218	11.1	208.3	198	1.92935	3
230	59	0	178.9	75.1	23.465	2	42	1	0	0	17.8667	91	11	77.5	10.6	215.5	9.8	0	11	0.85	95	9.3	136	114	35	96	3	2	1	19.3	16.9	17.4	12	12.1	10.1	9.8	76	79	218	9.7	213	9.9	206	198.2	1.93185	3
231	74	1	151.3	48	20.968	0		1	0	1	17.0667	106	11.45	79	10.8333	214.5	9.6	1	13	0.64	88	6.7	167	45	79	101	5	2	1	18.8	15.4	17	12.7	12.5	11.1	9.5	77	81	217	10.1	212	9.1	208.3	196.6	1.42033	1
232	77	1	153.4	52.1	22.14	0		3	0	0	17.5333	104	11	51.5	10.7167	240.5	10.15	0	13	0.74	78	5.4	183	50	79	103	5	2	1	18.1	16.9	17.6	10.8	10.9	10.9	11.4	46	57	229	10.4	252	9.9	198.8	206.6	1.48998	1
233	54	0	168.3	59.5	21.006	1	52.5	3	0	0	17.8667	97	10.7	63.5	10.05	188.5	8.75	0	11	0.86	98	5.7	192	168	39	148	3	2	1	19.1	19.2	15.3	13.6	9.6	9.2	10.4	65	62	189	9	188	8.5	154.7	163.1	1.66782	1
234	57	1	159.9	67.7	26.478	0		2	0	0	16.3333	91	12	71	11.5333	219.5	10.6	0	13	0.72	93	5.9	188	72	57	131	3	2	1	17.2	16.1	15.7	11.4	13.4	11.3	11.9	63	79	220	10.9	219	10.3	198.9	204.2	1.73407	2
235	69	0	161.6	60.1	23.014	2	31	1	0	1	16.8333	87	10.25	60	9.83333	185.5	9	1	16	0.86	88	6.3	143	101	55	84	4	2	1	19.2	16.6	14.7	10.8	10.5	9.8	9.9	57	63	183	9.1	188	8.9	158.4	164.2	1.6425	1
236	51	1	161.8	82.8	31.628	1	15.5	2	0	0	15.3	103	9.825	32.5	9.65	187	9.3	0	15	0.67	102	5.3	258	177	80	176	3	2	1	15.6	14.7	15.6	9.9	9.6	10.2	9.6	25	40	180	9.2	194	9.4	170.1	185.1	1.92909	3
237	53	0	173.9	67.3	22.254	1	33	3	0	0	16.8667	86	10.025	42.5	9.9	216.5	9.65	0	13	0.85	99	5.4	173	45	52	127	3	2	1	19.2	17.6	13.8	10.7	10.2	10	9.2	46	39	218	9.7	215	9.6	205.4	203.2	1.80304	2
238	62	0	168.6	68	23.922	0		2	0	0	18.4	80	9.575	65	9.11667	223	8.2	0	11	0.91	90	5.4	167	90	46	127	4	1	1	21	17.8	16.4	9.9	10.2	8.7	9.5	65	65	219	7.8	227	8.6	187.2	201	1.78456	2
239	71	0	172.7	74.1	24.845	0		0	0	0	20.3667	102	12.1	81.5	11.4167	212.5	10.05	0	15	0.72	94	5.3	133	46	47	96	5	1	1	22.6	20.4	18.1	13.5	12.9	11	11	74	89	213	9.6	212	10.5	194.2	188.8	1.8854	2
240	57	0	172.3	68.3	23.006	1	18	3	1	0	16.6333	80	10.8	60	10.0333	212	8.5	1	13	0.76	102	5.1	194	119	52	137	3	2	1	18.5	16.6	14.8	11.9	11.9	9.7	9.7	66	54	204	8.9	220	8.1	177.4	203.5	1.80801	2
241	45	0	172	92.3	31.199	1	25	4	1	0	20.5333	100	11.85	79	11.5167	215.5	10.85	1	13	1.17	75	5.3	186	623	44	70	2	2	1	23.4	20.1	18.1	13	12.4	11	11	75	83	219	10.8	212	10.9	196.2	188.5	2.09997	3
242	59	0	165.7	62	22.581	0		1	0	0	17.4667	76	13.4	54.5	12.35	241	10.25	0	11	0.71	103	5.3	153	77	39	116	3	2	1	18.2	16.7	17.5	16.9	12.3	12.7	11.7	56	53	248	10.2	234	10.3	195	180.8	1.6893	1
243	45	0	171.5	67.5	22.95	2	10	1	0	0	18.4667	84	10.675	65.5	10.25	210.5	9.4	0	13	1.26	68	5.5	212	140	52	147	2	1	1	18.8	19.9	16.7	11	11.1	10.3	10.3	62	69	215	9.7	206	9.1	206.9	192.8	1.79322	2
244	67	1	161.8	68	25.975	0		1	0	0	18.6667	73	10.7	43	9.95	182.5	8.45	0	9	0.58	96	5.1	165	108	46	114	4	1	1	19.2	18.6	18.2	10.3	9.6	12	10.9	38	48	180	8.4	185	8.5	159.4	166.9	1.74821	2
245	61	1	144.9	43.6	20.766	0		0	0	0	13.0333	71	9.65	77	8.98333	186	7.65	0	11	0.76	86	5.9	173	57	99	89	4	1	1	14.6	12.1	12.4	10.7	9.1	9.4	9.4	68	86	186	7.1	186	8.2	178.6	173.7	1.32473	1
246	50	1	158.3	53.5	21.35	0		0	0	0	15.2667	80	9.6	38	8.93333	210	7.6	0	15	0.76	92	5.4	190	84	47	133	2	2	1	17	15.2	13.6	9.6	10.2	9.3	9.3	34	42	212	7.6	208	7.6	202	197.1	1.53379	1
247	46	0	178.8	86.8	27.151	1	26	4	0	0	17.8333	84	11.425	51	10.65	199	9.1	0	9	0.73	111	5.6	132	95	39	99	2	2	1	20.2	16.5	16.8	12.9	11.4	10.2	11.2	42	60	194	8.8	204	9.4	179.2	178.9	2.07631	3
248	59	1	161.7	55.8	21.341	0		3	0	0	14.2667	98	10.6	56.5	9.86667	188.5	8.4	0	15	0.58	101	5.5	152	126	44	102	3	2	1	15.5	13	14.3	12	10	10.1	10.3	60	53	186	8.9	191	7.9	175.9	181	1.58315	1
249	61	1	156.4	55.9	22.853	0		2	1	0	15.4333	84	8.925	56	8.98333	213	9.1	1	17	0.7	94	5.7	216	104	84	131	4	1	1	17.7	15	13.6	8.5	9.2	8.2	9.8	52	60	223	9.3	203	8.9	201.8	183.1	1.55838	1
250	64	0	153.7	63.7	26.964	2	21	0	1	0	14.4333	82	10.525	81.5	9.78333	215	8.3	1	16	0.92	88	5.5	154	146	46	111	4	1	1	17.3	13	13	11.3	11.3	9.1	10.4	76	87	207	8.2	223	8.4	172.7	189.2	1.64913	1
251	53	1	161.6	54.8	20.984	0		0	0	1	15.9333	84	9.975	54.5	9.61667	218.5	8.9	1	18	0.59	105	6	152	92	71	82	3	2	1	17.4	15.4	15	11.7	9.5	9.4	9.3	52	57	218	8.9	219	8.9	193.3	196.3	1.56841	1
252	73	0	161.1	72.5	27.935	0		0	1	0	19.0667	84	12.9	50.5	12.35	218.5	11.25	1	20	1.18	61	5.4	202	47	56	147	5	2	1	20.9	18.9	17.4	12.4	13.7	12	13.5	38	63	218	11.5	219	11	160.6	162.7	1.80121	2
253	56	0	166.9	68	24.412	1	72	4	0	1	16.8	97	13.35	59	12.3833	210	10.45	1	8	0.7	105	8.3	161	129	39	120	3	2	1	17.5	16.8	16.1	12.4	13.3	13.8	13.9	56	62	208	10	212	10.9	182.9	189.2	1.77554	2
254	67	1	163.4	61.8	23.146	0		0	0	0	16.9	86	10.5	49.5	9.88333	212	8.65	0	8	0.64	93	5.9	212	69	91	126	4	2	1	18.9	16.9	14.9	10.7	10.3	10.4	10.6	50	49	218	8.9	206	8.4	193.1	175.1	1.67482	1
255	49	1	162.8	51.5	19.431	0		2	1	0	15.4	78	8.875	50.5	8.56667	205.5	7.95	1	9	0.77	91	5.6	196	75	60	135	2	2	1	16.2	15.2	14.8	8.7	9.6	8.7	8.5	48	53	213	7.8	198	8.1	199.8	189.6	1.52609	1
256	59	0	167	67.4	24.167	0		2	1	0	19.8667	76	10.475	67.5	10	233	9.05	1	14	0.81	97	6.8	236	74	54	182	3	2	1	19.5	20.8	19.3	9.9	11	10.6	10.4	50	85	233	9	233	9.1	210.1	213	1.76822	2
257	57	1	154	48.2	20.324	0		0	0	0	14.5667	87	8.075	64.5	8.2	209	8.45	0	13	0.69	97	5.7	230	83	66	162	3	2	1	16.2	14.3	13.2	9.1	8.1	7	8.1	67	62	213	8.6	205	8.3	195.1	188.5	1.43593	1
258	63	0	166.5	63	22.725	2	31	3	0	0	17.4667	76	12.05	46	11.2333	217	9.6	0	18	0.76	97	5.4	226	97	89	135	4	2	1	19.5	15.9	17	11.7	13.1	11.9	11.5	52	40	220	10	214	9.2	185.5	184.5	1.70697	2
259	65	0	177.3	90.9	28.917	2	40	2	1	1	20.8667	107	13.525	62	12.7	246	11.05	1	14	0.9	89	6.8	134	80	38	95	4	2	1	21.4	22.6	18.6	13.7	12.4	13.5	14.5	50	74	249	10.5	243	11.6	189.1	206.1	2.11585	3
260	64	0	177	76.5	24.418	2	38	4	0	0	17.4667	85	11.4	61	10.8667	238	9.8	0	24	0.64	103	5.3	204	87	62	140	4	2	1	19.2	17.7	15.5	13.7	10.4	11.8	9.7	65	57	246	9.8	230	9.8	209.6	203	1.93939	3
261	72	0	172.1	75.7	25.558	0		2	1	0	20.6	89	11.525	47.5	11.1833	201.5	10.5	1	18	0.91	84	5.7	165	49	53	113	5	2	1	22.9	20.1	18.8	11.9	10.2	11.8	12.2	40	55	206	10.5	197	10.5	187.4	186.6	1.90234	3
262	49	1	162.4	59.9	22.712	0		0	0	0	13.2667	87	9.1	48.5	8.66667	194	7.8	0	8	0.63	106	5.3	213	47	107	120	2	2	1	14.3	11.9	13.6	9.3	9.2	9.3	8.6	48	49	202	8.4	186	7.2	192.5	177.1	1.64382	1
263	64	0	168.5	74.3	26.169	2	45	1	0	0	17.1333	101	10.425	53.5	9.66667	200.5	8.15	0	11	0.89	90	6.9	199	148	47	141	4	2	1	19.1	16.5	15.8	10.8	8.6	11.9	10.4	45	62	199	8.5	202	7.8	176.1	177.5	1.86485	2
264	62	0	162	66.8	25.453	2	15	4	0	0	20.8667	102	12.975	47.5	12.5	209	11.55	0	8	0.89	92	5.7	173	52	75	111	4	2	1	24.4	20	18.2	13.8	13.7	13.3	11.1	42	53	206	11.2	212	11.9	154	161.4	1.73378	2
265	77	1	156.9	56.9	23.114	0		1	0	0	16.5667	92	10.3	62.5	9.85	196	8.95	1	14	0.61	88	5.5	219	127	70	146	5	2	1	20	15.5	14.2	11.9	10.6	9.2	9.5	55	70	199	8.7	193	9.2	174.4	171.1	1.57477	1
266	75	0	166.5	73.9	26.657	1	22.5	0	1	0	22.3333	116	17.525	55	15.6667	188	11.95	1	16	1.15	62	5.7	224	118	48	175	5	2	1	23.6	21.1	22.3	20.8	17.8	15.8	15.7	54	56	191	11.7	185	12.2	146.1	144.4	1.84875	2
267	56	1	164.8	67.3	24.78	2	5	0	0	0	16.7	80	10.9	50.5	11.1833	212.5	11.75	0	16	0.72	94	5.7	195	481	40	96	3	2	1	19.2	16	14.9	12.2	9.3	10.7	11.4	51	50	216	10	209	13.5	194	188.8	1.75523	2
268	63	0	173	67.2	22.453	1	45	1	0	0	15.0667	73	11.325	79	10.7667	238.5	9.65	0	10	0.94	86	5.9	162	70	53	114	4	2	1	18.5	13.7	13	10.9	11.5	10.9	12	68	90	241	9.8	236	9.5	216.4	219.9	1.79703	2
269	59	0	182.6	95.3	28.582	1	29	2	1	0	21.7667	97	16.35	53	15.5167	273.5	13.85	1	9	1.06	76	5	129	155	28	94	3	1	1	23.7	21	20.6	16.8	16.7	16.6	15.3	37	69	276	13.8	271	13.9	208.9	219.2	2.1986	3
270	56	0	174.9	93.1	30.435	2	52	3	0	0	21.0667	99	12.775	76.5	11.9667	234	10.35	0	9	1.08	76	5.5	235	305	62	152	3	1	1	24.1	20.2	18.9	12.7	13	13.3	12.1	73	80	219	10.4	249	10.3	179.4	194.7	2.12676	3
271	58	0	173.1	71.3	23.796	1	57	4	0	0	17.9667	76	11.5	40	11.0833	204	10.25	0	13	0.86	96	5.8	255	172	48	192	3	2	1	19.2	18.6	16.1	14.2	10.9	10.4	10.5	40	40	210	9.7	198	10.8	184.4	180.5	1.85158	2
272	59	0	173.5	70.3	23.354	1	57	4	0	0	17.9667	76	11.5	40	11.0833	204	10.25	0	16	0.81	97	5.6	247	247	47	174	3	2	1	19.2	18.6	16.1	14.2	10.9	10.4	10.5	40	40	210	9.7	198	10.8	184.4	180.5	1.84067	2
273	58	0	173.1	71.3	23.796	1	57	4	0	0	17.0333	76	11.7	40	11.1833	203.5	10.15	0	13	0.86	96	5.8	255	172	48	192	3	2	1	19.3	16.1	15.7	12.5	12.7	12	9.6	39	41	205	9.2	202	11.1	176.8	191.1	1.85158	2
274	59	0	173.5	70.3	23.354	1	57	4	0	0	17.0333	76	11.7	40	11.1833	203.5	10.15	0	16	0.81	97	5.6	247	247	47	174	3	2	1	19.3	16.1	15.7	12.5	12.7	12	9.6	39	41	205	9.2	202	11.1	176.8	191.1	1.84067	2
275	43	0	178.6	72.6	22.76	2	48	3	0	0	16.1667	95	11.05	40.5	10.3833	217	9.05	0	10	0.98	94	5.2	164	70	63	102	2	2	1	16.9	16	15.6	11.3	11.1	10.8	11	40	41	220	9	214	9.1	200.1	199.5	1.89783	3
276	53	0	172.6	64.6	21.685	0		2	0	0	18.6667	78	11.825	46	11.5833	246.5	11.1	0	18	0.68	109	5.3	156	46	47	111	3	2	1	19	18.3	18.7	12.3	11	12	12	33	59	252	11.1	241	11.1	219.8	222	1.75989	2
277	42	1	156.8	52.8	21.475	0		2	0	0	13	75	6.925	45	6.61667	200.5	6	0	21	0.8	91	5.3	170	80	59	110	2	2	1	14.3	12.4	12.3	7.6	6.9	6.5	6.7	46	44	218	6.5	183	5.5	215.3	180.3	1.51649	1
278	59	1	149.6	54.4	24.307	0		0	0	0	15.8	92	7.85	38	7.58333	186.5	7.05	0	11	0.68	96	5.3	200	65	54	149	3	2	1	18.8	14.9	13.7	8.6	7	8.7	7.1	32	44	163	7.2	210	6.9	147.7	184.5	1.50354	1
279	68	0	161.9	65.5	24.989	1	35	4	0	1	19.9667	87	14.05	42	12.5167	215	9.45	1	11	0.88	88	6.8	178	116	64	109	4	1	1	20.9	19.2	19.8	15	13.3	13.3	14.6	37	47	217	10	213	8.9	189.4	188.4	1.7163	2
280	55	1	161.6	54.2	20.755	0		0	0	0	13.8333	99	6.875	47.5	6.65	180	6.2	0	11	0.59	104	4.9	214	79	105	107	3	2	0	17.2	12.2	12.1	8.3	6.5	6.5	6.2	44	51	182	6.4	178	6	163.3	165.4	1.5598	1
281	74	0	164.9	68.1	25.044	2	5	2	1	0	19.1	96	14.1	54.5	13.1333	220.5	11.2	1	23	1.14	63	5.3	152	77	48	103	5	2	1	21.5	17.6	18.2	13.2	14.7	14.1	14.4	43	66	224	10.8	217	11.6	184.9	174.7	1.76617	2
282	45	1	164.3	46.8	17.337	1	5	2	0	0	12.4667	96	7.05	43	6.61667	197.5	5.75	0	18	0.68	106	5.2	162	74	61	97	2	1	1	13.5	13.2	10.7	8	7.3	6.6	6.3	51	35	183	6	212	5.5	173.2	199.6	1.46147	1
283	53	1	155.9	50.7	20.86	0		1	0	0	14.9333	80	8.4	22.5	7.41667	206.5	5.45	0	10	0.63	103	5.1	209	79	72	133	3	1	1	16.4	14.1	14.3	9.1	7.9	8.5	8.1	20	25	203	5.4	210	5.5	201.1	197.6	1.48175	1
284	57	1	162.2	62.3	23.68	0		0	1	0	15.9	100	10.05	24.5	9.48333	194	8.35	1	22	0.68	97	6.1	202	82	81	117	3	2	1	17.6	15.2	14.9	10	9.8	10.3	10.1	14	35	193	8.5	195	8.2	184.9	184.5	1.6754	1
285	85	0	167.5	59	21.029	2	20	3	1	0	20.3333	89	14.275	50	13.3167	242.5	11.4	1	14	0.95	73	5.8	137	23	67	78	5	1	1	20.8	19.6	20.6	16.8	12.7	13.9	13.7	47	53	248	11.1	237	11.7	197.6	193.8	1.65685	1
286	67	0	165.2	75.8	27.775	0		0	1	1	20.3667	101	11.625	48	10.8333	201	9.25	1	18	0.69	98	5.7	144	54	60	86	4	2	1	23.6	18.6	18.9	12.4	11	12.2	10.9	51	45	216	8.9	186	9.6	176.2	159	1.86504	2
287	56	1	155	52.9	22.019	0		1	0	0	19.2667	86	11.8	54	11.15	228.5	9.85	0	11	0.77	87	5.8	212	130	38	170	3	1	1	20.5	18.1	19.2	11.7	12.2	11.6	11.7	49	59	229	10	228	9.7	196.7	204.8	1.50918	1
288	63	0	172.6	70.8	23.766	1	38	3	0	1	19.2333	87	11.45	53	10.7833	230	9.45	1	18	0.95	85	6.4	157	92	55	99	4	1	1	20.9	18.1	18.7	11.9	10.7	12.7	10.5	49	57	230	9.2	230	9.7	197.9	203.4	1.84241	2
289	63	0	166.8	69.6	25.016	2	17	2	0	0	20.1333	85	12.325	56	11.8	217.5	10.75	0	18	0.92	88	5.2	239	57	97	139	4	2	1	22.2	20.2	18	11.9	13.2	13	11.2	52	60	215	11.1	220	10.4	180	187.2	1.79577	2
290	56	0	171.3	69.7	23.753	0		3	1	1	18.9333	106	11.65	56.5	11.1167	226.5	10.05	1	12	0.9	95	5.2	212	50	79	139	3	2	1	20.4	18.8	17.6	13	10.6	10.7	12.3	57	56	229	10.2	224	9.9	179.1	175.4	1.82114	2
291	63	0	174.8	78.3	25.626	1	49.5	2	0	0	21.2	87	13	68	12.5333	234	11.6	0	9	0.97	83	5.2	167	86	43	124	4	2	1	23.4	20.7	19.5	14.3	13.6	12.4	11.7	45	91	237	12.1	231	11.1	200.8	214.6	1.94985	3
292	60	0	173.5	72.1	23.952	1	54	0	0	0	16.4	109	9.225	46.5	8.26667	203.5	6.35	0	18	1.03	79	5.9	218	111	69	152	3	1	1	18.7	15.7	14.8	9.4	9.5	10.4	7.6	50	43	202	7.6	205	5.1	185.8	191.8	1.86409	2
293	55	0	166.5	81.2	29.291	0		2	0	0	17.3	79	9.85	62.5	9.63333	239.5	9.2	0	13	0.94	91	5.5	185	162	45	136	3	1	1	19.2	16.8	15.9	9	11.1	9	10.3	63	62	241	8.7	238	9.7	214.8	214.7	1.93791	3
294	60	0	165.9	58.5	21.255	2	8	1	0	0	16.5667	87	8.125	54.5	7.86667	196.5	7.35	0	17	1.02	80	5.5	149	79	50	98	3	1	1	19.2	15.3	15.2	8.5	8.1	7.8	8.1	55	54	201	7.2	192	7.5	186.8	175.2	1.64191	1
295	63	1	152.8	51.2	21.929	0		0	0	1	15.6667	106	8.325	48.5	7.96667	190	7.25	1	12	0.47	105	6.6	184	86	57	129	4	1	1	17	15.6	14.4	8.7	7.9	7.9	8.8	54	43	197	7.4	183	7.1	179.2	158.3	1.47416	1
296	68	0	167.7	64.6	22.97	0		2	1	0	14.6333	74	9.05	72.5	8.63333	230	7.8	1	17	1	77	5.5	240	29	102	146	4	2	0	16.3	14.6	13	9.7	9.3	8.1	9.1	70	75	228	7.8	232	7.8	218.2	220.2	1.73473	2
297	71	1	161.1	52.9	20.383	0		0	0	0	16.1667	64	10.45	86	9.93333	245	8.9	0	9	0.75	80	5.5	147	38	85	75	5	1	1	19.5	14.8	14.2	11	10.2	11.1	9.5	83	89	226	8.9	264	8.9	204.5	237.6	1.5386	1
298	60	0	175.4	70.1	22.786	0		2	0	0	17.8	104	10.55	59.5	10.3	226.5	9.8	0	15	0.92	90	5.6	206	74	56	158	3	1	1	20.2	17.5	15.7	10.3	11	10	10.9	59	60	225	9.6	228	10	204.2	204.2	1.84809	2
299	64	1	151.9	55.3	23.967	0		0	0	0	17.6	96	11.05	56	9.88333	204	7.55	0	19	0.51	102	5.2	240	82	57	190	4	2	1	18.7	16.7	17.4	12.4	11.2	10.4	10.2	52	60	201	7.8	207	7.3	185.5	180.6	1.52753	1
300	59	0	172	85.7	28.968	2	48	3	1	0	19.3333	99	11.3	50.5	10.4167	204.5	8.65	1	15	0.99	83	6.2	157	84	56	105	3	2	1	22.4	18.6	17	12.4	10.7	10.4	11.7	54	47	204	9.2	205	8.1	193.3	197.1	2.0235	3
301	63	0	165	54.7	20.092	0		0	0	0	16.1667	87	9.75	47	9.36667	197.5	8.6	0	13	0.74	98	5.6	165	88	34	136	4	2	1	19.2	16.3	13	10.7	9.1	9.6	9.6	54	40	211	9	184	8.2	183.9	161.7	1.58338	1
302	62	1	151.5	52.8	23.004	0		1	0	0	15.8667	77	9.4	51	9.01667	199	8.25	0	13	0.53	102	6.1	200	76	66	131	4	2	1	19.2	14.1	14.3	11	9.7	8.4	8.5	50	52	201	8.1	197	8.4	183.9	171.7	1.49064	1
303	73	1	155.3	52.6	21.809	0		1	1	0	18	92	11.875	40	10.9833	203.5	9.2	1	15	0.71	85	4.9	105	82	36	69	5	2	1	20.2	17.1	16.7	11.9	12.5	11.6	11.5	42	38	223	8.4	184	10	186.1	158.7	1.50636	1
304	48	0	170.2	80.8	27.893	2	22.5	1	0	1	18.8	95	10.8	72	10.65	225	10.35	1	9	0.72	110	6.4	179	159	40	139	2	2	1	20.8	16.8	18.8	12.1	10.1	10.3	10.7	80	64	208	10.3	242	10.4	202.5	236.1	1.95449	3
305	73	0	168.1	62.9	22.259	2	15	0	0	1	17.8333	100	9.6	51.5	9.46667	216.5	9.2	1	11	0.86	86	6.8	145	71	43	105	5	1	1	20.6	17	15.9	9.7	9.9	9.7	9.1	49	54	216	9.3	217	9.1	191.7	185.6	1.71379	2
306	58	0	179.6	82.5	25.577	2	2.5	1	0	0	19.2333	110	11.775	58	11.2167	205	10.1	0	16	1	83	5.6	196	90	33	160	3	2	1	23.1	16.6	18	11.5	12.5	11.7	11.4	38	78	203	9.6	207	10.6	184.2	188.8	2.02875	3
307	59	0	159.1	60.5	23.901	1	29	2	0	0	14.7667	92	8.8	26	8.31667	191.5	7.35	1	11	1.16	69	5.5	202	204	50	144	3	2	1	16	13.9	14.4	9.1	9.1	8.9	8.1	28	24	186	7.5	197	7.2	177.2	188.1	1.63516	1
308	56	0	165.7	69.4	25.276	1	54	4	1	1	18	91	14.75	64	13.1667	232.5	10	1	8	0.91	94	6.3	194	149	51	141	3	1	1	19.5	17	17.5	18.4	13.4	13.4	13.8	61	67	237	10.4	228	9.6	195.4	190.9	1.78727	2
309	56	0	168.3	71.9	25.384	1	17	3	0	0	19.3667	89	12.475	54.5	11.95	267	10.9	0	17	1.25	64	5.6	223	43	58	176	3	1	0	19.9	18.5	19.7	14	11.1	12.7	12.1	41	68	264	11	270	10.8	211.6	213	1.83339	2
310	59	0	165.8	61.6	22.408	2	27	3	0	0	17.2	96	11.1	40.5	10.9833	205	10.75	1	11	0.9	93	5.1	222	94	60	169	3	2	1	17.4	17.3	16.9	10.8	11.9	11.5	10.2	39	42	201	10.5	209	11	173.4	180.6	1.68435	1
311	62	0	164.5	67.8	25.055	2	7	2	0	0	17.3667	99	12.925	69.5	11.95	215	10	0	15	0.99	81	5.4	168	163	38	121	4	1	1	18.3	16.3	17.5	12.8	13.6	13.6	11.7	72	67	217	10.5	213	9.5	189.9	179.3	1.76014	2
312	64	1	156	56.7	23.299	0		3	0	0	16.4	83	12.45	44	11.95	206.5	10.95	0	12	0.67	93	5.8	168	33	55	124	4	2	0	16.9	15.1	17.2	13.9	11.7	12.1	12.1	39	49	204	10.5	209	11.4	172.3	181.4	1.56748	1
313	55	0	156.5	49.4	20.17	2	36	3	0	0	15.5667	77	8.7	36	8.68333	193	8.65	0	11	0.8	101	5.3	214	75	57	165	3	1	1	15.7	16.8	14.2	9.4	8.6	8.6	8.2	29	43	186	8.6	200	8.7	167.2	178.6	1.46544	1
314	59	1	162.3	51.6	19.589	0		2	1	0	16.1333	92	9.375	50.5	8.73333	209.5	7.45	1	9	0.67	97	5.7	218	93	60	157	3	2	1	18.2	15.3	14.9	11.1	8.4	9.1	8.9	44	57	207	7.3	212	7.6	187.8	184.5	1.52522	1
315	59	0	172.1	73.5	24.816	1	34	0	0	0	15.4333	104	9.6	40.5	9.56667	213	9.5	0	11	1.23	64	5.7	148	132	42	100	3	2	1	17.7	14.2	14.4	10.4	9.3	9.5	9.2	38	43	205	9.7	221	9.3	201.2	210.3	1.87449	2
316	72	1	147.2	53.2	24.553	0		1	0	1	14.7	90	8.95	35	8.56667	176.5	7.8	1	12	0.78	76	7.7	185	79	48	136	5	1	1	15.4	15	13.7	9.8	9.2	8.2	8.6	36	34	183	7.5	170	8.1	163.4	147.6	1.47489	1
317	62	0	176.5	77.8	24.974	2	52	3	0	1	17.9667	73	10.35	52.5	9.63333	238.5	8.2	1	11	1.13	69	7	156	116	76	75	4	1	1	18.7	17.1	18.1	9.1	13.2	10.9	8.2	43	62	238	8.9	239	7.5	222.8	225	1.95304	3
318	50	1	165.3	63.3	23.166	0		1	0	0	15.9667	96	9.775	60	8.78333	219.5	6.8	0	12	0.74	95	5.4	228	106	71	156	2	2	1	17.7	15.9	14.3	8.3	9.1	8.9	12.8	59	61	218	7.1	221	6.5	210.1	213.8	1.70485	2
319	70	0	169.8	61.6	21.365	2	10	4	0	0	20.6333	96	11.2	48	10.5333	226.5	9.2	1	15	0.98	78	5.3	100	26	66	48	4	2	1	22.5	21.2	18.2	13.6	10.4	10.5	10.3	48	48	238	9.1	215	9.3	172.9	170.8	1.70454	2
320	71	0	159.5	54.5	21.423	0		3	1	0	20.1333	90	10.95	25	10.9167	178.5	10.85	1	12	0.83	89	5.2	134	51	55	91	5	1	1	21.8	19.8	18.8	11.3	10.9	11	10.6	28	22	191	11.2	166	10.5	161.8	135.1	1.55392	1
321	42	0	173.1	64.5	21.526	1	36	4	0	0	17.2333	99	11.875	53.5	11.0833	205	9.5	0	10	0.7	116	5.1	201	79	93	111	2	2	1	19.7	15.1	16.9	9	11	14.4	13.1	55	52	213	9.7	197	9.3	203.5	186.4	1.76107	2
322	56	0	168.6	83.1	29.234	1	49.5	3	0	0	20	79	10.4	64	9.68333	232	8.25	0	11	0.81	99	5.2	202	177	83	121	3	2	1	23.3	19.3	17.4	10.2	10.7	11.1	9.6	60	68	243	8.3	221	8.2	211.1	187.3	1.97278	3
323	62	0	171.7	83.9	28.459	2		3	0	0	17.9	63	12.8	33.5	12.5167	214	11.95	1	11	0.9	91	5.2	167	399	26	100	4	2	1	20.2	16.7	16.8	13.7	13	12.1	12.4	29	38	220	11.9	208	12	196.3	184.3	2.00039	3
324	58	0	174	73.5	24.277	2	20	2	0	0	18.6	91	12.775	84.5	12.3167	250	11.4	1	12	1.15	70	5.8	131	37	69	77	3	1	1	19.5	18.2	18.1	13	15.4	10.8	11.9	73	96	256	11.4	244	11.4	229.2	210.1	1.88481	2
325	62	0	173.2	76.9	25.635	2	6	2	1	0	20.2333	82	12.25	66	11.3	248.5	9.4	1	13	0.97	83	7	137	116	55	80	4	2	1	20.9	20.1	19.7	13.1	11.9	12	12	77	55	253	9.4	244	9.4	226.3	221.4	1.92347	3
326	56	0	164.6	61.2	22.589	1	32	4	0	0	18.8333	98	12.85	25.5	12.0833	189.5	10.55	0	10	1.03	81	6	212	135	43	159	3	2	1	19.8	16.6	20.1	14.9	12.4	12.4	11.7	28	23	199	10.4	180	10.7	160	141.8	1.67278	1
327	60	1	153.9	56.2	23.728	0		1	0	0	12.6333	90	8.075	53.5	7.41667	204.5	6.1	0	7	0.56	102	5.4	207	232	58	138	3	1	1	13.2	12.2	12.5	8.2	8.3	8	7.8	50	57	207	5.7	202	6.5	190.2	185.8	1.55002	1
328	71	1	156.4	57.7	23.589	0		0	0	0	15.6333	93	9.625	51	8.8	215	7.15	0	14	0.64	90	6.1	183	102	60	124	5	2	1	18	15	13.9	10.9	9.1	10	8.5	44	58	215	7.1	215	7.2	167.4	179.1	1.58327	1
329	59	0	178.2	79.5	25.035	2	39	1	1	1	19.0333	96	10.95	49.5	10.7667	250.5	10.4	1	13	1.19	66	8.2	169	106	49	118	3	2	1	20.3	18.6	18.2	10.3	11.5	10.8	11.2	40	59	260	10.8	241	10	233.8	220.7	1.98375	3
330	58	0	174.6	74.8	24.537	1	38	0	1	0	16.3333	92	9.05	27	8.43333	205.5	7.2	1	16	0.97	86	5.7	148	129	36	112	3	2	1	18.1	15.7	15.2	9.7	8.5	8.5	9.5	27	27	208	7.3	203	7.1	196.1	196.1	1.90468	3
331	53	0	169.7	70.5	24.481	1	49.5	3	0	0	17.0333	105	10.825	27.5	10.4167	213.5	9.6	0	13	0.96	90	5.8	197	210	56	135	3	2	1	18.5	17.5	15.1	10.8	11.9	10.2	10.4	23	32	203	9.6	224	9.6	175.6	202.5	1.82299	2
332	58	0	177.9	89.4	28.248	2	42	4	0	0	19.6333	104	11.825	39.5	11.2167	231.5	10	0	11	0.92	91	5.3	182	98	46	139	3	2	1	20.4	18.4	20.1	12.2	12.3	11.7	11.1	37	42	213	9.9	250	10.1	217.2	201.1	2.10187	3
333	55	0	161.9	61.1	23.31	2	24	2	0	0	16.1	99	9.2	42.5	8.8	216.5	8	0	19	0.94	91	5.5	148	169	49	87	3	2	1	16.7	15.5	16.1	8.5	10.3	8.5	9.5	52	33	216	7.9	217	8.1	187.6	185.6	1.65765	1
334	69	1	156.4	51.7	21.136	0		1	1	0	18.6667	89	11.3	61	10.7833	209	9.75	1	20	0.75	82	5.6	196	63	81	116	4	1	0	21.7	18.2	16.1	11.1	12.4	12.1	9.6	58	64	205	9.9	213	9.6	172.8	190	1.49869	1
335	58	0	168.9	62.7	21.979	2	25	3	1	1	19.5	75	10.8	44	10.2833	241.5	9.25	1	11	0.86	96	6.6	170	141	89	77	3	2	1	20.8	19.2	18.5	9.6	12	10	11.6	37	51	242	9.7	241	8.8	215.8	203.8	1.71513	2
336	68	0	168	68.9	24.412	0		2	0	0	21.4	99	11.6	45.5	10.9833	195	9.75	0	12	0.91	86	5	163	217	39	108	4	1	1	23.7	21.5	19	11.7	13	10.7	11	42	49	186	9.5	204	10	178.2	186	1.79314	2
337	75	0	174	66.3	21.899	2	24	3	1	1	19.5	97	14.675	64.5	12.95	231.5	9.5	1	22	0.91	82	6.4	136	105	42	87	5	2	1	21.5	18.2	18.8	13.5	11.4	21.1	12.7	56	73	239	9.7	224	9.3	192.5	170.1	1.79011	2
338	75	1	157.5	54.4	21.93	0		0	1	1	18.0667	90	11.3	39.5	10.5833	196	9.15	1	6	0.73	81	6.3	141	106	47	90	5	1	1	20.6	15.4	18.2	12.7	10.3	10	12.2	40	39	212	9.2	180	9.1	174.9	158.8	1.54272	1
339	53	0	170.4	75.2	25.899	1	32	2	0	1	19.7	101	14.5	72.5	13.3	214.5	10.9	1	11	0.73	106	7.2	119	147	37	70	3	2	1	18.8	21.4	18.9	16.9	13.1	15	13	67	78	215	10.4	214	11.4	182.6	184.3	1.88665	2
340	61	0	175.1	78.1	25.473	0		1	0	0	20.1667	102	11.925	45.5	11.3167	213.5	10.1	0	14	1.09	73	4.7	193	79	61	138	4	2	1	21.7	18.2	20.6	14	12.1	11	10.6	36	55	220	10	207	10.2	208	201.5	1.94902	3
341	61	1	149.1	56.7	25.505	0		2	0	0	13	77	7.875	33	8.08333	211	8.5	0	14	0.72	91	5.8	180	98	49	129	4	2	1	14.6	11.5	12.9	8	8.6	7.6	7.3	27	39	210	8.9	212	8.1	191	196.7	1.53242	1
342	58	1	153.3	57.6	24.51	0		0	0	0	14.8333	101	10.775	38.5	9.81667	201.5	7.9	0	9	0.62	100	6	224	416	39	153	3	2	1	14.3	15.6	14.6	12.1	10.7	9.9	10.4	42	35	224	7.3	179	8.5	174.3	149.4	1.56614	1
343	63	1	161	56.6	21.836	0		1	0	0	15.2333	69	7.075	55.5	7.25	201	7.6	0	12	0.69	93	5.2	194	50	68	129	4	1	1	16.8	15.2	13.7	7.3	7.6	6.5	6.9	51	60	200	7.4	202	7.8	196.3	188.3	1.591	1
344	55	0	172.2	67.1	22.629	1	17.5	3	0	0	18.3667	68	9.625	54	9.15	232	8.2	0	8	0.93	92	6.5	251	184	54	192	3	2	1	22.1	17.3	15.7	9.1	10.1	8.9	10.4	55	53	229	8.5	235	7.9	202.1	206.7	1.79154	2
345	63	0	175.3	85.2	27.725	1	84	3	1	0	22.0667	103	10.9	40	10.1	207	8.5	1	10	1.06	74	5.4	134	147	41	84	4	1	1	20.2	23.6	22.4	10.5	11.5	11.2	10.4	37	43	205	8.5	209	8.5	187.4	177.9	2.03685	3
346	58	1	170.3	58.6	20.205	0		2	0	0	15.5667	102	10.375	22	9.25	214.5	7	0	17	0.56	103	5.7	226	47	119	114	3	2	1	16.7	15.7	14.3	11.2	9.5	10.5	10.3	16	28	222	6.7	207	7.3	211.4	195.1	1.66496	1
347	62	0	167.2	69.8	24.968	2	32	2	0	0	17.6	95	11.4	40	10.7833	217	9.55	0	13	1.17	66	5.7	183	66	47	141	4	2	1	19.5	17.8	15.5	13	11.4	10.7	10.5	42	38	215	10	219	9.1	196.4	199	1.80051	2
348	63	1	158.2	64.9	25.932	0		0	0	0	17.1	104	10.175	36.5	9.53333	200.5	8.25	0	12	0.73	88	5.7	185	215	55	121	4	2	1	18.5	18.2	14.6	10.7	9.5	9.6	10.9	38	35	204	8.7	197	7.8	181.9	170.9	1.68878	1
349	71	0	170	71.4	24.706	1	25.5	2	0	0	19.2667	109	11.075	31.5	10.3167	194	8.8	0	19	0.86	87	5.2	139	53	86	55	5	2	1	22.3	18.6	16.9	11.7	12.7	7.9	12	31	32	198	9.1	190	8.5	173.4	161.3	1.83621	2
350	62	0	182.6	83.3	24.983	2	0.5	2	1	0	20.1667	127	13.5	39	12.5	222.5	10.5	1	19	0.94	87	5.1	172	79	48	129	4	1	1	21.4	18.4	20.7	14	14.2	14.1	11.7	33	45	224	10.5	221	10.5	200.2	195.5	2.05552	3
351	61	0	182.3	90.9	27.352	2	0.5	3	1	0	20.1667	127	13.5	39	12.5	222.5	10.5	1	15	1.04	77	5.3	181	147	38	141	4	1	1	21.4	18.4	20.7	14	14.2	14.1	11.7	33	45	224	10.5	221	10.5	200.2	195.5	2.14548	3
352	58	0	172.9	62.7	20.974	1	38	2	0	0	19.8	90	10.3	46.5	10.2333	207.5	10.1	1	9	0.95	88	5.8	159	106	71	87	3	1	1	21.8	20.1	17.5	10.1	11	10	10.1	35	58	205	9.5	210	10.7	170.6	181.6	1.73532	2
353	68	1	158.9	54.9	21.743	0		0	0	0	15.9667	95	9.8	31	9	206	7.4	0	14	0.6	94	5.6	155	70	56	105	4	1	1	17.1	14.9	15.9	9.9	10.4	9.3	9.6	28	34	210	7	202	7.8	184.7	181.4	1.55667	1
354	46	0	180.4	84.5	25.965	2	24	3	1	0	17.7667	123	11.45	48	11.3333	212.5	11.1	1	11	0.83	106	5.6	116	81	48	67	2	2	1	19.2	17.4	16.7	13	11.4	10.4	11	43	53	210	10	215	12.2	196.1	200.5	2.05776	3
355	67	0	170.7	71.8	24.641	2	10.5	2	1	0	19.6	113	12.525	49	12	226.5	10.95	1	16	0.64	101	5.5	172	79	80	97	4	2	1	21	19	18.8	12.3	12.9	13	11.9	52	46	228	10	225	11.9	191.8	194.6	1.84513	2
356	78	0	170.1	65.1	22.499	2	23	2	0	0	19.9333	129	14.6	56.5	13.8833	248.5	12.45	1	10	0.97	74	5.3	153	32	91	76	5	2	1	21.4	20.7	17.7	15.6	16.9	13.3	12.6	48	65	256	12.7	241	12.2	159.8	156.4	1.75385	2
357	61	0	175.3	72.5	23.593	2	15	1	1	0	16.7333	88	11.55	43.5	10.9667	216	9.8	1	15	0.92	89	5.4	109	104	36	70	4	2	1	19.4	15.6	15.2	13.6	12.3	9.2	11.1	44	43	207	9.8	225	9.8	182.2	202.3	1.87892	2
358	68	1	155.7	56.1	23.141	0		1	0	1	16.2333	93	10.375	67	10	219	9.25	1	18	0.89	67	6.7	137	79	39	97	4	2	1	17.8	15.4	15.5	10.4	10.7	10	10.4	65	69	213	9.4	225	9.1	175.3	185.1	1.55767	1
359	70	1	155.4	57.7	23.893	0		0	0	0	18.5667	96	12.625	37.5	11.3667	173.5	8.85	0	15	0.92	63	5.7	197	66	85	117	4	2	1	20.4	18.5	16.8	14.2	12.7	11.6	12	41	34	169	8.6	178	9.1	137.9	140.7	1.5782	1
360	64	1	163.7	60.3	22.502	0		0	0	1	17.5333	87	10.225	48	9.71667	206.5	8.7	1	12	0.69	92	6.9	120	36	47	76	4	2	1	20.7	16.5	15.4	10.4	10.7	10.1	9.7	44	52	209	9.1	204	8.3	199.3	195.7	1.65589	1
361	59	0	173.6	68.5	22.73	2	43.5	4	1	0	23.0333	98	15.15	57	13.6	263.5	10.5	1	16	0.86	95	5.4	106	108	41	61	3	2	1	26.3	22.1	20.7	18	14.7	15	12.9	61	53	270	10.3	257	10.7	190.1	187.9	1.81748	2
362	50	1	154.2	69	29.019	0		2	0	0	15.4333	78	9.85	40.5	9.1	179	7.6	0	15	0.63	105	4.9	232	89	87	140	2	1	1	17	15.3	14	10	11.3	9.2	8.9	42	39	165	7.6	193	7.6	154.3	181.5	1.71916	2
363	57	0	165.5	67.6	24.68	0		2	1	1	17.5333	82	10.1	46	9.11667	226	7.15	1	19	0.83	98	9.6	166	168	52	101	3	2	1	20.2	16.3	16.1	10.7	10	9.5	10.2	54	38	227	7	225	7.3	222.2	203.4	1.76287	2
364	73	0	158.3	57.2	22.826	0		3	1	0	18.5333	71	10.575	42	10.1	221.5	9.15	1	26	0.81	88	5.2	227	137	49	174	5	2	1	19.7	17.7	18.2	10.7	10	10.5	11.1	39	45	228	9.1	215	9.2	183.6	175.8	1.58594	1
365	70	1	163.9	66.3	24.681	0		0	0	0	16.5333	92	13.775	36.5	12.0333	206	8.55	0	14	0.79	77	5.8	153	114	61	93	4	1	1	18.4	15.5	15.7	16.3	13.3	13.3	12.2	38	35	196	9	216	8.1	171	183	1.73738	2
366	61	1	155.7	60.7	25.039	0		0	0	0	16.3	100	10.05	37	9.58333	182.5	8.65	0	16	0.69	94	5.5	249	113	53	192	4	1	1	17.9	18.3	12.7	10.9	11.6	9.1	8.6	45	29	184	8.1	181	9.2	172.2	169.8	1.62027	1
367	70	0	152.7	57.4	24.617	2	18.5	4	1	0	17.0333	72	10.1	67.5	9.85	207.5	9.35	1	19	0.87	87	5.3	148	187	47	95	4	2	1	18.7	16.9	15.5	10.6	12.1	8.5	9.2	59	76	206	9.1	209	9.6	170.7	186.6	1.56036	1
368	61	1	151.3	54.3	23.72	0		0	1	0	14.9	74	9.35	83	8.73333	216.5	7.5	1	18	0.93	67	5	136	114	55	80	4	1	1	16.8	14.1	13.8	11.1	10.4	7.8	8.1	71	95	214	7.8	219	7.2	187.1	198.6	1.51066	1
369	72	0	167.6	53.2	18.939	2	34.5	4	1	0	20.4333	111	13.05	52	12.1	187.5	10.2	1	17	0.85	87	4.9	155	23	82	86	5	1	1	22.1	21.6	17.6	12.8	12.7	15.8	10.9	47	57	201	11.2	174	9.2	165.9	140.7	1.57377	1
370	56	0	167	61.4	22.016	2	13	3	0	0	18.0667	79	11.425	50.5	10.5333	203	8.75	0	8	0.79	100	5.3	138	130	46	89	3	2	1	21	16.2	17	11.7	12.7	11	10.3	50	51	203	9.2	203	8.3	188.6	194.6	1.68768	1
371	57	0	185.5	84.7	24.615	2	10	3	0	0	21.2	124	11.925	62	11.5167	247	10.7	0	15	0.91	93	6.5	142	72	65	74	3	2	1	22.5	21.5	19.6	11.1	12.3	12.1	12.2	67	57	251	11	243	10.4	231.3	224.6	2.08912	3
372	60	0	173.1	76.9	25.664	1	20	3	0	0	17.5667	96	10.9	50.5	10.3833	196	9.35	0	9	1.11	72	5.6	213	176	62	149	3	1	1	20.7	17.2	14.8	11.5	11.7	10.4	10	48	53	209	9.8	183	8.9	200.8	169.9	1.92292	3
373	65	0	164.9	68.1	25.044	2	41	3	1	0	15.4	88	10.025	50.5	9.4	204.5	8.15	1	13	0.8	94	6.6	159	104	47	116	4	2	1	17.4	14.9	13.9	9.9	10.7	9.1	10.4	50	51	210	7.3	199	9	189.1	176.9	1.76617	2
374	62	0	166.4	67.1	24.233	0		0	0	0	17.6333	85	10.35	58	9.96667	229	9.2	0	14	0.78	97	5.9	168	110	48	113	4	2	1	20.4	17	15.5	11.5	9.8	9.7	10.4	53	63	231	9.1	227	9.3	180.7	186.5	1.76111	2
375	62	1	161.2	58.7	22.59	0		0	0	0	16.5333	76	9.55	56	9.13333	222	8.3	0	15	0.71	92	5.8	202	102	86	113	4	2	1	18	16.2	15.4	10.1	9.4	9.2	9.5	50	62	219	8.2	225	8.4	191	199.3	1.62125	1
376	57	1	162	56.5	21.529	0		0	0	0	16.0333	86	9.975	39	9.41667	211	8.3	0	21	0.92	69	5.9	263	111	46	218	3	2	1	18.2	14.3	15.6	10.3	10.1	9.9	9.6	35	43	215	8.5	207	8.1	195.8	178.3	1.59452	1
377	80	0	162.3	66.6	25.283	0		0	0	1	18.9667	83	10.1	51.5	9.3	211.5	7.7	1	16	1.03	68	5.5	147	70	45	106	5	2	1	21.7	19.3	15.9	9.7	10.7	11.4	8.6	39	64	211	8.2	212	7.2	156.1	174.1	1.73279	2
378	75	1	160.2	54.3	21.158	0		0	0	0	16.9	92	11.275	36	10.2333	187	8.15	0	7	0.64	88	5.6	154	58	77	93	5	2	1	18.4	16	16.3	11.7	11.8	10.5	11.1	36	36	202	8.5	172	7.8	175.9	143.7	1.55446	1
379	69	0	165.8	72.2	26.264	1	22.5	2	0	1	19.2333	77	13.05	36.5	11.8	223.5	9.3	1	15	0.92	85	8	121	146	37	81	4	2	1	21.3	18.9	17.5	13.9	13	12.4	12.9	39	34	227	9.5	220	9.1	193.7	178.1	1.82352	2
380	63	0	169.3	75.3	26.271	1	20	1	0	0	19.9667	82	12.2	44.5	11.3333	231.5	9.6	0	11	1.02	78	5.6	196	143	51	143	4	2	1	20.6	19.6	19.7	12.4	12.3	11.7	12.4	42	47	228	9.5	235	9.7	192.5	207.2	1.88181	2
381	55	1	154.4	49.9	20.932	0		1	0	0	13.7	86	8.5	41.5	7.98333	212.5	6.95	0	12	0.71	97	5.6	171	119	72	110	3	2	1	13.7	13.6	13.8	9.4	8.2	8.2	8.2	41	42	214	7.2	211	6.7	180.1	173.9	1.46293	1
382	54	0	185.5	89.7	26.068	1	13.5	3	0	0	21.8	105	14.65	67	14	241	12.7	0	21	1.08	77	5.2	176	148	57	113	3	2	1	22.7	22.5	20.2	16.4	13.7	13.9	14.6	70	64	254	12.4	228	13	204.5	186.1	2.14989	3
383	51	1	169.4	50.1	17.459	0		0	0	0	16.3333	109	8.8	44	9.9	224	12.1	0	12	0.8	86	5.5	224	104	53	165	3	2	1	18.2	17.9	12.9	11	7.5	8.5	8.2	49	39	221	11.2	227	13	204.8	196.4	1.53541	1
384	58	1	161.1	57.1	22.001	0		2	0	0	17.1333	74	9.975	64.5	9.63333	217	8.95	0	14	0.66	98	5	261	97	80	193	3	2	1	17.1	17.1	17.2	10.4	10.4	9.6	9.5	43	86	222	9.2	212	8.7	189.6	167	1.59851	1
385	56	1	158.4	54.1	21.562	0		0	0	0	21.9333	105	13.75	69	13.3167	246.5	12.45	0	10	0.86	76	5	199	115	67	140	3	2	1	23	22.6	20.2	14.7	12.6	13.9	13.8	71	67	263	12.4	230	12.5	217.6	185.2	1.54285	1
386	72	0	166.9	86.2	30.945	0		4	1	1	20.6333	91	13.1	52	12.2167	224.5	10.45	1	20	0.68	95	6.5	104	42	49	51	5	1	1	23.1	21.6	17.2	15.7	12.7	12.4	11.6	48	56	222	10.5	227	10.4	177.9	187.9	1.99908	3
387	56	0	160	73.3	28.633	2	32	1	1	1	20.2333	113	12.425	51	11.0833	194	8.4	1	12	1.04	80	6	144	148	48	91	3	2	1	20.5	23.4	16.8	10.9	13.6	15.4	9.8	52	50	192	8.5	196	8.3	174.3	171.7	1.80493	2
388	54	1	164.6	59.5	21.961	0		2	0	0	16.6333	51	8.975	56	8.45	179.5	7.4	0	12	0.73	94	5.4	191	54	76	125	3	2	1	18.2	16.5	15.2	9.7	9.1	8.8	8.3	60	52	179	7.2	180	7.6	174	169.6	1.64939	1
389	49	1	156.1	59.6	24.459	0		1	0	0	17.7333	78	9.65	49	9.3	170	8.6	0	12	0.68	103	5.4	176	28	48	138	2	2	1	19.9	17.9	15.4	9.6	9.6	10	9.4	42	56	201	9.3	139	7.9	171.6	134.4	1.60758	1
390	62	0	169.1	53.4	18.675	2	7	3	0	0	16.6667	96	10.275	57.5	10.1167	196	9.8	0	12	1.02	78	5.2	195	134	56	128	4	2	1	18.6	16.2	15.2	11.5	9.6	9.7	10.3	56	59	200	8.8	192	10.8	184.3	180	1.58377	1
391	56	0	165.5	73.2	26.725	0		0	0	0	17.0667	88	10.725	41.5	9.9	171	8.25	0	13	0.82	99	5.6	199	133	36	158	3	1	1	17.1	17.8	16.3	10.9	11.4	10.4	10.2	32	51	172	7.8	170	8.7	170	161.7	1.83444	2
392	76	1	158.1	53.5	21.404	0		0	1	1	15.7667	89	11.525	51.5	10.05	181.5	7.1	1	17	0.81	71	6.3	133	79	69	71	5	2	1	16.8	16.8	13.7	14.1	11.1	11.7	9.2	42	61	183	7.3	180	6.9	167	156.7	1.53282	1
393	61	1	153.3	52	22.127	0		1	0	0	12.9333	93	8.025	60.5	7.7	190	7.05	0	11	0.64	97	5.2	229	165	77	141	4	1	1	15.1	12	11.7	8.2	8.8	7.6	7.5	47	74	188	7.1	192	7	172.5	174.5	1.48806	1
394	73	1	159.2	53.8	21.227	0		0	1	0	16.9667	102	9.825	55.5	9.43333	193.5	8.65	1	17	1.05	53	5.6	165	145	42	123	5	1	1	18.3	17.3	15.3	10.2	10.9	9.4	8.8	62	49	191	8.2	196	9.1	149.7	167.7	1.54245	1
395	57	0	166.2	61.7	22.337	2	8	2	0	0	18.2333	89	9.3	38.5	9.05	180	8.55	0	9	1.19	67	5.7	195	118	51	137	3	2	1	19.9	19.3	15.5	9.6	8.9	9.1	9.6	36	41	175	8.5	185	8.6	155.2	171.6	1.68775	1
396	69	1	152.9	55.7	23.825	0		1	0	0	15.9333	96	9.05	44	8.38333	184.5	7.05	0	16	0.79	77	6	177	106	63	120	4	2	1	19.2	15.6	13	9.6	9.1	9.1	8.4	42	46	187	7.2	182	6.9	177.7	175.4	1.53808	1
397	74	1	159.7	55.1	21.604	0		0	0	1	19.8	92	13.4	66.5	11.9333	223.5	9	1	9	0.63	89	7.6	261	56	76	193	5	1	1	19.8	20.3	19.3	13.1	13	15.5	12	84	49	235	9.1	212	8.9	201.6	186.7	1.56342	1
398	77	1	146.6	43.9	20.427	0		0	1	0	14.1	93	9.05	55.5	8.46667	177.5	7.3	1	12	0.83	68	5.5	174	75	72	112	5	2	1	16.2	13.1	13	10.2	9.5	8.4	8.1	55	56	172	7	183	7.6	136.3	140	1.33705	1
399	59	0	163.1	73.2	27.517	1	39	2	0	0	16.6	69	8.95	73	8.6	213	7.9	0	15	0.98	84	5.5	176	179	42	132	3	2	1	17.7	16.6	15.5	8.8	9	9.1	8.9	68	78	222	7.1	204	8.7	192.9	177.3	1.82109	2
400	62	0	172.2	59	19.897	0		2	1	1	17.2333	82	10.325	66	9.83333	225.5	8.85	1	17	1.08	73	6.5	168	76	99	78	4	2	1	19.3	16.8	15.6	10.2	10.9	10.9	9.3	49	83	229	8.6	222	9.1	191.1	191.7	1.67993	1
401	58	0	171.9	77.8	26.329	2	55.5	3	0	0	17.4333	86	10.85	50.5	9.96667	213	8.2	0	12	0.81	98	5.8	292	223	62	219	3	2	1	18.8	16.9	16.6	11	11.1	9.9	11.4	69	32	223	8.2	203	8.2	207.7	176.2	1.92742	3
402	69	0	169.5	75.9	26.418	2	60	1	1	0	19.2333	83	13.75	85	12.35	217.5	9.55	1	14	1.1	68	5.2	176	106	50	124	4	1	1	21.9	17.7	18.1	13	12.7	14.1	15.2	87	83	216	9.3	219	9.8	188.1	190.5	1.8904	2
403	57	0	167.1	66	23.637	0		3	0	0	16.9667	78	10.925	63.5	9.98333	219.5	8.1	0	15	0.94	90	5.8	177	142	42	136	3	2	1	19.2	16.1	15.6	12.2	11.7	10.2	9.6	59	68	224	7.8	215	8.4	183.9	186.5	1.75029	2
404	54	0	171.3	68	23.174	2	32	3	0	0	16.6	81	11.95	75	11.5667	249.5	10.8	0	11	0.99	86	5.8	218	205	37	165	3	1	1	18	15.4	16.4	13.4	12.7	11.2	10.5	76	74	247	11.1	252	10.5	204	219.1	1.7988	2
405	62	0	166.9	76.3	27.391	2	22.5	4	1	1	19.9333	93	11.8	50.5	10.9833	231	9.35	1	17	1.12	70	5.5	125	65	47	71	4	1	1	20.7	20.2	18.9	12.7	12.2	11.3	11	24	77	240	9.1	222	9.6	194.1	182	1.88079	2
406	73	1	154.6	46.1	19.288	0		1	1	0	16.6667	110	10.625	29	9.68333	174	7.8	1	10	0.78	76	5.3	223	43	92	136	5	2	1	18.8	15.7	15.5	10	11.9	10.3	10.3	25	33	184	7.8	164	7.8	138.5	123.5	1.40703	1
407	68	0	174.9	73.4	23.995	2	17.5	1	1	1	18.9333	94	11.875	42	11	210.5	9.25	1	11	0.97	80	6.4	191	160	49	138	4	2	1	21.9	17.9	17	12.5	12.7	11.5	10.8	42	42	211	10	210	8.5	168.6	170.8	1.88839	2
408	63	0	172.2	72	24.281	2	29	2	0	0	17.6667	90	11.55	38	10.8667	211	9.5	0	12	1.05	75	5.9	162	196	46	107	4	1	1	20.2	16.8	16	12.3	11	11.6	11.3	37	39	212	10.2	210	8.8	197.5	201.7	1.8558	2
409	58	0	177.5	87.8	27.867	2	32	2	0	0	18.9	92	11.825	42.5	10.85	199.5	8.9	1	12	0.99	84	5.2	166	148	49	107	3	2	1	22.4	18.6	15.7	11.7	12.2	13.6	9.8	37	48	190	8.6	209	9.2	173.2	199.5	2.08063	3
410	64	0	170.3	60.7	20.93	2	5	0	0	0	18.6	97	11.2	28	10.4	191	8.8	0	18	0.99	80	5.3	149	56	59	99	4	2	1	20.6	18.1	17.1	11.1	11.7	11.1	10.9	40	16	177	9	205	8.6	144.3	165.1	1.69453	1
411	53	1	160.6	56.4	21.867	0		0	0	0	16	100	11.325	38.5	10.2833	191	8.2	0	14	0.63	103	5.2	223	78	49	162	3	2	1	16.3	16.1	15.6	10.7	11.9	11.7	11	30	47	203	8.3	179	8.1	182.5	165.6	1.58621	1
412	62	1	154	57.9	24.414	0		0	1	0	14.7	79	9.475	61.5	8.68333	203	7.1	1	15	0.61	97	5.8	167	77	72	97	4	2	1	16.3	15.1	12.7	10.1	9.9	8.2	9.7	61	62	209	7.1	197	7.1	184	175.2	1.5738	1
413	61	1	162	68	25.911	2	1	1	1	1	16.5333	98	10.65	48	9.85	227	8.25	1	10	0.98	70	8.1	202	131	36	170	4	1	1	19.2	15.6	14.8	13.8	9.2	10	9.6	51	45	232	8.7	222	7.8	199.1	184.7	1.74929	2
414	49	1	158.1	54.2	21.684	0		0	0	0	14.1	98	8.9	51	8.35	196	7.25	0	12	0.65	105	5.6	189	125	50	135	2	1	1	15.6	13.5	13.2	8.2	8.4	8.5	10.5	45	57	185	7.1	207	7.4	178	198.8	1.54282	1
415	63	1	156.5	61.6	25.151	2	14	1	0	0	16.4333	98	9.675	51.5	9.2	195.5	8.25	0	18	0.76	84	5.6	208	193	71	126	4	2	1	18.1	16.3	14.9	11	10.3	9.9	7.5	47	56	210	8.6	181	7.9	184.4	164.9	1.63643	1
416	64	0	167.4	65.6	23.41	0		3	1	0	19.1333	73	11.75	65	10.55	225	8.15	1	17	0.96	83	5.8	159	76	35	132	4	1	0	22.6	17.7	17.1	12.9	11.6	10.3	12.2	62	68	227	7.8	223	8.5	182	182.3	1.74654	2
417	58	1	155.6	47.4	19.578	0		0	0	0	13.7333	88	7.475	43.5	6.96667	179	5.95	0	13	0.6	101	5.6	176	50	58	118	3	1	1	15.3	13.6	12.3	8.1	7.2	7.5	7.1	40	47	191	6	167	5.9	175.9	149.1	1.43134	1
418	45	0	172.3	75.5	25.432	1	14.5	0	0	0	16.2667	95	9.4	36.5	9.75	209	10.45	1	15	0.87	104	5.7	226	205	42	163	2	2	1	18.1	16.1	14.6	8.9	10.8	9.3	8.6	42	31	218	7.9	200	13	207.5	187.7	1.90092	3
419	56	0	173.5	75.9	25.214	2	9	3	0	0	15.8667	100	12.55	51	11.9	191	10.6	0	12	1	84	5.3	190	294	61	101	3	1	1	21.4	8.8	17.4	13.2	12.5	11.8	12.7	54	48	194	10.5	188	10.7	175.3	170.5	1.91258	3
420	48	1	157.1	52.5	21.272	0		0	0	0	14	89	11.725	70	10.5333	220	8.15	0	12	0.62	107	5.2	157	54	65	98	2	2	1	15.3	14.8	11.9	9.7	9.1	15.2	12.9	48	92	218	8.1	222	8.2	197.7	192.8	1.51362	1
421	57	0	179.1	85.3	26.592	2	43.5	2	1	0	17.0667	97	11.45	60	10.65	197.5	9.05	1	7	0.91	93	5.6	222	190	37	175	3	2	1	17.2	18.4	15.6	12.2	12.2	11	10.4	64	56	198	9.1	197	9	184.8	189.4	2.06002	3
422	61	0	171.6	79.1	26.862	2	13	3	0	1	18.6667	91	11.8	54	11.3333	211	10.4	1	11	0.87	93	6.6	158	86	74	91	4	1	1	20.9	18.5	16.6	12.1	12.4	11.1	11.6	53	55	232	10.1	190	10.7	194.7	164.9	1.94176	3
423	68	0	170.8	76.2	26.12	2	60	4	1	1	20.6	97	12.875	35	11.5333	195	8.85	1	15	0.96	81	7.8	222	124	62	157	4	2	1	22.7	19.8	19.3	12.5	11.6	14.3	13.1	35	35	195	8.6	195	9.1	174.3	169.8	1.90139	3
424	84	0	172.6	72.7	24.404	2	10	2	0	0	19.1667	101	14.1	63	12.5333	224.5	9.4	0	10	0.79	83	5.4	175	95	49	133	5	2	1	22.1	19.2	16.2	14.6	15.7	13.7	12.4	57	69	232	10.1	217	8.7	185.4	180.3	1.86697	2
425	75	0	166.6	56.4	20.32	1	75	4	0	0	16.9333	90	8.175	64	8.25	216	8.4	1	18	0.93	80	6	175	176	42	132	5	2	1	20.7	17.1	13	9	10.6	8.7	4.4	51	77	211	8.2	221	8.6	192.4	212.3	1.61557	1
426	59	0	163.9	63.4	23.601	1	14.5	3	0	0	17.3333	84	11.075	41	9.85	187.5	7.4	0	11	0.91	92	5.2	123	76	48	72	3	1	1	18.8	16.6	16.6	8.6	10.8	12.9	12	40	42	189	7.9	186	6.9	160.3	157.7	1.69896	2
427	58	1	155.4	62.1	25.715	0		0	0	0	15.6333	92	9.475	56.5	9.45	178	9.4	0	14	0.68	97	5.3	177	39	61	129	3	2	1	18.2	13.7	15	10	10	9.6	8.3	54	59	178	9	178	9.8	177.6	163.3	1.63727	1
428	42	1	165.8	55.4	20.153	0		2	0	0	15.4	78	9.025	45	8.63333	208	7.85	0	8	0.72	104	5	122	88	40	84	2	2	1	16.5	15	14.7	8.7	8.4	10.4	8.6	41	49	203	7.6	213	8.1	190.7	201.2	1.59733	1
429	42	0	167.3	67.8	24.224	2	7.5	2	0	0	18.5333	78	12.45	106	11.3333	200	9.1	0	7	0.81	110	5.2	175	118	47	127	2	2	1	19.5	18.5	17.6	15.2	11.1	11.7	11.8	101	111	252	9.2	148	9	195.7	187.5	1.77505	2
430	57	1	166.9	52.2	18.739	0		0	0	0	18.3333	77	10.75	37.5	9.88333	198.5	8.15	0	12	0.55	104	5.6	185	48	74	116	3	2	1	27.4	13.6	14	15.3	12.1	7.1	8.5	34	41	196	8.5	201	7.8	181.2	183.2	1.55565	1
431	58	0	168.4	83.5	29.444	2	86	1	1	0	16.8333	90	9.5	42	8.88333	189.5	7.65	1	20	0.94	89	5.4	256	227	48	195	3	2	1	17.8	17	15.7	10.1	10.7	8.1	9.1	38	46	192	7.3	187	8	187.5	183.8	1.97635	3
432	64	0	167.7	68.7	24.428	0		2	1	0	18.3333	83	9.55	49	9.38333	221	9.05	1	17	1.21	63	5.7	215	292	43	154	4	1	1	20.5	19.2	15.3	9.6	10	10	8.6	39	59	231	10	211	8.1	206.5	190.6	1.78893	2
433	57	1	164.9	63.8	23.463	0		0	1	0	15.2	97	7.525	57	7.28333	225.5	6.8	1	15	0.67	98	5.7	152	50	73	84	3	1	1	17.5	15.4	12.7	7.2	7.6	7.2	8.1	69	45	220	7.1	231	6.5	199.7	215.1	1.7095	2
434	63	1	156.3	52.9	21.654	0		1	0	0	17.8667	86	10.5	52.5	9.46667	205	7.4	0	17	0.75	85	5.5	152	42	55	101	4	2	1	17.2	20.8	15.6	10.9	10.8	10.3	10	62	43	208	7.2	202	7.6	193.4	192.1	1.5155	1
435	48	0	171.4	64.1	21.819	2	13.5	3	0	0	17.7333	80	11.9	61	11.7167	235.5	11.35	0	15	0.9	101	5.3	218	111	43	168	2	1	1	18.8	18.1	16.3	12.5	12.3	11.7	11.1	64	58	254	13.4	217	9.3	198.5	199.3	1.74696	2
436	51	1	156.1	53.7	22.038	0		0	0	0	16.4667	81	10.575	72	10.15	204.5	9.3	0	13	0.74	94	5.4	256	67	86	180	3	2	1	17.2	16.7	15.5	9.4	12.5	10.2	10.2	75	69	210	10.9	199	7.7	183.3	168.2	1.52594	1
437	71	1	147	55.5	25.684	0		2	0	0	15.6667	77	9.125	61.5	8.5	198	7.25	0	13	0.6	92	5.4	179	84	75	107	5	1	0	17.4	16	13.6	9.6	10.1	8.7	8.1	57	66	202	7	194	7.5	184.5	175.7	1.50541	1
438	67	1	161.6	70	26.805	0		2	1	0	16.1667	76	10.5	71.5	9.58333	235.5	7.75	1	12	0.88	68	6.3	159	51	59	109	4	2	1	18.8	14.9	14.8	10.1	10.8	11	10.1	73	70	243	7.8	228	7.7	214	196.3	1.77263	2
439	58	1	154	62.4	26.311	0		0	1	0	17.0333	97	11	44.5	10.0167	177	8.05	1	11	0.61	100	5.8	161	97	49	112	3	2	1	19.2	17.7	14.2	11.2	10.4	12.2	10.2	46	43	177	8.1	177	8	156.5	153.4	1.63381	1
440	62	1	152.6	61	26.195	0		1	0	0	16.5	85	9.9	51	9.78333	204.5	9.55	0	18	0.87	72	6.7	213	100	74	155	4	1	1	17.4	16.5	15.6	9.3	9.2	11	10.1	47	55	211	9.5	198	9.6	179	176.7	1.60802	1
441	57	0	167.9	75.5	26.782	1	18.5	0	1	0	17.4667	76	9.875	75	9.2	194	7.85	1	20	0.85	97	5	129	57	40	85	3	1	0	20.2	16.8	15.4	12	10.4	8.4	8.7	69	81	193	7.6	195	8.1	180.7	190.1	1.8765	2
442	61	1	157	63.2	25.64	0		2	0	0	18.1333	82	11.275	48	10.05	182	7.6	0	11	0.8	80	6.6	290	250	53	230	4	2	1	20.7	17.6	16.1	11.9	10.2	12.1	10.9	47	49	199	8.1	165	7.1	175.1	147.2	1.66019	1
443	65	0	161.3	70	26.905	2	36	3	1	0	17.8667	73	11.075	49	9.95	212.5	7.7	1	11	0.99	80	5.7	192	130	41	137	4	2	1	19.8	17.8	16	10.2	10.4	13.6	10.1	48	50	214	8.5	211	6.9	193.8	186.9	1.77099	2
444	72	1	154.9	61.4	25.59	0		0	1	0	18.5333	82	11.575	48.5	10.5167	207.5	8.4	1	18	0.73	83	5.8	252	170	64	186	5	2	1	20.4	18.9	16.3	12.8	9.7	11.4	12.4	47	50	217	8.3	198	8.5	181.3	169.2	1.62539	1
445	50	1	161.2	50	19.242	0		0	0	0	13.9	72	7.775	60.5	7.16667	199.5	5.95	0	16	0.63	105	5.6	206	171	59	127	2	2	1	14.7	14.6	12.4	7	7.7	7.8	8.6	41	80	191	5.9	208	6	185.7	199.3	1.49629	1
446	63	1	152.2	64.7	27.93	0		0	1	1	17.6333	61	9.35	42	8.96667	202	8.2	1	10	0.61	97	7.5	167	162	31	128	4	1	1	19.3	17.6	16	6.3	10.1	9.6	11.4	35	49	207	8.2	197	8.2	190.2	180.1	1.6539	1
447	63	1	153.2	59.4	25.309	0		0	1	0	15.4	86	9.325	46	9.31667	191	9.3	1	10	0.63	96	5.6	213	126	38	166	4	2	1	16.2	16.2	13.8	9.2	8.1	10.3	9.7	43	49	195	8.5	187	10.1	178.3	165.5	1.58991	1
448	57	0	170.2	67.5	23.302	2	37.5	3	0	0	19.7667	85	11.25	48	10.65	208.5	9.45	0	17	0.73	103	5.7	209	128	52	146	3	2	1	21.7	19.9	17.7	11.3	11.4	11.1	11.2	51	45	217	9.8	200	9.1	211.5	196.6	1.78641	2
449	76	1	158	60.5	24.235	0		0	0	0	17.3667	74	10.975	35.5	9.8	202	7.45	0	11	0.81	71	5	124	57	50	81	5	2	0	19.7	16.9	15.5	12.5	9.2	10.6	11.6	21	50	201	7.4	203	7.5	177	167.5	1.6295	1
450	61	0	172.5	70.1	23.558	2	31	3	1	1	17.7667	83	9.9	53	9.11667	193.5	7.55	1	14	0.93	88	5.8	171	58	64	112	4	2	1	20.8	18	14.5	11.3	9	9.7	9.6	41	65	191	7.5	196	7.6	176.6	182.8	1.83275	2
451	71	1	152.1	47.3	20.446	0		0	0	1	20.0667	89	12.25	53.5	10.7667	183	7.8	1	11	0.65	90	8.5	219	59	101	122	5	2	0	23.4	20.7	16.1	12.5	12.7	11.9	11.9	45	62	181	8.4	185	7.2	160.2	165.9	1.41366	1
452	57	0	161.1	53.3	20.537	1	48	2	0	1	17.3667	78	10.075	49	9.41667	207	8.1	1	16	0.76	101	6.5	196	101	30	163	3	2	1	19.5	16.4	16.2	10.4	10	10.4	9.5	55	43	208	8.1	206	8.1	199.3	189.5	1.5444	1
453	59	0	175.1	87.1	28.408	1	34	3	0	0	18.8667	102	12.1	42.5	11.5	220.5	10.3	0	13	0.93	90	5.5	195	170	56	140	3	1	1	21.9	17.8	16.9	11.3	14.1	12	11	35	50	230	10.8	211	9.8	208	207.4	2.05826	3
454	51	0	165.5	50.9	18.583	2	12	2	0	0	17.5667	77	10.65	52	10.0667	207.5	8.9	0	13	0.83	102	5.1	185	89	61	120	3	2	1	19.9	16.5	16.3	11.4	10.8	10.7	9.7	40	64	209	8.7	206	9.1	167.6	160.3	1.5297	1
455	61	0	175.5	86.1	27.954	1	63	2	1	1	21.8333	102	12.125	39	11.0667	214	8.95	1	12	0.77	98	6.2	109	85	35	72	4	2	1	25.7	20.4	19.4	12.7	13	11.1	11.7	39	39	214	8.5	214	9.4	195.5	185.5	2.04875	3
456	59	0	172.2	69.9	23.573	1	36	4	1	0	19.1	84	13.075	37	11.45	221	8.2	1	19	0.71	103	5.4	237	87	49	179	3	2	1	21.5	18.9	16.9	13.5	13.4	13	12.4	39	35	215	8.2	227	8.2	177.7	190.3	1.82854	2
457	56	0	166	63.7	23.117	2	40.5	2	0	1	18.5	77	10.3	54.5	9.81667	211	8.85	1	20	1.01	83	6.6	149	67	46	102	3	2	1	22	18.1	15.4	11.4	8.2	11.5	10.1	57	52	232	9.6	190	8.1	203.6	182.2	1.71385	2
458	63	0	167.9	69.4	24.618	2	54	2	0	1	18.5667	83	11.35	63	10.7333	193	9.5	1	12	0.91	89	6.3	205	141	59	149	4	2	1	21.4	18.2	16.1	12.6	12.2	10.8	9.8	55	71	198	10	188	9	176.8	171	1.79909	2
459	50	0	169.8	64.5	22.371	2	12	2	0	0	17.5667	85	11.05	38	10.6167	206.5	9.75	0	11	0.95	93	5.5	199	249	38	143	2	2	1	19.5	17.6	15.6	12.5	10.4	10.4	10.9	38	38	210	10	203	9.5	202.3	188.7	1.7442	2
460	54	0	172.7	66.2	22.196	1	34	2	0	0	16.8667	85	9.475	58.5	9.4	195	9.25	0	13	1.12	74	5.5	234	97	55	181	3	1	1	19.3	16.1	15.2	9.6	9.7	10.4	8.2	51	66	201	9.4	189	9.1	186.6	170.4	1.78207	2
461	74	1	149.5	65.3	29.217	0		2	1	1	16.1	82	9.925	46.5	9.73333	166	9.35	1	26	0.89	64	6.4	171	60	76	94	5	1	1	18.2	15.2	14.9	11.4	9.6	9.1	9.6	42	51	173	7.9	159	10.8	158.6	141.7	1.64674	1
462	59	0	172.6	68.3	22.927	2	37.5	2	0	0	17.5	77	11.375	77	10.9167	218.5	10	0	10	0.85	95	5.4	203	51	63	145	3	2	1	19	16.6	16.9	12	11.7	11.1	10.7	73	81	223	9.8	214	10.2	181.3	187.1	1.80959	2
463	39	0	176.1	74.5	24.024	1	9.5	3	0	0	16.5333	97	11.425	54	11.25	189.5	10.9	0	14	0.94	102	5.5	212	171	52	149	1	2	1	16.9	16.1	16.6	12.3	11.2	11.6	10.6	68	40	190	12.6	189	9.2	179.2	180.7	1.909	3
464	57	0	174.2	70.7	23.298	0		3	1	0	17.6667	92	11.2	45	10.5667	186	9.3	1	12	0.85	97	5.6	128	101	48	78	3	2	1	20.1	16	16.9	11	10.3	10.5	13	35	55	179	10.3	193	8.3	163.3	172.7	1.84962	2
465	43	1	159.5	66.9	26.297	0		1	0	0	15.9	80	10.325	56.5	9.71667	183.5	8.5	0	11	0.77	95	5.4	203	133	51	148	2	2	1	17	15.8	14.9	11	11.5	9.1	9.7	47	66	195	8.7	172	8.3	183	154	1.72164	2
466	53	0	180.6	101.1	30.997	0		2	1	0	21.2333	84	13.175	64	12.1333	202	10.05	1	12	1.12	75	5.7	212	191	49	160	3	2	1	23.4	19.7	20.6	14.9	13.4	11.4	13	69	59	204	10	200	10.1	193.1	195.1	2.25208	3
467	56	1	165	53.2	19.541	0		4	0	0	13.5333	85	10.125	70	9.5	205.5	8.25	0	13	0.78	85	4.8	154	45	81	80	3	2	1	8.6	16.1	15.9	10.4	11.6	9.7	8.8	65	75	205	8.1	206	8.4	187.3	184.2	1.56152	1
468	67	1	154.3	56.3	23.647	0		0	0	0	17.1333	81	10.925	86	10.25	217	8.9	0	17	0.57	96	5.6	194	120	56	127	4	1	1	19.7	16.2	15.5	10.2	11.1	13.2	9.2	86	86	224	8.9	210	8.9	202.9	192.7	1.55341	1
469	62	1	160.4	58.1	22.582	0		0	1	0	15.0667	66	8.9	65.5	8.5	219	7.7	1	12	0.84	75	5.7	181	87	59	118	4	1	1	16.8	14.3	14.1	8.6	9.6	8.4	9	52	79	217	7.6	221	7.8	204.2	201.4	1.60894	1
470	86	0	164.6	80.8	29.823	0		1	0	0	19.4333	84	12.6	50.5	11.2667	228	8.6	0	10	1	68	7.1	169	105	51	121	5	1	1	22.1	19.1	17.1	15.6	13	11	10.8	45	56	228	9.1	228	8.1	193.3	198.6	1.92207	3
471	54	0	176.1	73.6	23.733	1	35	2	0	0	18.0667	87	11.35	76	11.0667	231	10.5	0	12	0.83	100	5.5	255	524	29	158	3	1	1	20.1	17.3	16.8	12.2	12.2	10.8	10.2	84	68	241	10.1	221	10.9	210.3	212.3	1.89744	3
472	54	0	167.2	75.2	26.9	2	12	2	0	0	18.6667	79	11.7	50	10.7	195	8.7	0	14	0.99	86	5.3	241	130	53	196	3	2	1	20.9	17.9	17.2	12.6	12	10.6	11.6	42	58	194	8.4	196	9	180.6	179.9	1.86886	2
473	62	1	150.1	75.5	33.511	0		0	0	1	17.5	77	11.85	49	10.85	233	8.85	1	11	0.61	97	6.3	137	117	51	85	4	2	1	19.3	16.3	16.9	11.8	12.5	11.4	11.7	43	55	231	8.8	235	8.9	173	183.7	1.77424	2
474	73	0	167.5	62.9	22.419	2	1	2	1	1	19.4	88	12.1	54.5	11.55	204.5	10.45	1	12	0.9	84	8.2	151	131	52	94	5	2	1	21.8	20	16.4	10.1	15	10.3	13	36	73	204	10.5	205	10.4	184	177.6	1.71073	2
475	64	0	168.3	81	28.597	2	51	1	0	1	19.4333	76	12.15	57	11.4333	225.5	10	1	11	1.06	74	6.6	134	90	49	85	4	2	1	21.9	18.8	17.6	11.9	12.3	11.9	12.5	64	50	226	9.6	225	10.4	198.1	194.9	1.94596	3
476	61	1	162.5	57.4	21.737	0		2	0	0	18.4667	87	10.125	55.5	9.43333	185.5	8.05	0	12	0.72	91	5.6	171	61	47	132	4	2	1	20.7	18.8	15.9	10.2	10.5	10	9.8	55	56	176	7.5	195	8.6	161	180.3	1.60965	1
477	62	0	167.2	71.5	25.576	1	42	4	0	1	23.0333	96	13.4	50.5	11.8833	188	8.85	1	9	0.58	109	7.7	135	196	49	73	4	1	1	25.1	23.1	20.9	13.3	16.5	12.4	11.4	46	55	183	8.5	193	9.2	153.6	166.5	1.8223	2
478	59	1	162.5	59.6	22.57	0		0	0	0	15.2333	77	9.325	58	9.23333	191.5	9.05	0	10	0.87	73	5.8	197	364	36	123	3	2	1	16.6	14.1	15	10	9.5	8.2	9.6	66	50	196	9	187	9.1	169.4	163.4	1.64021	1
479	60	0	172.5	72.5	24.365	2	61.5	1	0	0	19.3667	76	9.075	63	8.61667	234.5	7.7	1	24	0.81	97	5.8	183	178	33	137	3	2	1	21.6	19.8	16.7	8.6	9.1	9	9.6	63	63	242	7.8	227	7.6	218.7	211.2	1.86386	2
480	68	0	170.8	66.6	22.83	1	24	3	0	0	21	96	15.2	72.5	14.4167	234	12.85	0	19	0.97	80	5.4	175	79	57	122	4	1	1	21.5	22.5	19	17.1	14.1	14.9	14.7	83	62	245	12.4	223	13.3	192.7	180.4	1.77758	2
481	47	0	168.3	66.2	23.372	1	30	3	0	0	17.8	77	12.325	61.5	11.2667	204.5	9.15	0	15	1.02	87	5.6	230	123	80	160	2	1	1	19	16.2	18.2	12	12.2	10.2	14.9	57	66	208	9.4	201	8.9	193	196.4	1.75922	2
482	69	0	163.2	64.8	24.33	2	17	0	0	0	20.1667	102	13.225	60	12.5167	210.5	11.1	0	13	1.11	68	5.1	220	94	65	150	4	2	1	22.8	18.9	18.8	14.7	12.2	13.2	12.8	57	63	203	10.5	218	11.7	165.5	164	1.71394	2
483	61	0	174.3	68.3	22.482	0		2	0	0	17.8667	90	12.225	62	10.8	165	7.95	0	10	1.01	80	5	179	93	44	141	4	2	1	18.5	17.5	17.6	14.3	12.4	11.1	11.1	56	68	165	7.8	165	8.1	172.8	174.5	1.81848	2
484	65	1	157.4	55.4	22.361	0		1	0	0	13.2667	81	7.75	39	7.5	207.5	7	0	15	0.79	79	5.7	304	56	70	234	4	2	1	13.5	14.6	11.7	8.7	7.4	8.2	6.7	33	45	210	7.1	205	6.9	196.5	195.8	1.55635	1
485	48	1	163	58.9	22.169	0		2	0	0	15.7	88	9.75	38	9.18333	194.5	8.05	0	18	0.82	85	4.9	135	57	62	90	2	2	1	16.7	14.2	16.2	9.3	8.6	9.3	11.8	28	48	204	8.3	185	7.8	186.2	172.2	1.63305	1
486	75	0	160.4	65.4	25.42	2	17.5	2	1	1	18.4333	94	13.175	60.5	12.3167	208	10.6	1	15	0.87	85	6	116	69	71	49	5	2	1	19.7	17.9	17.7	12.4	12.1	12.8	15.4	54	67	204	9.2	212	12	166.9	174.3	1.70702	2
487	56	0	171	75.1	25.683	2	45	2	0	0	19.0667	100	10.425	63	9.81667	222.5	8.6	0	10	0.89	96	5.4	209	133	56	149	3	2	1	21.1	19.5	16.6	11.8	10.4	9.8	9.7	56	70	219	9.3	226	7.9	188.3	182.8	1.88872	2
488	60	1	156.1	55.6	22.818	0		0	0	0	15.5667	83	10.8	48.5	9.73333	190.5	7.6	0	15	0.84	76	5.4	267	46	86	194	3	1	1	17.2	15.3	14.2	11.6	11.2	12	8.4	47	50	196	7.8	185	7.4	183.7	172.7	1.5527	1
489	59	0	166.5	73.9	26.657	0		2	0	0	17.9	101	12.725	36	11.8167	189.5	10	0	16	0.82	97	5.5	162	131	51	97	3	1	1	20.9	18.2	14.6	13	14.1	10.8	13	40	32	180	9.6	199	10.4	158	171.4	1.84875	2
490	62	0	170.6	84	28.862	2	30	1	0	0	20.2333	95	12.4	49	11.95	224.5	11.05	0	14	0.91	90	6	165	279	35	107	4	2	1	22.1	19.5	19.1	11.7	11.7	13.8	12.4	39	59	226	11.1	223	11	192.8	187.4	1.99516	3
491	58	0	163	74.4	28.003	2	25.5	3	1	0	16.9333	96	9.5	38	9.38333	201	9.15	1	19	1.08	75	5.9	224	219	37	176	3	2	1	18.7	15.9	16.2	9.3	9.5	9.7	9.5	31	45	200	8.8	202	9.5	187.3	191.8	1.83539	2
492	58	0	175.7	76.6	24.813	2	12	2	0	0	21.8	84	14.225	71	13.1167	249.5	10.9	0	22	0.87	95	5.5	160	58	50	108	3	1	1	21.5	21.8	22.1	15.6	14.9	12.9	13.5	79	63	253	11	246	10.8	192.1	196.4	1.93352	3
493	72	0	171	79.2	27.085	2	9.5	4	1	1	19.8667	107	13.175	56	12.25	240	10.4	1	17	1.2	60	8.4	142	94	79	71	5	2	1	20.5	20.2	18.9	16	13	12	11.7	73	39	242	10.8	238	10	217	216.6	1.93959	3
494	60	1	150.1	50.4	22.37	0		0	0	0	15.9667	73	10.725	61	9.95	211.5	8.4	0	11	0.5	106	5.5	180	107	78	102	3	1	1	17.4	15.9	14.6	12	10.7	10.3	9.9	61	61	215	8.6	208	8.2	168.2	184.6	1.44962	1
495	64	0	172.3	71.1	23.95	0		0	0	0	17.8667	84	9.875	93	9.31667	237	8.2	1	15	0.82	93	5.4	164	180	37	115	4	2	1	20.8	16.9	15.9	10.3	10.8	8.9	9.5	89	97	232	8.1	242	8.3	199.4	218.3	1.8447	2
496	58	0	174.6	72.5	23.782	1	22.5	3	0	0	15.7333	61	9.3	61	8.61667	206.5	7.25	1	12	0.93	90	5.9	238	172	62	165	3	2	1	15.7	16.3	15.2	9.3	9.7	9.6	8.6	47	75	199	7.2	214	7.3	197.3	204.9	1.87517	2
497	49	1	171	60.5	20.69	0		1	0	0	15.3667	87	9.6	28	8.56667	222	6.5	0	10	0.76	92	5.5	188	179	40	142	2	2	1	17.4	14.1	14.6	9	10	9	10.4	25	31	237	6.5	207	6.5	224.4	198.4	1.69521	2
498	57	0	177.9	81.9	25.878	0		2	1	0	18.4667	89	10.675	52.5	10.2	232	9.25	1	15	0.93	91	4.8	182	52	63	130	3	2	1	20.3	18.3	16.8	12.1	10.7	10.1	9.8	51	54	235	9.2	229	9.3	211.8	214.3	2.01177	3
499	67	1	151	50.3	22.06	0		2	1	0	15.6667	79	9.375	46	8.63333	192	7.15	1	21	0.64	93	5.5	233	104	75	150	4	2	1	16.8	14.1	16.1	10	11.7	7.7	8.1	46	46	194	7.1	190	7.2	172.7	164.1	1.45252	1
500	55	1	156.3	52.9	21.654	0		0	0	0	15.2	78	8.05	58.5	7.91667	188	7.65	0	11	0.68	99	5.5	222	240	39	163	3	1	1	16.6	16.1	12.9	9.6	8.2	7	7.4	61	56	187	7.4	189	7.9	172.7	179.1	1.5155	1
501	63	0	173.3	62.8	20.91	1	22	0	0	0	18.4667	91	9.75	53	9.21667	221	8.15	0	11	0.93	87	5.6	153	103	39	113	4	1	1	19.7	19.9	15.8	10.1	10.8	9	9.1	55	51	229	8.1	213	8.2	202.7	201.7	1.73871	2
502	67	0	165.1	59.8	21.939	0		1	1	1	17.3	86	10.8	55	10.2	217	9	1	18	1.09	70	6.3	196	123	40	151	4	1	1	19.7	15.6	16.6	11.1	10.3	10.6	11.2	55	55	217	7.8	217	10.2	186.6	191.4	1.65605	1
503	59	1	156.2	57.5	23.567	2	15	1	1	0	16.6667	92	10.4	31	9.63333	198	8.1	1	9	0.74	89	5.5	203	377	29	134	3	2	1	16.9	17.4	15.7	12.2	9.7	9.6	10.1	31	31	202	8.1	194	8.1	186.2	178	1.57951	1
504	69	0	168.3	57.8	20.406	2	12.5	2	0	1	21.5	88	11.825	48.5	10.95	183	9.2	1	20	1.01	76	6.3	115	24	60	61	4	2	1	23.4	21.1	20	12.3	9.8	11.6	13.6	49	48	191	9.1	175	9.3	164.2	156.4	1.64382	1
505	60	1	159.8	63	24.671	0		0	0	0	16.2	91	10.4	28	9.61667	193	8.05	0	10	0.6	99	5.8	192	89	48	144	3	1	1	17.7	16.2	14.7	11.3	10.4	10	9.9	29	27	202	7.8	184	8.3	183.3	180	1.67227	1
506	54	1	148.4	61.7	28.017	0		1	0	0	15.2	71	8.05	58	7.86667	184.5	7.5	0	12	0.83	80	6	196	233	61	117	3	2	1	18.1	14.6	12.9	8.4	8.9	6.7	8.2	52	64	182	7.5	187	7.5	165.3	177.1	1.59481	1
507	56	0	166.9	66	23.694	0		3	0	0	18.3	89	10.875	36	10.4167	226.5	9.5	0	14	0.8	100	4.8	179	70	54	125	3	2	1	21.1	17.2	16.6	11.9	11.7	10.5	9.4	35	37	225	9.3	228	9.7	190.6	194.9	1.74924	2
508	53	0	170.6	69	23.708	0		1	1	0	18.4333	91	12.525	44	11.5333	225	9.55	1	13	1.06	80	5.6	169	122	49	125	3	2	1	18.9	18.3	18.1	12.9	13.3	11.2	12.7	42	46	221	9.5	229	9.6	184	194.5	1.80827	2
509	65	0	171	72.8	24.897	0		0	0	0	19.2667	89	11.475	38	10.5833	215.5	8.8	0	19	0.9	89	5.4	202	87	49	146	4	1	1	20.2	20.7	16.9	13.7	10.7	10.4	11.1	37	39	228	8.7	203	8.9	216.5	192.5	1.85957	2
510	67	1	149.8	62	27.629	0		0	1	1	17.5333	90	10.35	51	9.76667	210.5	8.6	1	13	0.6	95	7.4	132	75	47	86	4	2	1	18.1	17	17.5	10.7	10	10	10.7	51	51	204	9.1	217	8.1	182.4	194	1.6062	1
511	74	1	155.2	50.6	21.007				0	0	17.6	89	11.15	46.5	10.8833	190	10.35		9	0.77	76	5.7	198	206	44	147	5	2	1	19.3	17.4	16.1	11.1	12.2	10.4	10.9	44	49	190	10.1	190	10.6	167.9	161.9	1.47696	1
512	72	1	153.2	55.6	23.69	0		0	1	1	14.9	92	9.075	41.5	8.06667	210	6.05	1	17	0.83	71	6.9	137	163	57	73	5	2	1	16.5	13.8	14.4	9.7	9.8	8.1	8.7	41	42	215	6	205	6.1	190.8	183.3	1.53821	1
513	77	1	158.3	59.3	23.664	0		0	0	0	16.6667	78	8.4	64	8.03333	181.5	7.3	0	15	0.66	85	5.6	176	165	72	96	5	1	1	18.8	16	15.2	8.6	8.1	8.8	8.1	62	66	185	7.1	178	7.5	168.9	166	1.61479	1
514	58	0	167.7	62.2	22.117	1	38	4	0	1	18.5333	91	10.3	55.5	9.3	197	7.3	1	10	0.88	95	6.6	154	128	68	84	3	2	1	19.9	20.9	14.8	9.9	9.9	9.8	11.6	53	58	228	8.1	166	6.5	215.3	203.7	1.7022	2
515	50	0	187.5	79.9	22.727	1	64	1	0	0	18.3333	87	10.225	46	9.91667	232.5	9.3	0	11	0.95	93	5.6	224	156	43	173	2	2	1	19	19	17	10.2	8.9	10.2	11.6	49	43	234	8.5	231	10.1	220	216.5	2.03997	3
516	60	0	173.5	84.7	28.137	1	16.5	3	0	0	18.9	111	13.5	32.5	12.1167	236	9.35	1	12	0.91	91	5.6	131	116	40	84	3	2	1	22.2	17.5	17	13.3	14.4	13.3	13	31	34	252	8.9	220	9.8	200.1	179.9	2.02041	3
517	62	0	171.7	76.4	25.915	2	42	4	1	0	18.2	85	10.95	49	10.15	260	8.55	1	7	0.69	102	5.8	157	137	84	72	4	2	1	20.5	17.4	16.7	11.4	10.8	10.9	10.7	44	54	264	8.6	256	8.5	206.3	212	1.90889	3
518	54	0	173.1	72.2	24.096	0		1	1	0	17.5667	76	10.925	41.5	10.15	223	8.6	1	20	1.13	73	5.6	247	209	39	193	3	2	1	19.5	16.7	16.5	11.7	11.2	10.4	10.4	35	48	223	8.8	223	8.4	194.2	196.9	1.86323	2
519	63	1	153.4	51.8	22.013	0		1	1	0	17.8333	91	11.25	57.5	10.3	220.5	8.4	1	13	0.69	93	5.4	159	54	63	102	4	2	1	19.6	19.1	14.8	12.7	10.5	9.5	12.3	63	52	228	8.1	213	8.7	164.8	155.5	1.48568	1
520	57	0	178.7	83.5	26.148	2	64	0	1	1	17.9	92	11.7	49.5	10.4167	225	7.85	1	13	1.06	78	8.2	221	132	62	158	3	1	1	19.4	17.4	16.9	12.1	9.8	12.5	12.4	42	57	222	8.1	228	7.6	218.7	220.4	2.03589	3
521	48	0	179.8	88.2	27.283	1	64	4	1	0	17.9667	98	11.75	40	11.2333	188.5	10.2	1	13	0.78	107	6.6	256	286	43	192	2	1	1	20.4	17.2	16.3	11.7	11.6	11.7	12	35	45	201	10.8	176	9.6	184.9	157.9	2.09883	3
522	71	0	170.2	58.3	20.126	2	45	2	0	0	18.6	87	13.4	59.5	12.4	192	10.4	0	22	0.75	92	5.9	140	61	68	75	5	2	1	19.6	19.3	16.9	12.9	14.6	15	11.1	50	69	191	9.9	193	10.9	178.6	177	1.66021	1
523	56	1	161.3	50.5	19.41	0		2	0	0	14.3333	90	9.45	38	9.7	209	10.2	0	12	0.86	76	5.1	192	57	59	138	3	2	1	14.5	15.6	12.9	7.9	8.9	10.8	10.2	34	42	227	11.1	191	9.3	184.4	163.4	1.50422	1
524	61	1	157.1	52.3	21.191	0		1	1	0	15	88	9.075	56	9.16667	205	9.35	1	11	0.56	101	5.1	257	49	102	169	4	1	1	16.7	14.1	14.2	10	9.1	8.1	9.1	65	47	206	7.3	204	11.4	179.2	177.7	1.51073	1
525	53	0	172.4	70.1	23.585	2	15	1	0	0	18.4	94	11.4	42.5	10.9833	233	10.15	0	13	1	86	5.1	208	129	44	161	3	2	1	20.8	18.2	16.2	11.9	11.2	10.8	11.7	45	40	233	10.3	233	10	181.3	193.6	1.83221	2
526	60	0	168.4	72.3	25.495	1	42	1	0	0	17	98	9.875	74.5	9.33333	211.5	8.25	0	14	0.79	98	5.1	138	57	42	96	3	2	1	19.8	18.2	13	11.9	10	8.1	9.5	77	72	209	8.4	214	8.1	198	206.3	1.83903	2
527	79	0	167.5	75.1	26.768	2	35	1	0	0	22.8333	73	14.775	80	13.3667	249.5	10.55	1	14	0.97	78	5.5	135	63	38	100	5	2	1	22.5	23	23	14.1	16.6	14.5	13.9	71	89	246	10.4	253	10.7	171.6	172.6	1.86929	2
528	54	0	169.2	80.8	28.223	1	45	2	1	1	17.9667	102	11.525	78	10.8833	244	9.6	1	20	0.82	100	8.3	264	515	45	161	3	2	1	20.3	17.5	16.1	11.4	13.1	10.6	11	78	78	243	9.6	245	9.6	220.4	215	1.94874	3
529	58	1	161.9	55.6	21.212	0		2	0	0	15.7667	88	9.025	61.5	8.71667	193.5	8.1	0	12	0.64	99	5.8	205	132	50	144	3	2	1	16.9	15	15.4	10.2	8.7	8.3	8.9	53	70	204	8.5	183	7.7	168.9	150.3	1.58128	1
530	56	0	170.3	72.3	24.929	0		2	0	0	17.5	91	12.35	44.5	11.85	225	10.85	0	16	1.09	75	5.5	171	42	69	109	3	2	1	18.5	17.1	16.9	12.7	13	11.7	12	40	49	227	10.6	223	11.1	193.5	190.2	1.84938	2
531	63	0	176.4	64.6	20.76	2	22	2	1	1	19.2667	93	11.875	33.5	11.0833	218	9.5	1	18	1.06	74	7.1	147	115	49	98	4	1	1	18.6	20.2	19	13	11.1	12.4	11	39	28	217	9.7	219	9.3	172.6	186.3	1.77916	2
532	59	1	161.6	57	21.827	0		0	1	1	17.9	92	11.55	43.5	10.6667	203.5	8.9	1	9	0.6	100	5.7	224	106	68	160	3	2	1	20.7	17.9	15.1	13.7	10.6	11.1	10.8	48	39	215	9.1	192	8.7	188.5	172	1.59958	1
533	51	0	168.1	76.3	27.002	1	31	2	1	0	16.5	92	10.525	60	9.58333	217.5	7.7	1	21	1.09	78	5.6	123	37	56	66	3	1	1	17.7	17.5	14.3	10.8	10.1	11.7	9.5	55	65	221	7.8	214	7.6	216.7	213.9	1.88753	2
534	64	1	147.9	39.9	18.24	0		1	0	0	15.0333	45	8.85	53	8.33333	199	7.3	0	5	0.5	103	5.2	174	41	53	123	4	1	1	17.2	15.2	12.7	8.9	8.7	8.9	8.9	45	61	199	7.3	199	7.3	165.7	172	1.28032	1
535	65	1	155.6	52.4	21.643	0		0	0	0	15.9	71	9.95	58	8.78333	176.5	6.45	0	11	0.64	94	6.5	171	85	62	113	4	2	1	19.5	14.9	13.3	10.5	10	10.2	9.1	56	60	185	7.1	168	5.8	170.8	158.2	1.50494	1
536	44	1	161.7	50.4	19.276	2	8.5	2	0	0	13.1333	83	8.075	33.5	7.45	213	6.2	0	9	0.4	127	4.9	183	145	69	109	2	2	1	14.6	12.5	12.3	8.1	8.6	7.5	8.1	31	36	216	6.2	210	6.2	201.9	201.1	1.50459	1
537	65	1	160.5	61.6	23.913	0		0	1	0	17.5	79	10.075	41.5	9.58333	203	8.6	1	13	0.67	93	5.6	143	131	38	98	4	2	1	19.9	16.8	15.8	9.9	9.2	10.3	10.9	53	30	201	8.9	205	8.3	183.4	179	1.65721	1
538	60	0	172.7	85.1	28.533	2	17	0	0	0	21.1667	99	15.075	83.5	14.6667	244	13.85	0	10	0.92	90	5.6	215	184	41	162	3	2	1	22.5	21.7	19.3	15.6	16.5	15.2	13	68	99	241	13.6	247	14.1	181.9	197.5	2.0205	3
539	61	1	161.2	49.5	19.049	0		0	0	0	14.9667	101	8.925	62	8.66667	209	8.15	0	17	0.74	88	5.4	257	29	124	154	4	1	1	16.3	14.3	14.3	9.7	8.2	9.4	8.4	66	58	214	8.1	204	8.2	184.6	182	1.48879	1
540	53	0	168.1	68.1	24.1	0		3	1	0	14.9	75	9.3	28	8.8	192.5	7.8	1	17	1.15	72	5.2	203	123	51	151	3	2	1	15.2	13.9	15.6	8.8	9.6	9.1	9.7	31	25	182	7.1	203	8.5	173	188	1.78323	2
541	63	0	167.8	73.5	26.104	1	45	0	0	0	17.3667	88	9.425	63.5	9.15	205	8.6	1	16	0.85	93	7.2	177	147	51	120	4	1	1	19.7	16.9	15.5	8.7	9.4	9.8	9.8	73	54	211	8.5	199	8.7	199.4	189	1.85092	2
542	48	0	183.5	78.8	23.402	0		2	1	0	17.5	96	11.725	38	11.2833	216	10.4	1	10	1.04	85	5.7	163	133	50	108	2	2	1	18.6	16.2	17.7	12.1	11.9	11.9	11	37	39	216	10.5	216	10.3	198.4	204.5	2.00415	3
543	62	0	161.3	53.6	20.601	1	47	1	0	0	15.3	94	9.675	37.5	9.21667	186.5	8.3	0	10	0.89	92	5.6	165	86	40	125	4	2	1	16.8	15.5	13.6	12.8	8.7	9.1	8.1	32	43	186	8.1	187	8.5	164.2	174.9	1.5497	1
544	66	1	149.1	54.5	24.516	0		2	1	1	15.4333	68	9.4	57.5	8.9	192.5	7.9	1	6	0.59	96	6.5	110	47	48	61	4	2	1	17.9	15	13.4	10.1	8.8	8.5	10.2	65	50	190	8.2	195	7.6	159.6	164.9	1.5024	1
545	42	0	180.6	68.1	20.879	1	11	0	0	0	16.3	113	9.525	47.5	8.83333	204.5	7.45	0	12	0.9	105	5.4	184	71	51	125	2	1	1	17.5	16.6	14.8	9.8	9.6	9.1	9.6	51	44	205	7.1	204	7.8	196.5	193.2	1.84834	2
546	75	0	165.9	72.3	26.269	1	20	0	1	0	18.2667	82	10.875	52.5	10.1333	208	8.65	1	15	0.97	76	5.9	164	90	51	113	5	1	1	18.4	18.2	18.2	13.3	10.1	9.7	10.4	56	49	195	8	221	9.3	174.2	180	1.82533	2
547	46	0	179.7	78.2	24.216	0		1	0	0	17.7	102	11	49	10.35	211.5	9.05	0	17	0.97	93	5.4	102	70	39	57	2	2	1	19.7	16.9	16.5	12.7	10.7	9.9	10.7	54	44	214	9	209	9.1	203.1	194.7	1.97572	3
548	69	1	152	50.5	21.858	0		0	0	0	17.9333	75	10.525	35.5	9.61667	192	7.8	0	19	0.69	89	6.2	140	74	53	87	4	2	1	20.4	17.8	15.6	11.2	10	10.9	10	17	54	197	7.5	187	8.1	179.6	177.5	1.46021	1
549	65	0	175	95.5	31.184	2	82	2	1	1	20.7333	103	12.25	60.5	11.0333	203	8.6	1	6	1.04	75	6.6	136	237	36	77	4	2	1	21.3	21.3	19.6	14.7	10.6	12.8	10.9	55	66	200	8.8	206	8.4	194.8	197.3	2.15461	3
550	61	0	173.9	73.3	24.238	2	56	3	0	0	17.6667	97	9.125	38	9.1	224	9.05	0	14	1.06	75	5.4	156	117	33	124	4	1	1	19.9	16.9	16.2	9.8	9.1	9	8.6	34	42	223	9	225	9.1	202.6	195.9	1.8817	2
551	66	0	166.1	59.4	21.53	2		2	1	1	17.2667	82	11.625	52	10.6667	226.5	8.75	1	13	0.89	89	5.6	116	51	53	66	4	2	1	20.4	14.5	16.9	12.7	12.1	11.3	10.4	37	67	232	8.5	221	9	204.2	198.3	1.65549	1
552	62	0	177.8	81.4	25.749	1	21	1	1	0	21.6667	88	12.025	42.5	11.0667	228.5	9.15	1	16	0.98	82	5.3	187	98	44	148	4	2	1	24.6	21.3	19.1	11.6	11.5	12.9	12.1	48	37	240	9.7	217	8.6	201.7	171.4	2.00506	3
553	64	0	164.8	64.6	23.786	2	15	3	1	1	16.5	88	10	50.5	9.23333	191	7.7	1	18	1.1	71	6	159	162	53	106	4	1	1	17.5	16.4	15.6	10.7	10.4	9.7	9.2	48	53	195	7.6	187	7.8	185.2	170.7	1.71966	2
554	60	1	156.1	56.7	23.269	0		1	1	0	14.1667	82	7.525	47.5	7.31667	193	6.9	1	13	0.72	91	5.8	136	208	39	89	3	1	1	16.3	12.9	13.3	8.2	7.1	7	7.8	46	49	184	6.2	202	7.6	179.6	195	1.56798	1
555	54	1	162	59.1	22.519	0		3	0	0	16.4	88	10.65	25.5	9.83333	194	8.2	0	9	0.84	80	5.3	141	89	35	107	3	1	1	18.5	15.3	15.4	10.8	10.9	10.8	10.1	22	29	193	8.2	195	8.2	174.3	169.8	1.6308	1
556	63	0	178.6	95.2	29.845	2	70	2	1	0	19.9667	81	12.025	49.5	11.25	226	9.7	1	12	0.65	104	5	166	125	48	123	4	1	1	22.9	19	18	12.9	11.3	12.8	11.1	45	54	234	9.7	218	9.7	214.8	201.4	2.17324	3
557	54	1	159.7	56.6	22.193	0		0	1	0	13.9	76	8.6	49.5	9.66667	262.5	11.8	1	11	0.74	92	5.4	176	66	44	130	3	1	1	13.2	15.2	13.3	8.2	8.1	9.2	8.9	40	59	264	11.5	261	12.1	202.6	190.3	1.58456	1
558	57	0	165.3	73.5	26.899	2	25	3	0	0	18.7333	74	11.725	56.5	11.2333	205.5	10.25	0	11	0.7	105	5.3	217	112	75	148	3	1	1	21.4	17.4	17.4	13.5	11.9	11.1	10.4	46	67	211	10.6	200	9.9	183.8	169.9	1.83708	2
559	43	0	181.6	73.8	22.378	1	48	3	1	1	17.4667	101	10.45	45	10.1	222	9.4	1	12	1.17	76	7.8	184	104	59	123	2	1	1	19.6	15.9	16.9	11	10.3	10.1	10.4	41	49	220	9.6	224	9.2	202.5	219.7	1.92946	3
560	57	0	170.3	65.6	22.619	0		3	0	0	17	94	10.025	56	9.63333	212	8.85	0	15	1.08	76	5.4	258	116	70	181	3	2	1	17.6	17.4	16	12.1	9.1	9.8	9.1	56	56	205	9.1	219	8.6	175.3	187	1.7616	2
561	66	1	160.2	58.8	22.911	0		3	0	0	16.9	93	13.4	50.5	12.3667	189.5	10.3	0	15	0.72	88	5.1	224	64	89	138	4	1	1	17.1	16.7	16.9	13.6	13.8	12.1	14.1	49	52	201	10.4	178	10.2	182.5	163.2	1.61759	1
562	57	0	177.1	85.6	27.292	2	37.5	4	0	0	17.2333	96	11.075	76.5	10.7667	224	10.15	0	12	1.08	86	6.5	247	109	60	192	3	2	1	21.5	19.8	10.4	11.7	11.7	10.8	10.1	72	81	219	9.8	229	10.5	202.9	210.2	2.05208	3
563	63	0	179	66	20.599	0		2	0	0	18.5333	98	12.05	52.5	11.3833	218.5	10.05	0	14	0.95	85	5.3	208	60	71	137	4	1	1	21.9	18.1	15.6	14.1	11.7	11	11.4	59	46	224	10.5	213	9.6	192	180.4	1.81154	2
564	62	1	159.2	62.5	24.66	0		0	0	0	15.2333	75	11.1	60	10.1833	222	8.35	0	16	0.67	95	5.7	231	140	66	161	4	2	1	14.8	16.8	14.1	12.9	10.2	12.2	9.1	67	53	226	8.6	218	8.1	209.2	208.9	1.66249	1
565	68	1	158.7	48.4	19.217	0		3	0	0	15.4667	90	11.8	65	10.4667	203.5	7.8	0	14	0.66	91	5.4	191	77	53	140	4	1	1	16.7	16	13.7	12.4	12.5	12.1	10.2	67	63	217	8.1	190	7.5	195.5	175	1.4607	1
566	65	1	152.8	47.8	20.473	0		2	1	0	16.8333	90	9.45	51	8.78333	178.5	7.45	1	7	0.55	99	5.2	183	83	70	118	4	2	1	18.5	15.9	16.1	10.6	9.6	7.8	9.8	55	47	179	7.3	178	7.6	160.4	159.2	1.42438	1
567	53	1	156.6	53.7	21.897	0		1	0	0	14.4333	73	8.025	64	7.76667	204.5	7.25	0	16	0.69	100	5.7	385	234	65	316	3	1	1	16	14.3	13	8.5	8.4	7.1	8.1	70	58	206	7.3	203	7.2	169.8	172.2	1.52838	1
568	52	0	168.9	79.3	27.798	0		3	0	0	19.5333	98	12.275	49.5	11.5167	210	10	0	13	1.02	84	5.2	194	86	51	138	3	2	1	20.2	21.2	17.2	14.2	12.5	11.2	11.2	46	53	207	10.5	213	9.5	178.9	189.3	1.92886	3
569	53	0	167.1	74.3	26.609	2	4	0	0	0	18.0333	99	12.15	42	11.0333	192.5	8.8	0	13	0.89	98	5.8	154	78	60	95	3	1	1	19.3	17.8	17	13	11.3	12	12.3	37	47	188	10	197	7.6	174.9	183.1	1.85708	2
570	78	0	175	74.1	24.196	0		4	1	0	21.8333	98	12.75	55	11.8833	227.5	10.15	1	14	0.87	83	5.4	210	100	79	140	5	2	1	24.5	20.8	20.2	13.5	12	12.8	12.7	62	48	232	10.3	223	10	191.9	198.1	1.89792	3
571	65	0	170.1	78	26.958	0		4	0	1	17.9333	102	10.275	54	9.86667	208	9.05	1	11	0.9	89	6.4	213	122	62	148	4	2	1	18	18.3	17.5	11	9.7	10.7	9.7	52	56	202	9.1	214	9	179.4	179	1.91977	3
572	62	1	154.5	55.6	23.293	0		0	0	0	17.2	68	11.175	66	10.1667	212.5	8.15	0	16	0.57	100	5.6	223	100	75	137	4	1	1	19.2	15.4	17	11.2	12.8	11.1	9.6	51	81	222	8.2	203	8.1	182.9	168.7	1.54472	1
573	51	1	159.7	56.1	21.996	0		1	1	0	16.4	81	9.725	40.5	9.85	214	10.1	1	8	0.63	104	5.1	189	90	83	109	3	2	1	18.8	15.7	14.7	10.2	8.3	10	10.4	42	39	215	9.6	213	10.6	186	187.6	1.57755	1
574	60	1	157.6	55.2	22.224	1		1	0	0	18.9667	95	11.15	62.5	10.2333	211.5	8.4	0	8	0.54	103	5.1	189	74	48	142	3	2	1	22.1	19.8	15	10.7	11.5	11.3	11.1	58	67	202	8.4	221	8.4	172.7	183.4	1.55452	1
575	49	0	177.1	69.4	22.127	1	14.5	3	1	0	18.7333	78	12.325	68	11.4	239	9.55	1	14	0.75	108	5.6	149	111	63	87	2	2	1	20.6	18.4	17.2	13.5	12.9	11.5	11.4	48	88	247	10	231	9.1	193.9	193.9	1.84773	2
576	60	0	175.5	84.7	27.5	0		3	1	0	21.6	104	13.7	62.5	12.4167	236.5	9.85	1	13	0.61	109	7	138	375	25	72	3	2	1	24.6	20.5	19.7	15.6	13.8	12.7	12.7	44	81	232	10.2	241	9.5	193.5	214.9	2.03202	3
577	64	1	157.7	42.5	17.089	0		1	0	0	14.1333	86	7.725	53	7.61667	205	7.4	0	14	0.76	83	5.7	193	154	38	150	4	2	1	15.8	14.1	12.5	9	7.6	6.7	7.6	48	58	199	7.2	211	7.6	182.2	199.8	1.36445	1
578	64	1	162.8	53.8	20.299	0		0	0	0	16.4667	91	9.55	48	8.95	205.5	7.75	1	15	0.69	92	5.4	208	140	86	111	4	2	1	17.8	16.1	15.5	9.9	9.1	9.7	9.5	33	63	212	7.6	199	7.9	189	176.9	1.55979	1
579	73	1	155.6	53.3	22.014	0		0	0	0	17.3667	101	15.025	52	13.1667	227	9.45	0	9	0.62	90	5.2	200	90	60	144	5	2	1	18.3	17.2	16.6	14.7	14.9	16.9	13.6	46	58	225	9.6	229	9.3	174.8	177.6	1.51781	1
580	76	0	171.3	70.8	24.128	2	12.5	1	0	0	19.6333	112	11.075	30	10.8167	234.5	10.3	0	13	1.08	66	5.5	165	69	72	100	5	1	1	20.7	20.6	17.6	11.1	11.4	10.7	11.1	27	33	235	10.4	234	10.2	209.7	202.3	1.83546	2
581	72	0	173.7	57.9	19.19	0		2	0	1	18.1333	116	9.625	50.5	9.13333	218	8.15	1	9	0.69	95	5.7	176	31	85	104	5	2	1	20.2	18.2	16	9.9	11.3	8.2	9.1	37	64	220	8.4	216	7.9	201.6	182.2	1.67143	1
582	61	1	158.3	44.9	17.918	0		0	0	0	15.7667	86	8.5	56.5	8.25	195	7.75	0	20	0.68	95	5.5	188	101	76	110	4	1	1	18.1	15.7	13.5	9.6	8.4	7.5	8.5	67	46	200	8.3	190	7.2	162.2	148.6	1.40512	1
583	61	0	181.8	75.9	22.964	1	43	4	0	0	16.7333	110	8.85	54.5	8.55	192.5	7.95	0	11	1.04	77	5.4	210	185	43	156	4	1	1	19.3	16.6	14.3	9.8	10	7.2	8.4	57	52	191	8.1	194	7.8	179.3	184.5	1.95779	3
584	57	0	175.4	84.2	27.369	0		4	0	0	20.1667	103	11.775	53.5	11.7667	240.5	11.75	0	19	0.6	112	5.1	145	50	80	71	3	2	1	25.5	17.6	17.4	10.6	11.6	12.5	12.4	54	53	241	11.1	240	12.4	189.6	188.9	2.02544	3
585	34	1	171.5	87.7	29.818	0		1	0	0	13.9667	71	8.65	49.5	8.23333	223	7.4	0	8	0.63	117	5.7	206	159	53	142	1	1	1	15	13.3	13.6	9.3	9.1	8.1	8.1	48	51	223	7.2	223	7.6	219.1	223.7	2.044	3
586	65	1	152.2	51.3	22.146	0		2	0	0	12.6	76	8.45	55	8.43333	204	8.4	0	13	0.82	75	5.9	223	184	67	153	4	2	1	14	11.7	12.1	8.6	9.1	8.8	7.3	47	63	207	8.7	201	8.1	187.6	190.1	1.4727	1
587	63	1	163	56.1	21.115	2	28.5	1	0	0	15.6	92	11.425	54.5	10.1	181	7.45	0	18	0.72	89	5.4	206	107	59	145	4	2	1	17.6	16.2	13	12.2	9.9	12.7	10.9	55	54	189	7.6	173	7.3	173.7	158.4	1.59376	1
588	58	0	169.1	67.7	23.676	2	37.5	4	1	0	18.8333	78	11.4	47	11.0167	201.5	10.25	1	14	0.81	98	4.9	126	80	60	64	3	1	1	20.8	17.5	18.2	12.2	11.7	11.5	10.2	47	47	196	9.8	207	10.7	164.6	188.4	1.78326	2
589	62	0	172.1	73.2	24.714	2	40.5	2	1	0	18.1667	79	11.4	74	10.3833	207	8.35	1	13	0.89	92	6	119	183	26	81	4	1	1	20.2	18.5	15.8	12.7	12	10.8	10.1	70	78	221	7.9	193	8.8	195.8	178.2	1.87066	2
590	50	1	162.3	43.7	16.59	0		1	0	0	13.8333	81	6.75	55	6.6	181.5	6.3	0	15	0.72	98	5.7	287	102	78	215	2	2	1	15.2	13.8	12.5	7.3	6.7	6.5	6.5	54	56	190	6.5	173	6.1	179.3	167.1	1.40362	1
591	35	0	177.9	94.8	29.954	0		2	0	0	18.2667	89	12.25	61.5	11.7	220.5	10.6	0	12	0.97	101	5.1	193	127	55	140	1	2	1	18.8	18.1	17.9	11.2	12.9	13.9	11	61	62	218	12.1	223	9.1	189.9	203.2	2.16442	3
592	57	1	170.7	62.1	21.312	0		0	0	0	13.7333	87	10.1	69	9.35	188.5	7.85	0	17	0.57	103	5.5	234	83	65	182	3	1	1	14.9	13	13.3	12.4	11.3	8.5	8.2	61	77	186	8.1	191	7.6	163.5	171	1.71598	2
593	53	0	180.1	80.9	24.941	2	62	4	0	0	19.9667	74	12.1	49	11.9167	221	11.55	0	14	1.04	82	5.2	176	136	50	123	3	1	1	23.5	19.1	17.3	13	13	11.3	11.1	46	52	221	12	221	11.1	188.5	177.6	2.01178	3
594	57	0	177.9	77.7	24.551	1	55.5	1	0	0	20.6667	100	13.925	58	12.3	207.5	9.05	0	12	0.86	96	5.6	253	116	47	202	3	2	1	21	20	21	12.4	13.4	13.2	16.7	60	56	214	9.6	201	8.5	201.8	190.2	1.95951	3
595	68	1	157.6	74.8	30.115	0		0	1	0	16.3667	104	11.95	46.5	10.7333	190.5	8.3	1	12	0.66	91	5.7	168	126	50	116	4	2	1	18.8	14.8	15.5	15.4	9.6	12.1	10.7	27	66	194	8.1	187	8.5	167.7	156.5	1.80958	2
596	63	1	151.8	53.7	23.304	0		0	1	0	13.5667	66	8.375	37.5	8.2	177	7.85	1	17	0.72	89	5.6	186	199	50	123	4	2	1	13.7	14.5	12.5	7.8	9.7	8.1	7.9	31	44	180	8.5	174	7.2	167	164.2	1.50478	1
597	59	0	170.3	70.8	24.412	1	52.5	3	0	0	17.5	78	11.075	47.5	10.05	207.5	8	0	14	1	82	5.8	171	307	26	114	3	2	1	19.8	16.3	16.4	13	12	9.6	9.7	51	44	211	8.4	204	7.6	173.8	175.2	1.83009	2
598	54	0	175.7	80.6	26.109	0		3	0	0	20	88	14.875	68	13.7	245	11.35	0	12	1.03	82	5	163	59	69	106	3	2	1	20.7	20.7	18.6	15	16.2	14.4	13.9	65	71	245	11.1	245	11.6	201.5	224.6	1.98336	3
599	54	0	174.4	77.6	25.513	2	0	3	0	0	17.3333	109	9.775	52	9.23333	207.5	8.15	0	14	1.02	83	5.6	190	58	76	125	3	2	1	18.9	17	16.1	10	10.2	9.2	9.7	55	49	201	7.8	214	8.5	219.6	204.6	1.93889	3
600	57	0	175	77.8	25.404	2	10	2	0	0	18.5	86	12.4	63.5	11.7667	236.5	10.5	0	15	1.12	73	5.4	189	203	54	121	3	2	1	18.9	19	17.6	11.5	11.4	15	11.7	53	74	239	11.7	234	9.3	222.4	217.3	1.94472	3
601	68	1	157.9	55.3	22.18	0		0	1	0	15.6333	104	9.825	52	9.41667	210	8.6	1	19	0.68	90	5.7	180	126	56	112	4	2	1	17.1	15.3	14.5	9.7	10.5	10	9.1	43	61	206	9.1	214	8.1	182.4	191.3	1.55741	1
602	58	0	179.9	81.7	25.244	2	39	2	0	0	18.2333	78	11.15	51.5	10.7333	216	9.9	1	17	1.02	81	5	175	86	63	112	3	2	1	20.5	17.9	16.3	12.1	10.9	10.5	11.1	45	58	213	10	219	9.8	187	189.4	2.02058	3
603	66	0	172.9	77	25.757	2	68	1	0	1	21.0667	83	16.475	76.5	14.5333	227	10.65	1	21	0.93	85	9.9	152	140	45	92	4	1	1	22.4	22	18.8	16.2	17.1	17.7	14.9	80	73	232	11.6	222	9.7	200.5	197.7	1.92305	3
604	76	1	156.3	60.8	24.888	0		1	0	0	17.4333	97	12.6	46	11.5	222	9.3	0	6	0.58	90	5.9	188	100	68	124	5	2	1	20.1	18.1	14.1	13.5	13.5	12.2	11.2	41	51	232	10	212	8.6	178.4	176.7	1.62473	1
605	54	0	183	81.2	24.247	0		2	0	0	23.2	102	17.525	58	16.1167	238	13.3	1	8	1.04	81	4.8	175	99	53	130	3	2	1	25.2	21.7	22.7	16.9	18	17.2	18	51	65	240	13.3	236	13.3	188.2	179.2	2.03167	3
606	60	0	172.8	71.1	23.811	1	37	0	0	0	19.5667	100	13.025	22.5	12.4167	205.5	11.2	0	11	0.88	93	6.1	179	158	33	136	3	1	1	21.2	19.9	17.6	13.4	11.6	13.4	13.7	24	21	203	10.2	208	12.2	165.1	162.8	1.84738	2
607	70	0	174.7	76.4	25.033	2	40	3	1	0	23.7333	116	15.675	29.5	14.4667	223.5	12.05	1	15	0.76	92	5.2	165	39	71	101	4	2	1	24.7	24.1	22.4	16.4	15	13.8	17.5	55	4	231	11.9	216	12.2	158.9	161.7	1.92549	3
608	55	0	171.3	81	27.604	2	35	2	0	0	19.9	79	15.575	56	14.1333	222.5	11.25	0	16	0.82	100	5.6	235	130	69	168	3	2	1	20	19.5	20.2	16.9	14.4	16.1	14.9	65	47	227	11.7	218	10.8	184.3	183.5	1.96322	3
609	56	0	177.3	69	21.95	2	20	4	0	0	19.1333	74	11.4	46	10.6667	214	9.2	0	10	0.84	98	5.6	173	271	50	100	3	1	1	20.6	18.9	17.9	12.3	10.9	10.9	11.5	52	40	227	9.7	201	8.7	193	183.4	1.84343	2
610	60	0	168.1	54.2	19.181	1	21.5	3	0	0	18.9667	93	9.625	57	9.36667	201	8.85	1	12	0.85	95	5.4	165	31	88	91	3	2	1	20.2	20.1	16.6	11.1	8.9	9.6	8.9	53	61	196	9.1	206	8.6	180.7	197.7	1.59086	1
611	69	1	158.5	63.2	25.157	0		0	1	1	17.1667	100	10.3	36	9.7	196.5	8.5	1	17	0.7	89	6.4	169	111	46	120	4	2	1	19.5	17.7	14.3	10.8	11.1	10.8	8.5	33	39	204	8.1	189	8.9	177.7	157.5	1.6681	1
612	50	0	170.7	73.2	25.121	2	15.5	1	1	0	16.5333	86	10.05	75	9.46667	223.5	8.3	1	13	0.97	91	5.3	212	347	37	143	2	1	1	16.8	16.5	16.3	11.1	10.3	9	9.8	77	73	224	8	223	8.6	207.9	202.6	1.86304	2
613	54	0	168.1	68.3	24.17	0		2	1	0	20.1667	74	12.675	39	11.6	248	9.45	1	13	1.07	78	5.4	178	69	63	119	3	1	1	19.8	20.5	20.2	13.4	14	11.7	11.6	31	47	251	10	245	8.9	195.5	189.7	1.78584	2
614	55	1	156.1	49.9	20.478	0		1	0	0	13.8667	77	8.6	56.5	8.25	197	7.55	0	22	0.68	99	5.4	179	68	91	91	3	2	1	13.7	14.2	13.7	11.1	7.9	7.8	7.6	60	53	199	7.6	195	7.5	181.3	185.5	1.47096	1
615	64	0	174.8	74.8	24.48	2	19	2	0	0	19.4333	98	10.85	89	10.3167	217.5	9.25	0	13	0.86	92	5.3	195	102	58	137	4	1	1	19.7	18.8	19.8	11.2	11.1	10.3	10.8	81	97	215	9.2	220	9.3	194.9	193.9	1.90577	3
616	54	0	165	58.5	21.488	2	10	2	0	0	16.1667	84	11	69.5	10.1167	212.5	8.35	0	15	0.9	96	5.4	184	120	41	147	3	2	1	17.3	15.7	15.5	12.1	11	11.3	9.6	60	79	217	8.1	208	8.6	193.3	184.8	1.63745	1
617	54	1	157.9	55.4	22.22	0		1	0	0	16.5667	89	11.65	65.5	10.9833	225	9.65	0	8	0.71	97	5.4	161	69	62	103	3	2	1	16.4	18.1	15.2	10.6	14.3	11.9	9.8	70	61	234	9.6	216	9.7	200.1	186	1.55882	1
618	74	1	159.4	51.1	20.111	0		2	0	0	14.1667	89	9.85	80.5	8.91667	213.5	7.05	0	16	0.96	59	5.8	239	57	68	174	5	1	1	15.7	13.2	13.6	12.1	10.3	8.9	8.1	72	89	212	7.2	215	6.9	184.2	187.1	1.50419	1
619	44	1	164.6	64.9	23.954	0		0	0	0	14.8	84	9.375	70	9.03333	219	8.35	0	13	0.67	107	5.4	174	47	61	122	2	2	1	16.6	14.1	13.7	11.5	8.5	9.1	8.4	58	82	209	8.5	229	8.2	208.3	222.4	1.72261	2
620	63	0	172.3	73.1	24.623	2	24	4	0	0	19.5667	88	11.55	35	10.6333	201.5	8.8	0	15	1.01	79	5.7	207	151	61	138	4	2	1	21.9	19.4	17.4	11.2	11.7	11.6	11.7	41	29	200	8.9	203	8.7	195.6	195.4	1.87047	2
621	63	1	156.7	62.7	25.535	0		1	0	0	17.4667	109	10.725	66	10.3	206.5	9.45	0	13	0.82	76	5.7	192	76	74	125	4	2	1	18.3	19.2	14.9	12.4	10.2	10.3	10	66	66	206	9.6	207	9.3	186.1	188.4	1.65203	1
622	56	1	157.7	57.1	22.96	0		1	0	0	16.7667	109	11.15	77	10.75	228.5	9.95	0	10	0.71	96	5.3	232	69	87	159	3	1	1	17.8	17.7	14.8	10.9	12.3	9.8	11.6	72	82	236	9.5	221	10.4	197.2	178.4	1.58155	1
623	45	1	157.3	54.5	22.026	0		3	0	0	13.6667	103	8.575	40.5	7.8	188	6.25	0	9	0.79	91	5.2	174	130	63	110	2	2	1	14.3	13.8	12.9	8.9	8.4	8.9	8.1	40	41	191	6.3	185	6.2	177.4	172.9	1.54316	1
624	55	0	170.5	77.5	26.66	1	27	2	0	0	18.2667	85	9.675	68.5	9.2	218.5	8.25	0	14	0.91	95	5.6	227	250	37	165	3	2	1	21.2	18.6	15	12.4	9.1	8.1	9.1	73	64	227	8.5	210	8	204.1	197.9	1.91585	3
625	44	1	161.8	58.3	22.27	0		3	0	0	14.3	97	8.125	50	7.61667	186	6.6	0	10	0.68	107	4.6	189	57	74	110	2	1	1	15.7	14.7	12.5	8	8.4	7.6	8.5	42	58	179	6.5	193	6.7	177.4	191.6	1.61872	1
626	58	0	172.5	69.4	23.323	2	12.5	3	1	0	19.3333	91	11.7	58.5	11.2833	230	10.45	1	18	1.04	79	5.2	174	142	50	125	3	2	1	22.4	19	16.6	13.5	12.1	10.1	11.1	61	56	234	10.5	226	10.4	210.2	202.5	1.82357	2
627	70	0	175.2	61.1	19.905	2	12	2	0	0	17.8	104	10.225	57.5	9.71667	213.5	8.7	1	11	0.79	91	5.4	164	58	68	95	4	2	1	18.9	18.2	16.3	10.3	9.6	10.9	10.1	56	59	217	8.7	210	8.7	186.5	181.9	1.72439	2
628	45	1	168	56.6	20.054	2	12.5	1	0	0	15.3333	90	8.875	52.5	8.41667	195	7.5	0	10	0.87	81	4.9	168	77	65	114	2	2	1	17.6	14.8	13.6	9.8	8.5	8.7	8.5	39	66	214	9.1	176	5.9	203.3	169.1	1.62522	1
629	75	0	162.4	70	26.542	2	52.5	1	0	0	23.5	104	13.8	46.5	12.85	205.5	10.95	1	11	0.93	81	5.8	131	65	64	79	5	2	1	26.8	23.6	20.1	13.5	14.6	12.7	14.4	48	45	215	10.2	196	11.7	177.4	155.5	1.77701	2
630	70	0	155.2	60.1	24.951	0		0	0	0	17.4	87	11.3	27.5	10.25	201	8.15	0	20	0.81	90	6	176	121	56	122	4	2	1	18.1	17.1	17	11.3	10	11.7	12.2	24	31	216	8.2	186	8.1	176.4	161.8	1.60965	1
631	43	0	174.5	90.3	29.655	0		3	0	0	20.1667	84	10.925	57	10.7167	220	10.3	0	17	0.85	107	5.1	191	299	50	108	2	2	1	21	21.5	18	11	11.1	11.1	10.5	65	49	228	10.2	212	10.4	199.2	187	2.09214	3
632	68	0	170.2	71	24.51	2	30	3	0	0	19.2333	86	11.65	88	10.8833	234	9.35	0	14	1.15	65	5.4	181	49	63	123	4	2	1	22.1	17.4	18.2	13	12.7	10	10.9	84	92	228	9.7	240	9	177.2	194.2	1.83214	2
633	64	0	171.3	74.4	25.355	2	20	2	0	0	18.9667	84	10.975	55.5	10.3167	224.5	9	1	22	1.07	73	5.9	231	70	47	189	4	1	1	21.5	18.1	17.3	11.7	11.4	10.7	10.1	50	61	222	8.9	227	9.1	196.2	201.5	1.88154	2
634	48	1	164.8	62	22.828	0		1	0	0	15.4	95	10.55	82	9.96667	217.5	8.8	0	12	0.68	104	4.9	171	80	65	104	2	2	1	17.4	13.9	14.9	10.5	11.7	10.2	9.8	74	90	217	8.7	218	8.9	193.2	184.4	1.6847	1
635	57	0	174.7	98	32.11	0		4	1	0	18.6667	111	11.075	47.5	10.3333	223.5	8.85	1	10	0.99	97	7.4	191	247	56	123	3	2	1	20.2	19.2	16.6	12.7	10	10.9	10.7	40	55	215	9.1	232	8.6	189.3	212.9	2.18076	3
636	57	0	172.8	95.2	31.882	2	37.5	3	1	0	20.4333	107	12.225	51.5	11.2833	217	9.4	1	13	0.78	100	5.2	197	176	35	149	3	2	1	23	20.7	17.6	12.3	12.2	12.5	11.9	47	56	209	9.6	225	9.2	195.3	205.5	2.13766	3
637	60	1	159.4	57.8	22.748	0		1	0	0	16.1667	97	9.45	44	8.81667	190.5	7.55	0	12	0.78	83	5.7	194	77	79	119	3	2	1	18	16.4	14.1	10.3	8.5	10.1	8.9	44	44	191	7.3	190	7.8	179.6	180.1	1.59977	1
638	56	1	149.4	42.7	19.131	0		1	0	0	15.6333	87	9.875	33	9.96667	164.5	10.15	0	13	0.65	100	5.5	192	73	90	104	3	1	1	17.2	15.6	14.1	9.4	10.6	9.5	10	34	32	157	10.3	172	10	141.8	146.5	1.33118	1
639	74	1	160	54.9	21.445	0		0	1	1	16.3333	93	10.15	45.5	9.61667	205	8.55	1	14	0.94	60	6.3	128	62	43	89	5	2	1	19.1	15.2	14.7	12.1	10.1	8.8	9.6	42	49	206	8	204	9.1	180.9	183.5	1.56205	1
640	62	1	151.5	59.4	25.88	2	24	0	1	0	18.6667	84	11.9	55	10.3	214	7.1	1	10	0.74	87	5.5	129	109	53	77	4	2	1	20.6	17.8	17.6	12.5	13	10.5	11.6	49	61	210	6.9	218	7.3	164.7	182	1.58106	1
641	63	0	171.6	86.9	29.511	2	48	0	1	0	20.0333	92	11.475	60.5	10.9	233	9.75	1	19	0.91	89	6	153	66	55	92	4	2	1	21.5	20.1	18.5	11.1	11.4	11.7	11.7	65	56	221	10.4	245	9.1	173	205.6	2.03525	3
642	64	0	163.5	74.8	27.981	0		3	1	0	21.1	83	13.45	70.5	12.6667	208	11.1	1	12	0.97	82	5.2	175	46	85	104	4	1	1	23.2	21.5	18.6	13.1	13.3	13.5	13.9	74	67	173	12	243	10.2	158.7	161.1	1.84314	2
643	62	0	170.5	76.4	26.281	2	10	3	0	0	18.7667	102	11.025	51.5	10.45	205.5	9.3	0	10	0.85	93	5.7	140	216	44	91	4	2	1	20.7	19.3	16.3	10.7	11.4	11.3	10.7	44	59	202	10	209	8.6	165.3	185.7	1.90221	3
644	62	1	152.1	62.2	26.886	0		1	0	0	17.1	102	10.175	61	9.4	210	7.85	0	16	0.56	100	5.4	259	186	60	197	4	2	1	19.8	15.2	16.3	10.2	11	10.3	9.2	62	60	209	8.5	211	7.2	180.1	185.1	1.6211	1
645	54	0	177.9	78.4	24.772	1	38	1	0	0	21.6333	71	12.6	49	11.6	230.5	9.6	0	11	1.05	80	5.7	192	291	55	119	3	1	1	25.3	20.8	18.8	12.8	11.2	13.4	13	43	55	222	9.3	239	9.9	190.5	204.9	1.96832	3
646	63	0	160.3	66.4	25.841	2	15.5	2	1	1	16.4667	97	10.525	50	10.1667	199.5	9.45	1	21	0.77	97	5.8	125	99	50	75	4	2	1	18	15.7	15.7	11.7	9.7	10.2	10.5	49	51	202	9.3	197	9.6	165.7	162.3	1.71949	2
647	54	0	166.9	61.9	22.222	1	33	1	0	0	15.9333	80	9.8	48	9.46667	245	8.8	0	19	0.96	89	5.4	233	89	50	173	3	2	1	18.4	14.8	14.6	8.6	10	11	9.6	49	47	246	9.2	244	8.4	216.9	210.4	1.69403	1
648	57	0	172.6	77.1	25.881	2	33	0	0	0	17.7	98	10.725	36.5	10.5	221	10.05	1	15	1.22	65	5.7	134	115	37	98	3	2	1	19.4	16.9	16.8	12	11.7	9.4	9.8	37	36	218	9.6	224	10.5	197.9	200.9	1.92263	3
649	62	0	169.4	69	24.045	1	55.5	1	0	0	16.4333	91	10.175	48	9.9	239	9.35	0	9	0.84	94	5.5	147	97	35	106	4	2	1	18	15.1	16.2	11.7	9.3	8.1	11.6	51	45	241	9.3	237	9.4	207.8	198.5	1.8019	2
650	79	0	165.5	79.5	29.025	2	19	2	1	0	20.4667	116	14.15	42.5	12.7667	211.5	10	1	19	1.18	58	5.8	130	77	40	92	5	1	1	21.4	19.5	20.5	15.2	13.6	12.3	15.5	42	43	219	9.6	204	10.4	187.1	172.4	1.91175	3
651	72	0	165.3	64.2	23.496	1	46	4	1	0	20.6	97	14.85	41	13.0167	214.5	9.35	1	13	0.78	90	5.3	149	88	61	86	5	1	1	24.2	19.6	18	12.9	18.6	11.1	16.8	47	35	220	9.6	209	9.1	199.3	189.3	1.71693	2
652	47	1	161.9	68.1	25.981	0		2	0	0	16.8	86	10.675	44.5	10.05	183.5	8.8	0	10	0.72	100	5.5	179	120	54	127	2	1	1	18.7	16	15.7	11.1	11.3	10.5	9.8	36	53	188	9.1	179	8.5	186.7	173.1	1.75003	2
653	59	0	163.9	70.5	26.244	1	51	1	0	0	19.1	78	12.225	25.5	12.0333	252.5	11.65	0	15	1.03	79	5.6	247	56	69	183	3	2	1	21.1	18	18.2	12.3	14	12.8	9.8	32	19	255	11.2	250	12.1	183.1	172.1	1.79157	2
654	58	0	166.4	66.4	23.981	0		3	0	0	19.0333	87	11.7	28.5	11.6167	233.5	11.45	0	16	1.05	78	5.6	224	66	77	160	3	1	1	19.5	17.3	20.3	12.5	12.3	10.8	11.2	28	29	235	11.2	232	11.7	206.1	203.8	1.7519	2
655	64	0	161.9	75.8	28.918	2	70	4	0	0	20.4	88	13.225	44	12.9	246.5	12.25	0	15	1.14	68	5.4	216	222	44	157	4	2	1	21.6	17.6	22	12.9	13.7	13	13.3	48	40	243	11.5	250	13	183.6	169.2	1.84632	2
656	68	0	171.9	66.7	22.572	2	45	2	0	0	18.2667	102	11.675	60	10.8833	205	9.3	0	16	1.18	63	5.1	164	123	50	110	4	2	1	20.2	16.5	18.1	11.2	13.6	12.2	9.7	52	68	204	8.6	206	10	192	187.3	1.78464	2
657	71	1	144.4	57.4	27.528	0		1	1	0	15.4	86	9.15	41.5	9.01667	191.5	8.75	1	15	0.62	91	5.5	204	169	62	129	5	2	1	16.6	14.2	15.4	11.1	8.9	8.1	8.5	42	41	190	8.8	193	8.7	151.6	163.7	1.51736	1
658	58	0	169.4	77	26.833	0		1	0	0	16.6333	79	11.75	47	11.75	222	11.75	1	15	0.96	87	5.5	185	134	38	146	3	2	1	18.6	16.3	15	12	14.3	10.4	10.3	47	47	226	12.7	218	10.8	199.8	203.4	1.90349	3
659	47	0	177	87.4	27.897	1	27	2	0	1	18.6333	120	11.9	40	11.5167	220.5	10.75	1	15	0.99	90	6.7	136	64	52	83	2	1	1	18.7	17.6	19.6	12.2	11.7	12	11.7	31	49	225	10.4	216	11.1	224.7	210.8	2.07296	3
660	60	0	173.2	75.9	25.301	2	31	3	0	1	17.7333	89	11.95	51	11.75	219.5	11.35	1	15	1.26	62	7.3	165	108	54	108	3	2	1	18.8	16.7	17.7	10.8	13.6	11.2	12.2	45	57	216	11	223	11.7	181.6	182.9	1.91092	3
661	53	0	174.7	64.1	21.003	2	25	2	0	1	20.1667	92	12.8	35.5	12.3333	211.5	11.4	1	19	0.77	104	6.3	161	43	64	106	3	2	1	22.7	18.4	19.4	13.5	12.8	12.3	12.6	34	37	212	10.9	211	11.9	201.4	194.4	1.7637	2
662	58	0	179.4	78.7	24.453	1	38	3	1	1	17.4667	92	9.475	36.5	8.71667	228	7.2	1	12	0.89	94	9	113	165	36	63	3	1	1	21.9	15.3	15.2	10.3	9.7	10.1	7.8	28	45	214	7.2	242	7.2	201.9	228.2	1.98037	3
663	78	0	163.5	68.7	25.699	2	12.5	0	1	0	22.3333	120	13.4	45.5	12.55	249.5	10.85	1	12	0.74	88	5.4	154	94	53	102	5	2	1	24.7	22	20.3	15	12.4	12.2	14	43	48	252	10.5	247	11.2	190.5	194.2	1.76639	2
664	44	1	162.9	53.1	20.01	0		3	0	0	12.1667	97	7.7	41	7.73333	214	7.8	1	8	0.56	114	5.1	199	106	73	120	2	2	1	12.3	11.7	12.5	8.5	7.3	7.8	7.2	34	48	206	8	222	7.6	197	202.4	1.55009	1
665	49	1	154.5	53.5	22.413	0		0	0	0	16.1	74	8.975	37	8.8	196	8.45	0	10	0.76	92	5.3	171	28	84	98	2	2	1	16.9	16.8	14.6	9	9.8	8.6	8.5	34	40	203	7.9	189	9	194	184.8	1.51527	1
666	79	0	164	64.9	24.13	2		0	0	0	19.7667	96	12.35	39.5	11.8667	193.5	10.9	1	28	1.11	63	5.4	143	39	62	80	5	2	1	19.6	17.9	21.8	11.1	12	11	15.3	41	38	186	10.4	201	11.4	171	183.8	1.71946	2
667	59	1	158.4	70	27.899	0		1	0	0	15.7333	90	10.075	54.5	9.81667	211	9.3	0	10	0.66	97	5.8	222	145	53	175	3	2	1	19.4	14.1	13.7	9.9	11.3	8.5	10.6	49	60	219	9	203	9.6	193.3	188.5	1.75499	2
668	49	0	172.8	89.6	30.007	2	4.5	1	1	0	18.8	115	12.65	62.5	12.4667	218.5	12.1	1	11	0.92	97	5.5	125	49	72	54	2	2	1	21.5	17.6	17.3	13.9	14.1	12.9	9.7	50	75	216	12.1	221	12.1	193.5	200.6	2.07384	3
669	63	0	171.6	73.8	25.062	2	29	2	0	0	19.2333	110	11.275	94.5	10.8	261.5	9.85	0	10	0.94	86	5.9	199	116	54	141	4	2	1	21.8	18	17.9	12.1	13.2	9.6	10.2	90	99	266	10.1	257	9.6	218.4	211	1.87558	2
670	54	0	178.2	82	25.823	2	37.5	2	0	0	17	94	10.1	48.5	9.98333	215	9.75	0	8	0.93	93	6	202	200	36	162	3	1	1	17.1	15.7	18.2	10.8	10	9.1	10.5	51	46	221	10.1	209	9.4	215.9	199.8	2.0147	3
671	54	1	154.1	59.5	25.056	0		1	0	0	16.8	94	10.275	48.5	9.76667	190	8.75	0	12	0.64	101	6.2	264	112	80	187	3	2	1	19.4	14.7	16.3	11.1	10	10	10	52	45	178	8.9	202	8.6	159.8	186	1.59591	1
672	63	0	166.9	79.1	28.396	2	54	3	1	1	20.1	92	10.825	52.5	10.1333	208.5	8.75	1	21	1.06	74	7.1	160	116	41	111	4	1	1	21.1	18.5	20.7	11.7	11.7	9.1	10.8	51	54	204	8.9	213	8.6	192.3	179.2	1.91498	3
673	70	1	159.8	79	30.937	0		0	0	1	18.3	101	11.05	39.5	10.0167	211.5	7.95	1	12	0.65	90	7.5	104	39	52	60	4	2	1	18	18.7	18.2	11.7	11.3	10.8	10.4	41	38	218	8.1	205	7.8	212	189	1.87262	2
674	57	0	164.1	61.6	22.875	2	40.5	2	0	0	18.7	93	10.275	40.5	10.0667	226.5	9.65	0	17	0.83	98	5.5	172	139	41	133	3	1	1	19.4	17.7	19	10.8	10.1	10.2	10	37	44	226	9.6	227	9.7	183.6	186.7	1.67569	1
675	62	0	164	57.7	21.453	0		3	0	0	17	56	11.125	59	10.8167	233	10.2	0	12	0.98	82	5.5	135	63	71	72	4	2	1	18.8	16.3	15.9	10.6	13.1	10.4	10.4	56	62	233	10.4	233	10	203.4	206.8	1.62128	1
676	60	1	167.4	70	24.98	0		2	1	0	16.8333	99	11.65	30	11.1333	212	10.1	1	11	0.67	96	5.5	172	95	57	133	3	2	1	19.7	14.2	16.6	11.5	12.4	12.3	10.4	25	35	211	10.4	213	9.8	198.4	193.1	1.80416	2
677	81	0	170.1	60.5	20.91	2	34	3	0	0	17.6667	109	9.8	45.5	9.71667	199.5	9.55	1	10	1.06	65	5.8	192	54	78	120	5	1	1	20.2	17.1	15.7	10.2	9.2	9	10.8	43	48	228	9.1	171	10	197.9	150.6	1.69075	1
678	51	0	172	70.2	23.729	2	29	2	0	0	17.9667	93	12.075	53.5	11.6333	222.5	10.75	0	14	0.95	92	6.2	137	83	47	85	3	2	1	18.8	16.3	18.8	14.3	13	10.7	10.3	48	59	225	10.5	220	11	193.7	180.5	1.83139	2
679	67	1	155.9	60.8	25.016	0		0	1	0	16.2667	91	10.5	54.5	10.0833	216	9.25	1	11	0.71	88	5.5	151	153	41	102	4	2	1	17.8	15.6	15.4	12.1	11.1	9	9.8	64	45	221	9	211	9.5	201.6	200.3	1.62265	1
680	59	0	162.2	64.9	24.669	1	42	3	1	1	17.7	92	10.8	46	10.15	191.5	8.85	1	15	1.15	69	6.4	175	243	49	117	3	2	1	19.2	17.7	16.2	12.6	11.6	10.4	8.6	46	46	186	8.8	197	8.9	169.3	177.7	1.71	2
681	58	0	171.8	76	25.749	2	10	2	0	1	17.2	105	11.625	42.5	11.3	220	10.65	1	9	1.16	69	7.4	157	133	51	106	3	1	1	18.2	16.6	16.8	12.4	12.4	11.2	10.5	44	41	223	10.3	217	11	194.3	188.7	1.90444	3
682	57	0	171.4	79.7	27.129	2	11	2	0	1	17.2	105	11.625	42.5	11.3	220	10.65	1	11	1	83	9.1	164	194	44	107	3	1	1	18.2	16.6	16.8	12.4	12.4	11.2	10.5	44	41	223	10.3	217	11	194.3	188.7	1.94797	3
683	58	0	171.8	76	25.749	2	10	2	0	1	17.2	105	11.625	42.5	11.3	220	10.65	1	9	1.16	69	7.4	157	133	51	106	3	1	1	18.2	16.6	16.8	12.4	12.4	11.2	10.5	44	41	223	10.3	217	11	194.3	188.7	1.90444	3
684	57	0	171.4	79.7	27.129	2	11	2	0	1	17.2	105	11.625	42.5	11.3	220	10.65	1	11	1	83	9.1	164	194	44	107	3	1	1	18.2	16.6	16.8	12.4	12.4	11.2	10.5	44	41	223	10.3	217	11	194.3	188.7	1.94797	3
685	63	0	170.3	64.4	22.205	0		2	0	0	16.4667	100	10.9	36	10.2667	213	9	0	16	1.02	78	5.6	191	41	78	121	4	2	1	17.2	17	15.2	10.8	11.6	11.1	10.1	31	41	209	9.4	217	8.6	173.5	176.1	1.74542	2
686	55	0	164.9	65.1	23.941	0		3	0	0	17.3	86	11.9	40.5	11.4167	216.5	10.45	0	12	0.93	92	5.2	164	90	59	106	3	2	1	18.8	16	17.1	12.9	12.4	10.7	11.6	42	39	200	9.8	233	11.1	151.7	182.1	1.72683	2
687	54	1	168	52.5	18.601	0		4	0	0	13.3333	93	7.125	76.5	6.75	238	6	0	13	0.73	94	5	143	125	75	63	3	2	1	14.9	13.3	11.8	8.7	7.5	6.4	5.9	75	78	241	6.3	235	5.7	221	219.3	1.56525	1
688	56	0	165.7	65.4	23.82	1	16.5	0	0	0	19.0667	87	11.925	54	11.5667	241	10.85	0	22	0.66	108	5.4	208	311	32	135	3	2	1	20.3	19.2	17.7	14.7	10.1	10.7	12.2	69	39	246	10.7	236	11	200.7	201.2	1.735	2
689	62	0	167.8	81.8	29.052	0		1	0	0	22.2	110	13.1	23	12.2	217	10.4	0	15	0.96	84	6	199	162	52	129	4	2	1	22.7	20.8	23.1	11.1	12.5	16	12.8	17	29	200	9.7	234	11.1	178.5	206.4	1.95264	3
690	47	0	176.3	92.6	29.792	2	11	2	1	0	21.0667	122	14.3	18.5	13.8333	225.5	12.9	1	20	0.95	95	5.5	176	89	68	105	2	2	1	24.3	20.1	18.8	14	16.1	13	14.1	20	17	223	12.2	228	13.6	192.7	191.7	2.12951	3
691	55	0	169.5	81.5	28.367	2	10.5	2	0	0	22.3667	98	16.825	61.5	16	258.5	14.35	0	17	0.91	95	5.5	175	147	43	136	3	1	1	24.4	23.7	19	15.7	17.2	16.7	17.7	60	63	276	14.9	241	13.8	219.8	183.1	1.9589	3
692	62	0	171.9	84.1	28.461	2	54	3	1	1	19.2333	98	11.55	21	11.1833	234.5	10.45	1	17	0.93	88	7	124	85	40	84	4	1	1	20.6	17.6	19.5	11.9	11.5	11.2	11.6	14	28	240	9.8	229	11.1	184.5	184.4	2.00394	3
693	54	1	155	55.6	23.143	0		2	0	1	13.1667	105	8.4	29.5	7.61667	191.5	6.05	1	11	0.64	101	6.9	124	146	55	68	3	2	1	13.7	12.2	13.6	8.3	9	8.4	7.9	26	33	196	5.9	187	6.2	190.5	184.7	1.54722	1
694	66	1	152.6	53	22.76	0		1	0	0	17.6	83	11.9	74	11.35	208	10.25	0	16	0.88	69	5.8	162	95	57	111	4	1	0	19.3	16.7	16.8	13	12.2	11.3	11.1	64	84	195	9.8	221	10.7	144.7	175.5	1.49887	1
695	52	0	172.9	64.6	21.609	2	13	4	0	0	17.8	106	10.6	63.5	10.2333	203	9.5	0	12	0.9	98	5.3	221	73	57	172	3	1	1	18	17.3	18.1	12	11.6	9.7	9.1	51	76	193	9.7	213	9.3	197	178.1	1.76142	2
696	53	0	174.2	72.4	23.858	2	30	3	0	0	17.7667	89	13.25	40.5	12.1833	195.5	10.05	0	14	0.85	99	5.3	202	113	87	116	3	1	1	19.4	16.9	17	14.2	13.7	14.3	10.8	34	47	209	10.5	182	9.6	184	168	1.87173	2
697	49	1	154.8	46	19.196	0		2	0	0	15.2667	85	9.3	53	8.75	223.5	7.65	0	12	0.75	94	5.2	195	105	54	147	2	1	1	15.9	13.7	16.2	9.6	10	9.1	8.5	45	61	205	7.5	242	7.8	186	206.8	1.40641	1
698	67	0	172.4	87.3	29.372	2	78	2	0	1	19.4333	90	12.025	42.5	11.0167	222.5	9	1	14	0.99	78	6.8	132	119	49	82	4	2	1	20.7	18.7	18.9	11.3	13.5	11.7	11.6	30	55	225	8.6	220	9.4	197.8	197.3	2.04468	3
699	60	0	161.4	77.9	29.904	2	25	3	0	0	18.5333	72	17.05	67.5	15.2	230.5	11.5	0	10	1.09	73	5.2	191	96	51	142	3	2	1	19.6	18.7	17.3	18	16.7	14.6	18.9	55	80	239	12.2	222	10.8	188.4	171.1	1.86883	2
700	65	0	172.1	65.1	21.98	2	20	3	0	0	21.6333	84	14.525	46	13.1333	236.5	10.35	0	11	0.96	83	5.1	155	35	63	77	4	2	1	22.2	18.9	23.8	17.5	18.1	11.7	10.8	56	36	238	10.3	235	10.4	195.8	197.6	1.76413	2
701	52	0	168.2	86	30.398	0		2	1	0	18.9	100	12.875	29.5	11.5333	191.5	8.85	1	14	1.05	81	5.6	142	334	37	87	3	2	1	18.1	16.1	22.5	14.1	14.3	11.9	11.2	22	37	188	9.2	195	8.5	176.3	173.9	2.00452	3
702	63	1	150.2	61.8	27.394	1	57	2	0	0	18.1333	89	9.725	53.5	9.38333	186.5	8.7	0	10	0.67	94	5.8	132	107	54	75	4	2	1	18.7	17.2	18.5	12.9	10.8	8	7.2	48	59	201	6.7	172	10.7	180.7	155.9	1.60575	1
703	40	1	168.1	52	18.402	0		2	0	0	15.6333	76	9.3	60.5	9.1	235	8.7	0	8	0.77	97	5.8	173	83	56	116	1	1	1	17.9	12.2	16.8	11.7	10.3	8	7.2	60	61	225	9.8	245	7.6	213.9	225.2	1.55824	1
704	54	0	169.3	72.6	25.329	2	9	2	0	0	18.6333	95	12.675	49	11.6833	220	9.7	0	11	0.92	94	5.6	205	121	65	139	3	2	1	19.8	15	21.1	16.4	14.1	10.5	9.7	54	44	214	9.4	226	10	187.6	195.8	1.84776	2
705	59	0	173.4	80.4	26.74	1	39	3	1	1	20.8	102	14.95	23	13.4167	223	10.35	1	10	0.73	102	6.1	130	170	31	87	3	1	1	22	17	23.4	16.9	19	12.3	11.6	25	21	212	10	234	10.7	161.4	184.4	1.96789	3
706	65	1	162.9	70.6	26.605	0		1	1	0	18.1667	86	11.45	65	10.45	208.5	8.45	1	14	0.58	97	4.7	140	65	52	92	4	2	1	17.1	16.1	21.3	12.2	13.9	9.8	9.9	69	61	211	8.4	206	8.5	199	198.9	1.78736	2
707	71	1	159.3	57.6	22.698	0		1	1	0	17.3	85	9.45	71.5	8.65	236	7.05	1	11	0.94	61	5.6	243	120	89	164	5	1	1	17.8	15.7	18.4	12.4	11	8.2	6.2	64	79	237	6.8	235	7.3	191.5	184.4	1.5965	1
708	56	0	170.1	86	29.723	1	58.5	3	0	0	21.5667	100	14.525	33	13.2	206	10.55	0	10	0.82	99	5.7	165	258	49	103	3	1	1	20.7	17.8	26.2	17.5	16.1	11.7	12.8	35	31	197	11.3	215	9.8	181.2	183.4	2.01581	3
709	58	0	168.2	61.6	21.774	1	21.5	3	1	0	17.2333	87	9.475	34.5	9.1	201.5	8.35	1	13	0.71	103	5.5	205	93	71	135	3	2	1	18.6	15.5	17.6	11.4	9.6	8	8.9	37	32	214	7.8	189	8.9	189	170.1	1.69649	2
710	61	1	155.9	53.2	21.889	0		0	0	0	18	74	11.45	37.5	10.55	208	8.75	0	10	0.68	95	5.3	219	97	72	146	4	1	1	18.3	17.6	18.1	13	12.9	9.9	10	42	33	206	8.6	210	8.9	195.7	189.6	1.51785	1
711	62	0	166.5	72.8	26.26	2	20	3	1	1	19.1	77	11.75	64.5	11.3167	238.5	10.45	1	12	0.94	87	7.2	142	93	50	95	4	1	1	19.9	18.5	18.9	10.6	13	12	11.4	59	70	236	9.8	241	11.1	203.6	205.4	1.83494	2
712	56	0	164.6	60.7	22.404	2	15	3	1	0	20.2667	86	12.15	57.5	11.2667	213.5	9.5	1	13	0.64	109	5.8	149	108	51	98	3	2	1	22.4	17.5	20.9	14.9	14.2	9.2	10.3	52	63	217	8.9	210	10.1	204.4	187.6	1.66593	1
713	78	0	161.6	66.2	25.35	2	6	1	0	1	20	105	13.5	44	12.3667	200.5	10.1	1	20	1.05	68	6.2	176	154	42	125	5	2	1	20.8	16.7	22.5	15.9	14.1	11.2	12.8	43	45	197	10.7	204	9.5	157.7	161.2	1.72385	2
714	70	1	149.3	56.4	25.302	0		0	0	1	19.1667	92	13.175	55	12.2333	206	10.35	1	7	0.64	91	6.2	170	247	46	111	4	2	1	18.6	14.4	24.5	18.1	12.7	11.7	10.2	56	54	217	9.6	195	11.1	170.9	154.2	1.52939	1
715	58	1	164.7	55.1	20.313	0		2	0	0	16.4	95	13.15	46	12.2	208	10.3	0	14	0.6	101	5.3	225	80	114	113	3	2	0	16.6	13.1	19.5	14.3	17.5	10.6	10.2	44	48	206	8.9	210	11.7	191.8	179.2	1.58771	1
716	59	1	159.1	71.6	28.286	0		0	1	0	18.9333	84	13.8	28	12.3667	197	9.5	1	15	0.83	77	6.8	149	81	60	100	3	2	1	18.9	16.1	21.8	17	13.1	13.6	11.5	23	33	196	8.9	198	10.1	177.7	171.3	1.77885	2
717	52	0	166.9	85.8	30.802	1	48	3	1	0	20.1667	87	12.35	36.5	11.7333	173.5	10.5	1	19	0.77	104	5.7	183	155	47	129	3	2	1	18.6	18.2	23.7	13.7	14	11.3	10.4	34	39	168	11	179	10	142.5	152.2	1.99444	3
718	62	0	173.7	70.4	23.333	2	20	0	1	1	18.4667	100	10.8	40.5	10.3167	203.5	9.35	1	21	0.98	82	8.8	146	117	42	94	4	2	1	19.2	16.3	19.9	12.4	11.3	9.7	9.8	41	40	208	9.6	199	9.1	181.6	165.5	1.84304	2
719	51	0	176.1	78.3	25.249	1	39	2	0	1	20.1333	95	11.05	51	10.5167	218.5	9.45	1	15	0.78	105	7.6	172	350	37	102	3	2	1	21.8	17.9	20.7	13.6	12.3	8.7	9.6	54	48	218	9.6	219	9.3	196.7	193	1.95708	3
720	60	1	158.8	56.3	22.326	0		2	1	0	18.1333	76	11.85	63.5	10.95	230	9.15	1	9	0.75	87	6	168	132	31	132	3	2	1	18.8	15.8	19.8	13.8	14.2	9.6	9.8	66	61	218	9.2	242	9.1	204.8	207.9	1.5759	1
721	47	0	172.6	83.9	28.163	0		0	0	0	18.6	104	11.125	46.5	10.6	212.5	9.55	0	18	1.15	75	5.5	225	140	44	173	2	2	1	16.9	17.4	21.5	13.4	12.5	8.8	9.8	49	44	206	9.6	219	9.5	197.9	201.2	2.00563	3
722	51	0	178.5	75	23.539	1	45	2	0	0	19.8	97	11.95	43.5	11.3	265	10	0	18	0.98	89	5.4	152	176	36	111	3	2	1	20.9	17	21.5	13.5	13	10.7	10.6	52	35	250	10.3	280	9.7	193.7	196	1.92841	3
723	49	1	164.3	63.1	23.375	0		0	0	0	18.0333	92	11.9	46.5	11.1333	198.5	9.6	0	12	0.61	107	5.2	140	54	54	96	2	2	1	18.1	15.4	20.6	12.9	13.3	11	10.4	35	58	199	9.5	198	9.7	185.2	176	1.697	2
724	72	0	160.3	56.9	22.143	2	40	3	1	0	22.3	109	12.475	28	10.7833	160	7.4	1	13	1.01	74	5.4	197	86	58	145	5	1	1	23.4	20.2	23.3	12.8	13.3	13.4	10.4	18	38	157	7.2	163	7.6	125.1	149	1.59174	1
725	60	0	168.2	71.8	25.379	0		2	0	0	20.5667	85	14.4	49	13.2667	233	11	1	11	1.15	69	5.2	230	104	71	169	3	2	1	19.3	18.7	23.7	17	16.8	11.4	12.4	43	55	238	11.1	228	10.9	173.3	170.6	1.83157	2
726	67	1	151.7	57.7	25.073	0		0	1	0	16.8	94	11.5	62.5	10.8333	191	9.5	1	11	0.65	92	5.5	127	55	83	59	4	2	1	18.4	16.1	15.9	15.5	11.2	9.3	10	58	67	201	10.3	181	8.7	170.2	145.3	1.5593	1
727	54	1	154.7	60.6	25.322	0		1	1	0	14.5333	90	9.5	54	8.86667	167.5	7.6	1	11	0.78	86	5.3	255	92	62	184	3	2	1	15	13.7	14.9	9.6	12.1	8.4	7.9	46	62	120	7.4	215	7.8	195.8	195.4	1.61373	1
728	75	0	160.5	57.1	22.166	0		2	1	1	19.3333	107	12.3	42.5	11.2	206.5	9	1	16	1.01	72	6.5	116	63	44	74	5	2	1	18.8	17.9	21.3	12.7	15.6	10	10.9	45	40	208	9.1	205	8.9	170.8	158.3	1.59553	1
729	63	1	152.1	45.4	19.624	0		1	0	0	14.3333	83	9.8	29.5	9.56667	201.5	9.1	0	18	0.8	79	5.8	274	39	68	208	4	2	1	14.8	14.4	13.8	11.1	9.6	9.4	9.1	19	40	215	9.1	188	9.1	183.3	175.1	1.38497	1
730	48	0	174.9	74.5	24.354	0		0	1	0	22.7	96	14.825	57	13.2833	248	10.2	1	16	0.82	105	5	181	77	43	133	2	2	1	22.1	19.3	26.7	18.2	16.3	12.7	12.1	66	48	255	10.2	241	10.2	213.8	198.3	1.90249	3
731	76	0	172.4	82.4	27.724	2	54	2	1	0	24.8667	68	15.575	36	14.4833	220.5	12.3	1	11	0.95	77	5.6	189	84	61	129	5	1	1	25.1	21.9	27.6	16.9	17.1	14.7	13.6	46	26	221	13	220	11.6	156.1	165.3	1.98647	3
732	50	0	165.9	60.6	22.018	2	13	2	0	0	16.1667	78	7.9	59.5	7.91667	209	7.95	0	11	1.01	86	5.5	142	118	44	101	2	1	1	16.3	15.1	17.1	8.7	9.7	6.9	6.3	64	55	210	7.8	208	8.1	190	189.4	1.67112	1
733	62	1	163.2	59.8	22.452	0		0	0	0	19.0333	87	11.625	44.5	10.9333	210.5	9.55	1	18	0.75	86	5.5	163	143	53	111	4	1	1	20.2	17.6	19.3	13.8	11.6	10.8	10.3	43	46	200	9	221	10.1	188.3	193.3	1.64649	1
734	45	1	160.7	57.4	22.227	0		0	0	0	15.4667	83	9.875	85.5	9.25	230.5	8	0	9	0.56	113	5	213	135	56	150	2	2	1	15.8	14.4	16.2	11.6	10.7	9.1	8.1	91	80	228	8.2	233	7.8	202.5	204.5	1.60071	1
735	81	0	161	64.5	24.883	2	5	2	1	0	22.6	114	14.35	33	12.3167	175	8.25	1	16	0.99	71	6	156	105	37	108	5	2	1	23.1	22.1	22.6	12.5	16.5	14.2	14.2	38	28	183	8.4	167	8.1	132	139.9	1.69841	2
736	56	0	169	69.2	24.229	2	30	1	1	0	20.5667	93	11.525	72	10.8167	221.5	9.4	1	12	0.81	99	6.4	118	87	38	78	3	1	1	22.7	16.9	22.1	12.1	13.9	9	11.1	61	83	223	8.9	220	9.9	187.7	199.4	1.80237	2
737	58	1	154.8	52.4	21.867	0		0	0	0	15.0667	88	8.75	56.5	8.36667	206	7.6	0	17	0.6	101	5.6	226	46	77	146	3	1	1	17.6	13.7	13.9	8.9	9.1	8.7	8.3	50	63	207	7.8	205	7.4	189.7	192.5	1.50107	1
738	50	0	170.8	77.4	26.532	2	31.5	0	0	0	21.4667	78	13.35	54.5	12.3167	222	10.25	1	15	1.27	65	5.3	217	41	105	124	2	1	1	22.5	21.5	20.4	14	13.8	12.9	12.7	57	52	231	10.7	213	9.8	199.1	190.1	1.9163	3
739	61	0	177.2	76.4	24.331	2	15	0	0	0	22.8333	88	11.45	76.5	10.8	225.5	9.5	0	25	1.11	71	5.9	194	102	60	128	4	1	1	27.2	21.1	20.2	11.1	12.5	11.2	11	69	84	228	9.6	223	9.4	196.8	199.4	1.93922	3
740	48	1	165.2	63	23.084	0		1	0	0	18.0667	84	10.6	37.5	9.7	209.5	7.9	0	8	0.66	105	5.9	135	41	66	72	2	1	1	20.8	17.6	15.8	11.5	10.4	10.4	10.1	41	34	205	8.3	214	7.5	186.7	206.9	1.70029	2
741	60	0	167.5	69.4	24.736	0		3	0	0	18.4333	89	12.4	83.5	11.6	211.5	10	0	12	0.9	93	5.3	217	68	57	161	3	1	1	19.6	17.8	17.9	13	14.7	11.1	10.8	85	82	208	10.3	215	9.7	186.4	187.4	1.79695	2
742	57	1	150.2	48.8	21.631	0		2	0	0	14.9	73	8.8	42.5	7.8	208.5	5.8	0	11	0.59	103	5.4	163	31	72	108	3	2	1	17.7	13	14	8.5	9.1	8.8	8.8	46	39	207	6.5	210	5.1	184.9	182.4	1.4269	1
743	56	1	162.7	56.4	21.306	0		2	1	0	17.8667	85	10.475	60.5	9.76667	221	8.35	1	11	0.69	98	5.5	185	49	97	105	3	2	1	20	17.6	16	11.1	11.4	9.5	9.9	55	66	232	8.2	210	8.5	187.2	175.1	1.59655	1
744	68	0	173.7	78.1	25.885	2	21	2	0	1	19.4333	108	13.65	21.5	12.2833	235.5	9.55	1	6	0.75	94	5.8	193	58	47	145	4	1	1	20.6	20.1	17.6	13	14.9	12.7	14	29	14	238	9.8	233	9.3	200	196.4	1.94122	3
745	55	0	167.6	75.2	26.771	2	14	4	1	0	18.6333	75	12.75	74	12.1167	245	10.85	1	10	0.87	97	5.3	158	214	42	106	3	2	1	20.8	17.7	17.4	12.5	14.4	12.1	12	72	76	252	11.6	238	10.1	214.6	201.6	1.87109	2
746	52	0	180.8	87.4	26.737	2	11	3	0	0	19.8	99	13.875	51	12.8333	243.5	10.75	0	9	0.83	101	5.4	142	151	54	89	3	1	1	20	19	20.4	15.1	14.3	13.8	12.3	53	49	246	10.5	241	11	215.9	210.7	2.09509	3
747	58	0	168	68.2	24.164	0		0	1	0	19.4	79	12.7	62	11.7833	231	9.95	1	12	0.79	99	5.7	154	174	41	108	3	2	1	22.4	18.6	17.2	14.3	13.2	11.9	11.4	62	62	228	10.4	234	9.5	173.8	188.9	1.784	2
748	58	0	174.4	81.7	26.861	0		2	0	0	19.4333	93	12.075	34.5	11.2667	232.5	9.65	0	14	0.84	97	5.3	204	131	53	147	3	2	1	22.2	17.9	18.2	12.9	12.5	11.7	11.2	33	36	244	9.5	221	9.8	225.1	202	1.98945	3
749	75	1	160	48.4	18.906	0		0	1	1	14.5667	89	8.725	38.5	7.65	212	5.5	1	14	0.7	85	7.2	134	40	54	88	5	1	1	16.8	12.9	14	9.8	9.3	7.6	8.2	34	43	205	5	219	6	187.5	171.6	1.46667	1
750	57	1	168.3	70	24.713	0		0	0	0	18.7333	91	10.375	53	9.83333	210	8.75	0	13	0.67	98	5.3	240	72	90	153	3	2	0	20.7	17.4	18.1	10.7	10.6	9.9	10.3	55	51	202	9	218	8.5	184.4	196	1.80901	2
751	67	1	149.7	49.4	22.044	0		0	0	1	15.6333	93	9.825	50.5	9.28333	199	8.2	1	12	0.58	96	7.6	122	40	57	73	4	2	1	17.2	14.4	15.3	11.5	9.8	9.8	8.2	60	41	223	8.6	175	7.8	183.9	149.3	1.43325	1
752	52	0	170.7	82.1	28.176	0		2	1	0	18.7333	87	11.825	58.5	10.85	237.5	8.9	1	12	0.92	95	5.5	179	302	29	126	3	2	1	21.5	18.2	16.5	11.2	12.7	12.8	10.6	51	66	238	10	237	7.8	191.9	203.4	1.97305	3
753	56	0	164.6	67.8	25.025	0		0	0	0	16.1	82	11.025	56	10.6	193	9.75	0	14	0.94	90	5.6	255	72	57	199	3	2	0	16.8	15.4	16.1	12.6	12	10.1	9.4	47	65	192	9.5	194	10	156.2	169.4	1.76067	2
754	51	0	176.3	79.4	25.546	2	4	0	0	0	19.7	82	9.45	35.5	9.85	229	10.65	0	12	0.86	100	5.4	186	89	65	111	3	1	1	21	18.9	19.2	8.1	7	11.3	11.4	40	31	238	10.7	220	10.6	225.5	208.1	1.9719	3
755	64	1	148.2	43.5	19.806	0		0	1	1	16.5	95	9.25	47	8.91667	164	8.25	1	12	0.72	89	6.9	153	184	60	84	4	2	1	18.4	15.1	16	9	10.3	9.9	7.8	40	54	174	9.4	154	7.1	145.4	128.1	1.33819	1
756	69	1	161.2	66.3	25.514	0		0	0	0	16.9	81	11.675	44	10.6667	238	8.65	1	20	0.61	93	5.9	235	124	85	148	4	2	1	18.2	16.9	15.6	14.3	10.4	11	11	36	52	241	8.7	235	8.6	193.7	200.9	1.72301	2
757	76	1	160.4	63	24.487	0		0	0	0	18.3667	99	14.175	57.5	12.6167	213	9.5	1	16	0.93	61	5.9	214	54	91	133	5	1	1	19.6	17.8	17.7	14.3	16.3	15.7	10.4	50	65	208	9.5	218	9.5	183.8	175.5	1.67541	1
758	49	1	153.8	62.6	26.464	0		1	0	0	15.7333	87	8.925	54	8.51667	206.5	7.7	0	8	0.62	106	5.6	159	203	33	117	2	2	1	19.7	13.7	13.8	10.2	8.1	9.7	7.7	56	52	211	7.8	202	7.6	186.6	184.6	1.63536	1
759	68	1	154.8	51.4	21.45	0		0	0	0	15.8667	68	9.375	54	9.03333	200	8.35	0	11	0.72	86	5.2	203	48	49	159	4	1	1	18.7	14.7	14.2	9.3	8.5	11.2	8.5	51	57	204	8.7	196	8	174.1	174.5	1.48667	1
760	58	0	166.6	63.5	22.878	2	5.5	2	0	0	20.5667	76	13.6	50	12.8833	216.5	11.45	1	12	0.79	99	5.3	178	66	67	114	3	2	1	23.2	19.5	19	14.6	15.4	12.7	11.7	58	42	211	11.7	222	11.2	171.3	168.6	1.71425	2
761	59	0	172.8	75.8	25.385	1	40	2	1	1	18.8667	81	12	37	11.1833	206.5	9.55	1	21	0.94	88	5.9	207	88	39	160	3	2	1	21	17.2	18.4	11	13	11.7	12.3	29	45	210	9.3	203	9.8	174.6	162.7	1.90746	3
762	70	1	162.2	50.5	19.195	0		0	0	0	14.8333	74	7	42.5	6.73333	207	6.2	0	10	0.6	93	5.4	211	75	45	170	4	2	1	16.6	15	12.9	7.6	6.3	6.5	7.6	45	40	213	5.9	201	6.5	196.6	183.1	1.50841	1
763	50	0	170.5	82.7	28.448	2	12.5	4	0	0	19.4333	99	12.075	45	11.9333	216.5	11.65	0	12	0.89	102	4.7	151	292	33	97	2	1	1	21.5	18.7	18.1	12.1	12.7	11.2	12.3	48	42	230	12	203	11.3	209.1	180.6	1.97908	3
764	55	0	165.2	68.5	25.1	2	8	2	0	1	18	89	11.65	56.5	11.25	197.5	10.45	1	13	0.96	89	7	195	144	66	123	3	2	1	19.2	17.9	16.9	11.7	12.7	11.1	11.1	51	62	205	10.3	190	10.6	179.6	161.4	1.77296	2
765	65	0	167.7	80.5	28.624	2	19	4	0	0	18.9333	88	12.45	67.5	11.5333	237	9.7	0	12	1.05	74	5.6	124	113	44	76	4	2	1	20.9	19.3	16.6	12.7	13.2	11.7	12.2	68	67	247	9.6	227	9.8	205.2	194.7	1.93648	3
766	54	1	156.7	56.4	22.969	0		0	0	0	16.1	69	10.2	57.5	9.85	215.5	9.15	0	6	0.59	104	5.4	187	130	42	155	3	2	1	17.8	15.5	15	10.1	9.9	11	9.8	53	62	217	9.2	214	9.1	175	173	1.56683	1
767	61	0	166.6	67	24.139	2	23	1	1	1	18.8667	95	11.3	41	10.3167	202	8.35	1	22	0.65	105	8.2	135	98	42	86	4	2	1	19.9	17.6	19.1	11.6	8.6	12.8	12.2	46	36	203	7.9	201	8.8	177	167.9	1.76086	2
768	56	1	159.4	43.4	17.081	0		1	0	0	14.4333	101	9	45.5	8.46667	201.5	7.4	0	9	0.67	99	5.3	214	75	75	143	3	2	0	16.2	12.9	14.2	9.4	9.1	9.2	8.3	50	41	206	7.5	197	7.3	176.4	171	1.38624	1
769	56	1	153.5	52	22.069	0		0	0	0	17.2	89	9.625	54.5	9.1	179	8.05	0	12	0.65	100	5.3	226	111	52	175	3	1	0	21.3	16.5	13.8	8.9	10.2	10.9	8.5	47	62	167	8	191	8.1	154.2	184.1	1.48903	1
770	50	0	183.7	97	28.744	2	19.5	3	1	0	18.7667	116	11.975	59	11.5167	250	10.6	1	16	1.07	81	5.2	145	118	52	99	2	1	1	19.5	18.1	18.7	12	12	11.9	12	60	58	250	11.2	250	10	237.3	231.9	2.22479	3
771	59	0	173.5	72.6	24.118	2	7.5	1	0	0	18.9	96	9.325	50.5	9.53333	207	9.95	0	12	0.88	94	5.2	178	105	60	115	3	2	1	21.5	18.4	16.8	7.2	7	11.8	11.3	47	54	222	10.8	192	9.1	193.4	175.5	1.87054	2
772	65	0	163.1	70.6	26.54	2	30	4	1	0	21.0667	91	13.65	46.5	12.5333	239.5	10.3	1	11	0.85	91	5.7	164	116	63	95	4	2	1	23.8	20.2	19.2	15.5	15.3	11.9	11.9	35	58	231	10.1	248	10.5	143.7	180.5	1.78846	2
773	68	0	170.6	73.6	25.288	0		0	0	0	18.4333	85	10.675	53.5	10.0333	225	8.75	0	17	0.94	83	5.4	203	118	44	151	4	1	1	19.4	17.8	18.1	11.4	11.5	9.4	10.4	54	53	219	8.7	231	8.8	186	183.9	1.86757	2
774	64	1	148.1	56.9	25.942	0		0	0	1	13.5333	78	9.325	55	8.18333	215	5.9	1	12	0.68	93	6.1	144	92	69	84	4	1	1	15.1	11.9	13.6	9.9	8.6	10.1	8.7	60	50	220	5.9	210	5.9	204.6	179.4	1.52997	1
775	56	1	159.9	58.7	22.958	0		0	0	0	16.5	81	10.8	35.5	9.96667	203.5	8.3	0	14	0.86	76	5.5	160	96	69	101	3	1	1	17.2	14.7	17.6	11.2	10.6	11.2	10.2	40	31	218	8.5	189	8.1	188.1	185	1.6147	1
776	62	0	167.7	72.7	25.85	2	13	4	1	0	18.8667	78	11.4	65.5	10.6	243.5	9	1	12	0.85	93	5.7	108	31	54	65	4	1	1	20.5	16.9	19.2	13.3	12.7	9.1	10.5	64	67	229	7.6	258	10.4	214.8	212.4	1.84027	2
777	52	0	178.8	79	24.711	1	10.5	3	0	0	21.1333	109	12.775	50	12.5333	210	12.05	0	23	0.95	92	5.4	182	69	65	113	3	1	1	25.3	20.4	17.7	12.4	13.2	13	12.5	60	40	214	11.8	206	12.3	183.3	177.6	1.98082	3
778	61	0	169	57.3	20.062	1	63	4	0	0	18.7	86	10.8	41	9.9	220.5	8.1	0	10	0.71	101	6.3	192	114	60	131	4	1	0	18.7	17.9	19.5	12.1	10.4	10.9	9.8	41	41	216	8.1	225	8.1	179.2	163.2	1.6401	1
779	52	0	173.5	64.9	21.56	2	16	3	0	0	18.9	94	10.1	38.5	10.1333	222.5	10.2	0	11	0.74	106	5.7	206	166	47	156	3	2	1	18.9	17.7	20.1	10.7	10.4	10.1	9.2	33	44	221	10.5	224	9.9	197.8	201.3	1.76856	2
780	43	0	181.4	102.9	31.271	1	27	3	0	0	19.8333	97	12.05	45.5	11.5667	222	10.6	0	20	0.83	108	7.1	208	266	37	164	2	2	1	21	18.2	20.3	12.8	12.8	11.1	11.5	46	45	224	10	220	11.2	204.7	214.2	2.27706	3
781	49	0	178.3	86.4	27.178	2	13.5	4	1	1	19.0667	87	11.85	36	11.45	223.5	10.65	1	17	0.9	100	6.3	170	206	32	125	2	2	1	19.5	17.7	20	13.6	11.9	10.4	11.5	34	38	224	11	223	10.3	171.3	200.6	2.06862	3
782	59	1	159.9	52.2	20.416	0		0	1	0	17.8667	109	11.25	27.5	10.3333	207.5	8.5	1	7	0.65	98	5.2	153	276	42	82	3	2	1	18.7	16.5	18.4	12.3	11.3	10.6	10.8	18	37	204	8.5	211	8.5	140.9	158.7	1.52268	1
783	65	1	154.9	61.6	25.673	0		0	0	0	16.4667	91	11.3	26	10.5667	206.5	9.1	0	11	0.67	93	5.4	193	123	65	125	4	1	1	15.8	14.9	18.7	11.2	12.2	12	9.8	21	31	215	9.1	198	9.1	189.5	191.2	1.62804	1
784	60	0	175.4	86.1	27.986	2	12	3	0	0	20.9	97	14.25	33.5	13	217.5	10.5	0	16	0.87	94	6.4	226	97	62	159	3	2	1	24	19.6	19.1	19.1	12.9	11.7	13.3	37	30	222	10.5	213	10.5	178.8	163.3	2.04817	3
785	60	1	156.4	62.3	25.469	1	19	2	0	0	17.0333	95	9.6	50	9.01667	196	7.85	0	15	0.69	95	5.6	207	326	33	144	3	2	1	19.6	16.3	15.2	9.8	9.8	9.9	8.9	36	64	208	7.4	184	8.3	184.4	171.1	1.64517	1
786	59	0	179	96.5	30.118	2	54	3	1	0	22.9	106	12.85	66.5	12.4	234	11.5	1	16	0.81	97	6.1	114	144	26	81	3	1	1	25.2	21.1	22.4	11.5	12.6	14.3	13	62	71	244	11.9	224	11.1	206	206.4	2.19048	3
787	52	0	180.1	75.6	23.307	2	45	1	1	1	17.3667	101	11.075	46.5	10.65	202	9.8	1	16	1.07	79	7.6	92	123	44	46	3	2	1	19.2	17.6	15.3	10.5	12.3	10.7	10.8	51	42	211	9.5	193	10.1	188.1	175.5	1.94476	3
788	55	0	167.3	70.6	25.224	2	35	2	0	0	16.7333	79	10.9	77	10.5833	217	9.95	0	13	1.03	81	5.9	180	193	47	124	3	2	1	18	16	16.2	12.9	11.1	9.2	10.4	83	71	221	10.2	213	9.7	194.3	196	1.81134	2
789	58	1	163.6	62.1	23.202	0		2	0	0	16.4667	76	11.2	48	10.4167	234	8.85	0	13	0.74	90	6	240	123	50	182	3	1	1	18.3	16.3	14.8	10.1	13.1	10.7	10.9	42	54	235	9	233	8.7	209.4	202.5	1.67991	1
790	44	1	162.9	55.9	21.065	0		1	0	0	16.3333	88	10.5	20.5	9.73333	214	8.2	0	7	0.66	108	5.1	149	74	44	101	2	2	1	15.3	17.4	16.3	10.3	10.3	11	10.4	18	23	209	8.3	219	8.1	203.6	205.7	1.59043	1
791	79	0	160.7	61.5	23.815	2	68	4	1	0	19.8667	94	12.55	26.5	11.9	196.5	10.6	1	15	1.02	70	5.6	121	51	60	67	5	1	1	23	19.4	17.2	13	13	12.8	11.4	24	29	199	10	194	11.2	150.5	148.9	1.65689	1
792	27	1	163	49	18.443	0		3	0	0	12.3333	78	8.3	41.5	7.76667	186.5	6.7	0	8	0.58	127	5.1	185	138	72	114	1	2	1	12.2	11.9	12.9	8.6	8.5	8.8	7.3	34	49	195	6.3	178	7.1	189.7	183.4	1.4895	1
793	62	1	154.7	52.6	21.979	0		1	0	0	15.1333	84	8.425	70	8.23333	230	7.85	0	16	0.84	75	5.5	207	203	46	159	4	2	1	17.9	14.3	13.2	10.1	9.2	7.2	7.2	66	74	239	7.6	221	8.1	207.4	206.3	1.50344	1
794	72	0	166.1	49.1	17.797	2	7.5	3	0	0	17.5667	79	9.15	97	8.56667	273.5	7.4	0	11	0.94	81	5.5	157	30	76	100	5	1	1	19.8	16	16.9	10	10.2	8.4	8	101	93	264	7.2	283	7.6	225.8	229.3	1.50513	1
795	46	1	155.7	52.9	21.821	0		1	0	0	12.0667	71	7.675	31	7.35	202	6.7	0	11	0.76	94	5.2	199	55	97	111	2	2	1	13	11	12.2	7.8	8.2	7.6	7.1	30	32	212	6.9	192	6.5	202.1	178.3	1.51259	1
796	45	0	185.7	74.4	21.575	1	25	4	1	0	18.2667	73	10.825	53.5	10.0333	249	8.45	1	16	1.01	89	5	142	71	88	62	2	1	1	19.5	17.5	17.8	11.6	10.8	11.1	9.8	54	53	251	9	247	7.9	225.8	226.1	1.95903	3
797	65	0	173.1	67.9	22.661	2	33	3	0	1	19.2	113	13.5	35.5	12.0667	231	9.2	1	17	0.99	80	6.3	171	95	69	98	4	2	1	20.4	19.8	17.4	14.6	12.7	14.3	12.4	35	36	236	8.7	226	9.7	203.5	198.3	1.80689	2
798	51	0	169.7	74.6	25.904	0		1	1	0	20.0333	108	12.175	61.5	11.4667	227	10.05	1	13	0.97	90	5.3	201	92	41	164	3	1	1	21.1	20.9	18.1	11.6	12.4	12.8	11.9	43	80	226	10.4	228	9.7	207.4	204.1	1.87525	2
799	65	0	161.9	75.3	28.728	2	58.5	2	1	1	17.2667	100	10.85	49.5	10.4833	199	9.75	1	11	0.89	90	6.3	88	151	38	38	4	1	1	18.7	16.8	16.3	11.4	10.5	10.5	11	47	52	194	9.4	204	10.1	162.4	183.5	1.84022	2
800	61	0	159.6	66.8	26.225	0		2	0	0	17.7333	109	10.425	51	9.93333	206.5	8.95	0	14	0.89	92	5.9	205	71	47	153	4	2	1	19.1	17.6	16.5	10.9	10.7	10	10.1	50	52	201	9.2	212	8.7	161.4	174.3	1.72089	2
801	47	1	164.4	47.3	17.501	0		2	1	0	16.2	98	9.85	39	9.56667	205	9	1	9	0.76	94	4.9	218	38	89	136	2	2	1	17.8	16.1	14.7	8.7	10.9	9.6	10.2	35	43	195	8.9	215	9.1	183.8	199.6	1.46971	1
802	62	0	163.9	61.5	22.894	2	45	1	0	0	16.2333	97	9.75	45	9.3	244	8.4	0	15	0.99	81	5.1	140	63	54	89	4	2	1	19.2	14.2	15.3	9.3	10.2	9.8	9.7	45	45	248	8.7	240	8.1	209.6	197.9	1.67331	1
803	61	1	152.6	50.6	21.729	0		0	0	0	12.6667	100	7.75	38.5	7.05	170.5	5.65	0	10	0.71	92	5.4	233	96	62	175	4	2	1	13.9	12.2	11.9	8.5	7.7	7.2	7.6	34	43	191	5	150	6.3	180.7	137.3	1.46454	1
804	55	0	179.1	86.9	27.091	1	13	3	0	0	17.7	101	10	57.5	10.2	225	10.6	0	15	1.17	70	6.2	240	203	34	193	3	2	1	20	16.2	16.9	10.8	10.4	9.1	9.7	48	67	229	10.8	221	10.4	216.6	204.5	2.07925	3
805	56	0	174.5	84.2	27.652	0		3	1	0	19.2333	93	11.625	63.5	11.05	257.5	9.9	1	14	0.75	103	5.1	166	159	40	113	3	1	1	20.6	18.9	18.2	12.8	11.2	11	11.5	59	68	261	9.8	254	10	228.1	220.5	2.02024	3
806	58	0	175.9	80.3	25.953	2	18	2	0	0	18.9333	99	12.475	37	11.6167	221.5	9.9	0	10	1.02	81	5.2	199	64	59	144	3	1	1	21.1	17.2	18.5	12.6	13	12.9	11.4	32	42	223	10	220	9.8	209.2	203.8	1.98079	3
807	64	1	158.9	55.7	22.06	0		1	1	0	16	101	9.875	55.5	9.45	213.5	8.6	1	16	0.67	93	5.2	155	62	58	110	4	2	1	17	15.4	15.6	10.1	10.8	8.8	9.8	53	58	206	9.6	221	7.6	192.4	197.2	1.56797	1
808	58	0	166.8	67.9	24.405	2	42	3	1	0	17.9	131	11.825	43.5	10.9	190	9.05	1	12	0.72	103	5.3	167	68	46	118	3	2	1	18.9	17.7	17.1	10.2	14.2	12.2	10.7	47	40	189	9	191	9.1	175.9	176.7	1.77371	2
809	60	0	165.8	76.3	27.756	2	56	3	1	0	18.1667	120	10.85	61	10.3833	216.5	9.45	1	13	1.13	70	5.7	144	138	36	104	3	2	1	20.8	17.6	16.1	10.8	11.9	10.4	10.3	62	60	219	9.7	214	9.2	197.6	195.4	1.87458	2
810	65	1	156.2	56.6	23.198	0		0	1	0	15	108	8.75	52	8.51667	209	8.05	1	8	0.66	93	5.8	161	100	64	97	4	1	1	16.5	14.4	14.1	9	8.2	8.5	9.3	49	55	216	7.8	202	8.3	184.8	177.2	1.5671	1
811	73	0	173	78.3	26.162	2	80	3	1	0	20.6667	117	14	56	12.8167	212.5	10.45	1	13	0.91	83	5.6	117	72	77	48	5	1	1	21.5	19.9	20.6	15	14.2	12.4	14.4	54	58	203	11.7	222	9.2	163.1	186.6	1.93978	3
812	55	0	170.2	62.8	21.679	0		2	0	0	19.1667	104	11.55	50	10.8833	243	9.55	0	26	0.94	91	5.2	218	43	64	158	3	2	1	21.2	18.6	17.7	14.3	11.2	10.9	9.8	44	56	244	9.4	242	9.7	205.6	208.1	1.72309	2
813	63	0	171.1	74	25.277	2	20.5	4	1	0	17.9333	84	10.975	66.5	10.3167	262.5	9	1	15	1.07	73	5.8	150	62	43	110	4	1	1	20.3	16.9	16.6	12.2	12.2	9.6	9.9	55	78	257	8.7	268	9.3	231.5	229.1	1.87538	2
814	67	0	171.3	73.1	24.912	0		3	1	0	19.4333	109	13.65	57	12.5833	264	10.45	1	10	0.84	91	6	157	211	52	89	4	2	1	21.3	18.8	18.2	13.9	18.6	9.3	12.8	54	60	257	10.2	271	10.7	200	209.6	1.86503	2
815	45	1	160.9	72.3	27.927	0		2	0	0	18.5667	101	13.275	73	12.0833	220	9.7	0	11	0.76	96	5.7	186	136	48	136	2	2	1	19.1	19	17.6	13	12.3	12.8	15	57	89	222	9.7	218	9.7	200.1	188.1	1.79761	2
816	78	1	156.1	58.1	23.844	0		2	0	0	17.9333	119	12.375	23.5	11.4333	219.5	9.55	0	14	0.8	71	5.8	150	119	52	94	5	2	1	20.2	17.2	16.4	12.7	13.7	11.4	11.7	23	24	223	10	216	9.1	185.2	181.6	1.58722	1
817	70	1	154.5	51.6	21.617	0		0	0	1	16.4333	92	11.7	61.5	10.8333	234.5	9.1	1	17	0.59	93	6.1	192	43	78	123	4	2	1	16.3	16	17	13.9	11.8	10.9	10.2	66	57	225	9.7	244	8.5	194	218.3	1.48812	1
818	69	0	166	78.7	28.56	2	58.5	2	1	0	19.3667	109	13.55	66	12.4167	230.5	10.15	1	11	1.01	76	5.9	194	222	60	124	4	2	1	19.8	19.1	19.2	14.4	14.1	13.2	12.5	72	60	233	11	228	9.3	193	201.8	1.90498	3
819	60	0	168.4	64.7	22.815	1	80	0	0	0	16.8333	119	10.425	42.5	9.28333	178.5	7	1	14	0.81	97	5.7	165	46	59	111	3	1	1	19.6	17.2	13.7	9.1	11.2	9.7	11.7	40	45	172	7	185	7	155.7	171.3	1.73969	2
820	63	1	157.4	53.8	21.716	0		1	0	0	14.4333	102	8.675	47	8.25	197	7.4	0	13	0.63	96	5.6	184	84	83	98	4	2	1	15.3	14.5	13.5	10.3	8.5	8.1	7.8	48	46	198	7.6	196	7.2	176.6	175.5	1.53371	1
821	62	1	150.7	63.1	27.785	2	12	0	0	0	17.5333	117	11.375	35	10.6833	193.5	9.3	1	11	0.66	95	5.9	152	118	51	103	4	1	1	19.4	16.3	16.9	12	12	10.9	10.6	32	38	195	9.1	192	9.5	159.6	161.2	1.62525	1
822	67	1	156.5	66.5	27.151	0		0	1	0	16.5333	112	11.25	60.5	10.6333	208	9.4	1	13	0.64	93	6.3	112	179	33	64	4	2	1	19	15.6	15	11.6	13.6	9.6	10.2	50	71	212	8.9	204	9.9	177.6	162.5	1.70027	2
823	60	0	168	56.2	19.912	2	22.5	3	1	0	18.9333	98	13	63.5	11.8833	237	9.65	1	13	0.93	89	5.3	246	126	91	150	3	2	1	20.2	19.5	17.1	14.1	15.4	11.7	10.8	49	78	232	9.7	242	9.6	204.4	214.2	1.61946	1
824	58	0	159.9	76.6	29.959	1	55.5	3	0	0	17.9667	90	12.1	36	11.0833	212	9.05	0	11	0.64	109	5.6	193	266	44	134	3	1	1	18.8	17.5	17.6	13	11.5	12.3	11.6	30	42	211	9.4	213	8.7	186.1	181.3	1.84454	2
825	84	1	144.6	56.2	26.878	0		0	1	0	19	106	11.3	44.5	9.95	226.5	7.25	1	14	0.76	72	5.8	179	52	73	111	5	2	1	22.1	18.7	16.2	11	11.8	12	10.4	35	54	224	7.9	229	6.6	178.3	189.4	1.50245	1
826	57	0	169.4	60.1	20.943	1	18	3	1	0	17.2333	103	10.45	60	9.8	223.5	8.5	1	10	0.81	99	5.3	156	139	68	83	3	2	1	17.7	18.8	15.2	10.9	11.7	8.9	10.3	56	64	229	8.4	218	8.6	203.8	196.2	1.68168	1
827	66	1	154.1	47.1	19.834	0		0	0	0	16.4667	104	10.3	28	9.41667	202.5	7.65	0	11	0.56	97	5.5	169	72	49	125	4	2	1	17.7	16	15.7	11	9.6	10.8	9.8	26	30	201	8.1	204	7.2	177.4	184	1.41991	1
828	58	0	158.2	69.6	27.81	1	42	3	0	0	18.4667	112	11.35	44	10.7	184	9.4	0	9	1.02	81	6.1	237	157	37	195	3	1	1	20.7	18.8	15.9	12	11.7	11.4	10.3	40	48	188	9.6	180	9.2	165	158.7	1.74887	2
829	56	0	167	59.1	21.191	2	14	1	0	0	15.7333	105	10.15	45.5	9.68333	197	8.75	0	13	0.98	86	5.1	225	53	60	174	3	2	1	16.7	15.6	14.9	11	10.7	9.6	9.3	45	46	198	9.1	196	8.4	177	174.9	1.65577	1
830	60	0	171.8	67.8	22.971	2	20	3	1	0	18.5333	95	10.9	56.5	10.7667	257	10.5	1	16	0.87	94	5.7	211	76	87	125	3	2	1	19.3	18.1	18.2	9.9	12.7	11.8	9.2	43	70	253	10.7	261	10.3	212.1	224.7	1.79877	2
831	47	1	154.4	43.7	18.331	0		3	0	0	13.2667	94	7.35	61.5	6.85	219.5	5.85	0	10	0.7	104	5.2	206	88	110	105	2	1	1	15.2	12.9	11.7	8.1	7.5	6.9	6.9	68	55	229	5.7	210	6	217.2	200.6	1.36903	1
832	49	0	165.3	69.6	25.472	0		1	0	0	16.2	111	11.225	53	10.5833	193	9.3	0	13	0.93	96	6	134	122	35	84	2	2	1	16.9	15.6	16.1	13.3	10.8	11.1	9.7	53	53	207	9.6	179	9	187.4	162	1.78768	2
833	62	0	172	64.7	21.87	2	13	3	0	0	18.6333	116	10.4	66	9.95	222.5	9.05	0	15	0.97	83	5.5	205	96	67	138	4	2	1	20.7	19.5	15.7	11	10	11	9.6	61	71	218	9	227	9.1	181.7	180.3	1.75819	2
834	62	1	157	68.1	27.628	0		1	1	1	17.8667	101	12.375	44.5	11.6333	218	10.15	1	11	0.53	102	8.2	161	164	44	113	4	1	1	19.2	17.3	17.1	12.5	13	12.2	11.8	46	43	226	10.3	210	10	191.7	174.8	1.72334	2
835	54	0	162.4	63.4	24.039	1	48	0	0	0	18	101	10.05	58	9.26667	188	7.7	0	16	0.91	95	6.8	257	253	37	196	3	2	1	17.6	18.7	17.7	11.9	11	8.1	9.2	54	62	184	7.6	192	7.8	172.7	183.6	1.69117	1
836	52	0	171	66.5	22.742	2	39	3	0	0	17.1	102	11.025	66.5	10.6833	201	10	0	16	0.96	91	5.8	198	151	47	154	3	2	1	17.7	17.3	16.3	10.8	11.2	11.1	11	63	70	203	10.2	199	9.8	183.7	183.8	1.77729	2
837	57	0	175.8	55.4	17.926	2	3.5	2	0	0	16.8	118	11	32	10.6333	217.5	9.9	0	14	1.11	73	5	170	26	89	93	3	1	1	17.3	16.2	16.9	10.3	11.5	11.4	10.8	32	32	221	9.6	214	10.2	183.6	184.6	1.6448	1
838	71	0	173.4	75.8	25.21	2	45	3	0	0	21.7333	106	11.825	54.5	11.55	244.5	11	1	16	0.83	89	4.9	177	88	55	126	5	2	1	24.7	20.8	19.7	13	10.3	11.5	12.5	64	45	245	11.5	244	10.5	195.5	200.7	1.91077	3
839	70	0	172.8	78	26.122	2	45	2	0	0	21.7333	106	11.825	54.5	11.55	244.5	11	1	11	0.72	95	5	153	79	49	105	4	2	1	24.7	20.8	19.7	13	10.3	11.5	12.5	64	45	245	11.5	244	10.5	195.5	200.7	1.93494	3
840	64	0	162.9	65.8	24.796	0		2	1	0	18.1	107	11.55	41.5	10.85	232	9.45	1	17	1.02	77	5.8	160	161	43	107	4	2	1	19.9	17.6	16.8	12.2	11.4	11.4	11.2	40	43	233	9.6	231	9.3	183.5	182.1	1.72553	2
841	64	1	153.8	62.5	26.422	0		1	1	0	14.9333	84	9.1	27.5	8.25	203.5	6.55	1	13	0.58	98	5.8	184	174	63	114	4	2	1	16.2	14.9	13.7	9.4	8.4	8.5	10.1	35	20	209	6.2	198	6.9	197.6	188	1.63406	1
842	57	1	150.8	60.8	26.736	0		0	0	0	14.6333	103	9.15	69	8.61667	228	7.55	1	21	0.63	100	5.2	197	111	55	137	3	2	1	15.4	14.6	13.9	10	10.1	8.4	8.1	57	81	230	7.6	226	7.5	193.2	184.9	1.59588	1
843	57	1	159.5	61.3	24.096	0		1	0	0	16.5333	92	8.925	42	8.71667	196	8.3	0	8	0.63	100	6.1	230	230	42	181	3	2	1	17.8	16.9	14.9	8.7	9.1	9.3	8.6	42	42	199	8.5	193	8.1	186.9	186.3	1.64801	1
844	49	1	158.6	57.3	22.78	0		2	0	0	15.6	100	9.55	55	8.71667	191	7.05	0	12	0.75	94	5.5	249	120	52	198	2	2	1	18.3	14.9	13.6	10.4	9.2	9.1	9.5	61	49	194	7	188	7.1	180.5	183.6	1.58883	1
845	53	0	173.7	58.4	19.356	0		2	0	0	14	91	7.975	54	7.66667	210.5	7.05	0	10	0.93	93	5.1	165	40	78	101	3	2	1	15	13.5	13.5	8.3	7.5	8	8.1	47	61	219	7	202	7.1	210.9	192.5	1.67863	1
846	57	1	145.7	51.9	24.448	0		2	0	0	16.5	82	10.225	49	10.15	235	10	0	12	0.62	100	5.5	163	55	56	105	3	2	1	18.8	16	14.7	11	9.9	9.6	10.4	53	45	247	9.2	223	10.8	173	159.4	1.44931	1
847	56	0	166.5	72.5	26.152	1	70	4	1	0	20.3667	112	12.075	65	11.25	228.5	9.6	1	16	0.86	97	5	185	302	45	133	3	2	1	22.1	20.5	18.5	12.8	12.2	11.6	11.7	69	61	237	9.6	220	9.6	188	184	1.83115	2
848	51	0	173.3	73.5	24.473	0		3	0	0	16.1333	109	11.1	39.5	10.5333	214.5	9.4	0	11	0.91	97	5.2	224	162	41	176	3	1	1	17.8	15.5	15.1	9.8	11.6	12	11	41	38	218	9.1	211	9.7	190.5	183.9	1.88101	2
849	75	0	167.5	67.7	24.13	2	25	1	0	0	20.7333	121	11.8	49.5	11.8	223.5	11.8	0	12	1.1	65	5.7	212	83	58	162	5	1	1	23.5	21.8	16.9	11.7	13.4	11.7	10.4	45	54	231	10.9	216	12.7	193.4	188.6	1.7748	2
850	60	0	164.5	66.7	24.649	2	27	0	0	0	16.7	101	9.675	63.5	9.31667	197	8.6	0	12	0.91	91	5.3	195	161	40	150	3	2	1	18.7	15.8	15.6	10.2	10.4	9	9.1	60	67	203	8.1	191	9.1	185.7	170.9	1.7458	2
851	53	1	158	48.3	19.348	0		1	0	0	13.6333	83	7.25	65	7.15	206.5	6.95	0	15	0.7	99	5.3	148	48	59	93	3	1	1	14	13.9	13	7.4	7.5	6.5	7.6	72	58	207	7.1	206	6.8	197.5	202.6	1.45596	1
852	57	0	175.1	77.7	25.342	1	39	2	0	0	18.8333	109	11.925	42	11.1667	217.5	9.65	0	11	1	83	5.6	205	255	37	148	3	2	1	20.4	19.5	16.6	13.2	10.8	12.4	11.3	39	45	219	9.7	216	9.6	193	196	1.94403	3
853	53	1	164.7	59.7	22.008	0		2	0	0	15	99	9.525	39	8.96667	223.5	7.85	0	10	0.5	111	5.3	181	115	73	110	3	2	1	15.8	14.6	14.6	9.7	9.8	8.6	10	54	24	231	7.6	216	8.1	221.9	208.9	1.65266	1
854	57	0	163.5	58.4	21.846	2	12	3	1	1	16.4667	100	9.7	52	9.2	211.5	8.2	1	18	1.01	82	7.6	159	65	86	78	3	2	1	18.4	16.1	14.9	9.9	9.6	8.6	10.7	45	59	207	7.6	216	8.8	195.4	189.6	1.6286	1
855	49	1	161.1	46.4	17.878	0		1	0	0	13.4	101	7.625	48	7.73333	201.5	7.95	0	13	0.73	97	5	131	13	62	81	2	2	1	13.2	13.3	13.7	8.7	7.3	7.1	7.4	49	47	206	8.1	197	7.8	188.4	186.9	1.44097	1
856	58	1	158.1	65.1	26.045	0		0	0	0	16.1667	109	10.875	55.5	10.45	214.5	9.6	0	17	0.59	101	5.4	225	136	67	165	3	2	1	18.5	13.9	16.1	11.5	11.2	10.4	10.4	50	61	222	9.6	207	9.6	198.9	189.5	1.69085	1
857	51	0	174.1	88.3	29.132	2	31.5	1	0	0	18.0333	107	11.025	71.5	10.4833	220.5	9.4	0	14	0.94	93	5.4	201	158	46	148	3	2	1	20.2	18.4	15.5	11.2	11.7	10.2	11	76	67	217	9.1	224	9.7	205.1	217.2	2.06647	3
858	34	0	175.4	78.7	25.581	2	19	2	0	0	16.6	104	9.375	52	9.1	200.5	8.55	0	8	0.81	116	5.2	204	50	59	153	1	1	1	17.6	17.3	14.9	9.6	9.6	9.7	8.6	45	59	224	8.9	177	8.2	222.1	177.1	1.95817	3
859	61	0	165.8	65.9	23.973	2	30	3	1	0	17.2333	104	9.45	64.5	9.13333	208	8.5	1	14	0.9	93	6.3	160	97	47	109	4	1	1	18.4	17	16.3	9.1	11.7	7.8	9.2	66	63	215	9	201	8	191.4	179.9	1.74214	2
860	66	1	157.6	50.3	20.251	0		0	0	0	15.3	107	8.85	53.5	8.7	213	8.4	0	10	0.51	101	6.1	159	93	60	97	4	2	1	17.4	14.3	14.2	9.3	8.2	8.8	9.1	50	57	216	8.3	210	8.5	185.8	172.6	1.48392	1
861	53	0	174.9	91.6	29.944	1	33	3	0	0	21.8667	105	13.85	58	12.55	223.5	9.95	0	10	0.79	103	5.7	240	201	41	183	3	2	1	24.1	21.4	20.1	14.2	14.6	13.6	13	53	63	235	9.8	212	10.1	202.8	185.5	2.10956	3
862	62	0	166.4	69.1	24.956	0		4	1	0	19.8333	107	12.5	36.5	11.4	211.5	9.2	1	24	0.99	81	5.4	168	181	63	87	4	1	1	22	20	17.5	12.7	12.5	13.2	11.6	31	42	207	8.8	216	9.6	177.6	181.1	1.78716	2
863	65	0	170.3	60	20.688	2	18.5	3	0	0	18.8667	120	9.25	63.5	9.35	207.5	9.55	0	8	0.8	94	5.1	175	78	42	130	4	1	1	19.8	19.2	17.6	9.6	10.3	9.5	7.6	58	69	203	9.8	212	9.3	176.1	177.7	1.68474	1
864	61	0	172.4	76.1	25.604	1	61.5	2	0	0	18.4667	115	9.65	56	9.23333	235.5	8.4	0	15	0.92	89	5.5	145	190	34	98	4	2	1	19.9	19.6	15.9	11.9	7.5	9.1	10.1	63	49	240	9	231	7.8	194.9	190.2	1.90902	3
865	59	0	171.8	80.6	27.308	2	25	2	0	0	19.8	102	13.4	37	12.8	220	11.6	0	12	0.86	95	5.3	152	66	45	112	3	2	1	20.9	19.8	18.7	14.3	13.8	12.7	12.8	34	40	220	11.6	220	11.6	175.4	174.7	1.96123	3
866	64	0	179.1	67.3	20.981	1	44	0	0	1	19.9	101	9.65	92	9.61667	234	9.55	1	15	0.67	102	8.6	126	144	34	90	4	2	1	22.8	20.1	16.8	9.5	9.2	10.2	9.7	92	92	243	9.6	225	9.5	208.3	197.8	1.8298	2
867	85	0	173.8	77	25.491	2	5	0	1	0	20.5333	120	10.275	61.5	10.2667	216.5	10.25	1	21	1.29	50	5.4	138	62	59	83	5	1	1	22.6	19.9	19.1	10.3	8.4	13	9.4	55	68	226	10.4	207	10.1	192	181.6	1.92805	3
868	71	1	154.3	51.8	21.757	0		0	0	0	16.3667	114	9.7	39.5	9.11667	174.5	7.95	0	20	0.78	77	5.3	137	101	47	87	5	2	1	18.9	15.5	14.7	9.3	9.5	9.7	10.3	43	36	175	7.3	174	8.6	159.4	162.4	1.49004	1
869	59	1	154.9	55.5	23.131	0		3	0	0	15	109	8.525	50.5	8.28333	201.5	7.8	0	16	0.7	95	5.7	189	30	62	139	3	2	1	16.3	15	13.7	8.1	8.9	8.6	8.5	51	50	197	8.1	206	7.5	171.6	180.4	1.54533	1
870	59	1	154.8	48.6	20.281	0		3	0	0	13.3333	105	8.2	46.5	8.01667	189	7.65	0	8	0.63	98	5.5	209	82	69	142	3	2	1	14.6	12.7	12.7	8.8	8.6	8.1	7.3	48	45	185	8.1	193	7.2	161	173.7	1.44561	1
871	68	1	158.7	61.3	24.339	0		0	0	0	17.3333	119	10.575	32	9.96667	208.5	8.75	0	12	0.85	71	6.5	185	84	70	125	4	2	1	19	17.6	15.4	10.6	11.2	10.1	10.4	39	25	222	9.1	195	8.4	180.5	158.7	1.64387	1
872	49	0	178.6	64.6	20.252	0		2	0	0	15.6	117	10	38	9.98333	240.5	9.95	0	17	0.81	104	5.4	229	108	49	180	2	1	1	16.9	14.6	15.3	9.3	10.4	11.1	9.2	33	43	245	10.2	236	9.7	205.8	200.6	1.79022	2
873	57	1	164.9	63.4	23.316	0		0	0	0	15.7333	112	8.675	60	8.46667	216	8.05	0	11	0.69	97	5.1	149	184	46	95	3	2	1	16.9	16	14.3	8.3	9.6	8.6	8.2	63	57	209	8.1	223	8	181.5	196.1	1.70413	2
874	43	1	159.3	68.3	26.915	2	2	2	0	0	16.4	110	8.775	59	8.6	210	8.25	0	9	0.77	95	5.1	219	88	72	148	2	2	1	17.1	17	15.1	8.2	9.5	10.3	7.1	53	65	214	8.1	206	8.4	198.8	191.4	1.73847	2
875	56	1	167.1	49.8	17.835	0		1	0	0	13.9667	114	8.575	58.5	8.33333	204	7.85	0	12	0.61	102	5.4	175	87	59	110	3	1	1	15.3	13.9	12.7	9	9.1	8.7	7.5	53	64	200	8.2	208	7.5	182.5	193.5	1.52038	1
876	54	0	176.4	69.9	22.464	0		2	0	0	18.7	135	10.325	41.5	9.65	212.5	8.3	0	11	0.95	90	5.6	173	51	46	136	3	2	1	21.1	18.8	16.2	9.9	11	9.6	10.8	49	34	216	8.5	209	8.1	186.5	178.6	1.8507	2
877	37	0	167.7	66.2	23.539	0		0	0	0	17.5667	96	9.6	87	9.41667	224.5	9.05	0	16	1.01	95	5.1	162	51	59	104	1	2	1	19.3	17.7	15.7	9.2	11	9.1	9.1	86	88	234	8.9	215	9.2	227.3	203.1	1.75608	2
878	63	1	156.5	59	24.089	0		1	0	0	16.6	107	10.525	33.5	10.0167	204	9	0	11	0.74	86	5.6	156	92	78	84	4	2	1	17.8	16.4	15.6	11.1	9.9	11.4	9.7	25	42	204	9.1	204	8.9	168.6	177.1	1.60152	1
879	59	0	172.9	82.2	27.497	1	58.5	0	1	1	22.4667	133	13.575	61	12.85	212.5	11.4	1	24	0.82	97	8.3	151	189	32	96	3	2	1	21	26.3	20.1	15.5	14.1	11.2	13.5	55	67	220	11.7	205	11.1	178.7	170.2	1.98693	3
880	56	1	156.6	51.3	20.919	2	21	4	0	0	16.2333	98	8.825	22	8.63333	186	8.25	0	12	0.73	92	5.4	217	81	78	147	3	2	1	16.3	17.2	15.2	7.4	9.7	8.5	9.7	17	27	184	8.4	188	8.1	152.7	147.3	1.49384	1
881	60	1	159.5	51	20.047	0		0	0	0	16.0333	86	9.525	32.5	9.23333	199	8.65	0	8	0.49	106	5.4	169	84	71	89	3	1	1	17.3	15.9	14.9	9.6	10	8.9	9.6	36	29	199	8.9	199	8.4	187.2	184.4	1.50319	1
882	62	0	171.6	64.4	21.87	2	66	0	0	0	16.9	85	9.475	54	9.3	215	8.95	0	12	0.87	92	5.6	248	175	47	195	4	2	1	18.5	17	15.2	9.8	9.1	8.8	10.2	54	54	223	9.1	207	8.8	193.4	182.6	1.75207	2
883	57	1	154.8	42.9	17.903	0		0	0	0	14.5	112	8.275	14	8.13333	181.5	7.85	0	18	0.71	95	5.8	144	58	74	75	3	2	1	16.4	14.1	13	7.4	8.6	8.6	8.5	12	16	185	7.8	178	7.9	174.1	165.6	1.3582	1
884	51	0	173.4	76.7	25.509	2	25	2	0	0	18.1333	123	10.8	44.5	10.5	199	9.9	0	11	1.02	85	5.2	150	187	35	107	3	1	1	21.1	16.4	16.9	10.8	10.8	10.9	10.7	37	52	203	9.7	195	10.1	186	170.8	1.92208	3
885	69	1	159.8	62.8	24.593	0		0	0	0	16.5	124	10.05	41.5	9.66667	198.5	8.9	0	10	0.85	86	5.7	191	63	82	119	4	1	1	18.4	15.1	16	10.4	9.2	10.4	10.2	39	44	199	8.7	198	9.1	176.7	179.6	1.66962	1
886	57	0	157.4	65.6	26.479	1	55.5	3	1	0	17.4333	93	10.2	64	9.96667	202	9.5	1	12	0.94	90	5.3	169	155	65	93	3	1	1	18.8	16.4	17.1	10.2	11.7	10.1	8.8	63	65	204	9.3	200	9.7	194.1	188.8	1.69357	1
887	60	0	171.6	76	25.809	2	23	0	0	0	20.3333	99	10.675	53	10.2667	220.5	9.45	0	15	1.09	73	5.6	202	187	48	146	3	2	1	21.8	20.8	18.4	10.8	9.5	12.2	10.2	41	65	227	9.3	214	9.6	199.5	182	1.90333	3
888	63	0	163.5	70.3	26.298	2	40	0	0	1	17.2	107	9.525	60	9.13333	206.5	8.35	1	12	0.99	81	5.8	211	138	59	144	4	1	1	19.6	16.3	15.7	10.4	8.4	8.9	10.4	68	52	214	8.1	199	8.6	192.8	179.8	1.78684	2
889	55	1	160.1	85.4	33.318	0		1	1	0	16.1333	100	9.4	70.5	8.73333	218	7.4	1	14	0.65	100	8.6	210	172	36	168	3	2	1	16.8	16.6	15	9.6	9.8	8.9	9.3	73	68	217	7.6	219	7.2	208.5	210.6	1.94883	3
890	66	1	161.9	49.8	18.999	0		0	0	0	14.9667	93	8.425	50	8.06667	207.5	7.35	0	20	0.73	86	5.9	195	105	55	136	4	2	1	17.3	14.9	12.7	11.3	7.4	8.5	6.5	41	59	208	7.2	207	7.5	195.3	193.4	1.49653	1
891	64	0	170.7	72.8	24.984	2	21	2	1	0	20.6667	110	11.975	35	11.2167	205	9.7	1	16	0.89	90	5.8	172	52	60	118	4	2	1	22.1	20.3	19.6	12.9	10.9	12.7	11.4	33	37	220	10	190	9.4	182.1	169.6	1.85794	2
892	47	0	177.3	94.9	30.189	2	20	1	0	0	19.6333	113	12.575	56	11.9167	216.5	10.6	0	11	1.12	78	5.7	244	172	44	191	2	1	1	20.7	21.2	17	13.2	12.7	12.1	12.3	49	63	220	10.4	213	10.8	199.7	192.4	2.1619	3
893	69	0	167.5	61.9	22.063	1	49	4	1	0	15.2	98	10.7	28	9.91667	215.5	8.35	1	13	0.88	88	5.6	209	112	63	142	4	1	1	15.6	15.6	14.4	12.3	9.7	8.9	11.9	26	30	202	8.2	229	8.5	170.1	191.5	1.69708	2
894	57	0	172.8	70.1	23.476	0		3	0	0	18.8333	110	10.7	60.5	10.2667	214	9.4	0	14	0.92	92	5	192	66	69	133	3	2	1	20.2	19.2	17.1	12.4	10.4	9.6	10.4	72	49	220	9.6	208	9.2	201.5	182.8	1.83434	2
895	74	0	168	76.1	26.963	0		1	1	0	18.3667	135	12.05	31.5	11.4	231.5	10.1	1	18	0.91	83	5.5	154	133	38	104	5	2	1	20.8	17.3	17	12.3	11.6	12.9	11.4	39	24	221	9.8	242	10.4	175	187.8	1.8845	2
896	61	1	157.8	49.2	19.758	1	22	0	0	0	19.6333	99	11.9	33.5	10.7	202	8.3	0	14	0.71	92	6	255	68	72	175	4	1	1	21.9	20.7	16.3	12.1	11.4	12.2	11.9	31	36	211	7.9	193	8.7	161.9	162.6	1.46854	1
897	61	0	160.4	57.1	22.194	1	41	2	1	1	15.8667	105	8.325	62	8.25	189.5	8.1	1	14	1.2	65	5.9	212	121	51	169	4	1	1	16.7	16	14.9	8.6	8.1	8.5	8.1	58	66	191	8.1	188	8.1	171.7	165.9	1.59503	1
898	60	0	167.5	69.8	24.879	2	58.5	2	0	0	17	119	11.525	44.5	10.5167	222.5	8.5	0	23	0.95	87	6.2	189	160	50	135	3	1	1	17	17.1	16.9	11.7	12.4	11	11	46	43	222	8.4	223	8.6	197.4	198.1	1.80212	2
899	62	1	158.2	60.4	24.134	0		0	0	0	16.2	102	9.425	55	8.56667	209	6.85	0	10	0.82	77	5.6	203	161	78	128	4	1	1	17.6	16.2	14.8	10.5	9.1	9.6	8.5	49	61	210	6.5	208	7.2	186.9	185.5	1.62919	1
900	55	0	176.6	77.8	24.946	1	52.5	3	0	1	17.9667	115	11.5	37	11.05	199	10.15	1	13	0.79	101	6.3	175	106	39	136	3	2	1	18	19	16.9	10.9	11.6	11.9	11.6	32	42	202	10.8	196	9.5	189.8	180.3	1.95359	3
901	62	1	152.4	55	23.681	0		0	0	0	15.1	98	9.375	35.5	8.61667	175	7.1	0	15	0.68	94	5.7	226	141	50	174	4	1	1	16.6	14.8	13.9	9	9.6	9.6	9.3	25	46	177	7.1	173	7.1	166.5	159.9	1.52589	1
902	67	0	158.2	52.5	20.977	2	24	3	1	0	16.1333	90	10.975	57	10.4167	220.5	9.3	1	17	0.81	92	5.1	156	84	70	89	4	2	1	18.4	13.8	16.2	10.1	11.9	11.1	10.8	54	60	225	9	216	9.6	175.1	170.9	1.51891	1
903	56	1	163.8	58.6	21.841	1	34	2	0	0	15.6333	104	9.5	30	9.13333	196	8.4	0	11	0.74	91	5.2	271	93	70	215	3	2	1	17.2	15	14.7	10.2	8.8	9.9	9.1	27	33	200	7.8	192	9	184.5	174	1.63288	1
904	55	0	168	68.9	24.412	0		0	0	0	17.4667	98	11.75	61.5	11.0833	238.5	9.75	0	11	0.85	98	5.1	233	117	55	175	3	2	1	19.1	16.6	16.7	11.2	12.1	12.4	11.3	60	63	245	9.6	232	9.9	204.4	203.2	1.79314	2
905	74	0	163.9	59	21.963	2	21	2	0	0	17.2	102	11.025	41.5	10.5	230	9.45	0	22	1.26	56	5.6	190	83	79	109	5	2	1	19.2	16.3	16.1	11.4	12	10.3	10.4	45	38	235	9.6	225	9.3	196.1	175.5	1.63894	1
906	65	1	155.1	50.1	20.826	0		0	0	0	14.9667	106	9.275	41.5	8.85	207	8	0	13	0.63	94	5.2	202	78	64	132	4	2	1	17	14.2	13.7	9.6	9.1	10	8.4	35	48	208	8.1	206	7.9	187.7	184.6	1.46917	1
907	55	0	173.5	80.6	26.775	1	35	3	0	0	17.8667	129	11.225	67.5	11.0167	212.5	10.6	0	9	0.92	93	6.1	183	143	62	109	3	1	1	20.8	16.9	15.9	12	11.6	9.9	11.4	61	74	207	10.9	218	10.3	163.1	175.5	1.97091	3
908	72	0	166.6	89.9	32.39	0		0	1	0	22	93	13.3	52.5	11.9833	219.5	9.35	1	11	1.13	65	5.8	203	93	47	157	5	2	1	24.2	22	19.8	12.1	13.6	13.4	14.1	55	50	221	8.9	218	9.8	181.1	187.8	2.0397	3
909	63	0	159.1	62.6	24.731	0		0	0	0	16.9333	113	9.75	43.5	9.41667	182.5	8.75	0	13	0.85	93	5.3	166	122	42	123	4	2	1	18.6	16.3	15.9	9.7	10	9.4	9.9	34	53	179	9	186	8.5	154.3	163.4	1.6633	1
910	78	0	168.1	71	25.126	2	47	1	1	1	17.8667	119	10.1	44.5	9.65	196.5	8.75	1	16	0.91	80	7.5	114	93	35	70	5	1	1	20.3	17.7	15.6	10.1	9.9	10.2	10.2	49	40	186	8.6	207	8.9	157.9	171.8	1.8208	2
911	54	0	161.6	75.3	28.834	0		1	1	1	17.4	115	11.85	30.5	11.25	214.5	10.05	1	14	0.78	102	6.1	113	121	37	69	3	2	1	19.3	15.7	17.2	11.7	12.3	11.7	11.7	28	33	227	10.1	202	10	193.5	167.9	1.83851	2
912	55	0	176.3	61.8	19.883	2	9	4	0	0	17.6667	116	11.575	44	11.0667	215	10.05	0	14	1.04	80	5.6	222	68	89	149	3	1	1	19.8	16.6	16.6	12.4	11.6	11.5	10.8	45	43	216	10.1	214	10	190.3	187.3	1.73968	2
913	54	0	175.9	78.5	25.371	2	10	4	0	0	20.2	107	11.5	79	11.0833	252	10.25	0	13	0.91	95	5.5	182	248	53	116	3	2	1	22.5	19.9	18.2	11.9	12.7	10.5	10.9	79	79	252	10	252	10.5	225.1	222.8	1.95847	3
914	60	0	171.4	73.1	24.883	2	34.5	3	1	0	20.1667	97	11.225	45	10.75	216.5	9.8	1	14	1.08	74	5.1	114	97	52	60	3	2	1	22.1	20.3	18.1	12.5	10.2	10.7	11.5	40	50	218	9.8	215	9.8	196.2	192.4	1.86558	2
915	62	0	173.8	69.8	23.108	2	17	2	0	0	15.7667	113	9.675	51	9.15	237	8.1	0	17	0.8	96	5.3	225	96	37	184	4	2	1	16.3	16.3	14.7	10.4	10.1	9.1	9.1	48	54	241	8.4	233	7.8	198.3	201.2	1.8357	2
916	50	0	168	71.8	25.439	1	11.5	3	1	0	18.1	103	11.025	44.5	10.5333	205	9.55	1	15	0.82	104	6	141	152	44	81	2	2	1	20.6	18.4	15.3	10.4	11.3	11.1	11.3	45	44	207	9.8	203	9.3	178.2	179.8	1.83048	2
917	66	0	173.3	71.6	23.841	2	17	1	1	0	19.3667	114	13.1	49.5	12.9333	232.5	12.6	1	10	1.25	60	5.3	154	247	60	87	4	1	1	20.8	19.7	17.6	14.2	13.1	11.8	13.3	56	43	235	12.3	230	12.9	194	187.4	1.85654	2
918	55	0	177.5	77.6	24.63	2	24	4	0	0	16.9333	115	10.575	58	10.1667	230.5	9.35	0	13	0.88	97	5.4	187	183	44	131	3	2	1	18.7	15.8	16.3	10.4	10.6	11.1	10.2	54	62	230	9.6	231	9.1	199.3	199.4	1.95604	3
919	54	1	166.2	60.6	21.939	0		1	1	0	17.2333	91	10.25	75.5	9.63333	235.5	8.4	1	10	0.87	76	5.8	232	100	60	175	3	1	1	18.7	16.8	16.2	10.7	10.7	9.6	10	61	90	242	8.9	229	7.9	227	216.8	1.67263	1
920	53	0	173.1	67.6	22.561	1	24	3	0	0	15.9333	111	9.675	57	9.18333	197	8.2	0	13	1	86	5.6	196	182	43	152	3	2	1	16.9	16.3	14.6	9.6	10.4	10.2	8.5	56	58	201	8.5	193	7.9	190.8	184.1	1.8029	2
921	55	0	176	72	23.244	1	37	3	0	0	16.3667	120	9.05	52	8.63333	203	7.8	1	9	0.77	102	5.8	206	183	62	131	3	2	1	18.9	16.1	14.1	8.9	9.6	9.1	8.6	61	43	211	7.8	195	7.8	198.1	187	1.87617	2
922	63	0	171.4	63.4	21.581	0		2	1	1	17.7	115	10.425	35.5	9.55	213.5	7.8	1	12	0.92	88	6.4	171	88	65	109	4	1	1	19.2	17.6	16.3	10.3	10.6	11.1	9.7	26	45	198	7.8	229	7.8	186.4	214.7	1.7374	2
923	61	1	155.7	57.6	23.76	0		2	0	0	14.5667	106	9.175	55.5	8.9	220	8.35	0	10	0.95	65	5.5	290	270	52	224	4	1	1	14.2	15.7	13.8	9.6	9.1	9.1	8.9	63	48	232	8.6	208	8.1	196.4	178.6	1.57835	1
924	60	0	172.5	67	22.516	2	12	2	0	0	18.2667	98	10.6	51	10.1833	206.5	9.35	0	13	0.89	93	5.4	174	87	59	123	3	2	1	20.7	16.8	17.3	10.5	10.6	10.3	11	50	52	218	9.6	195	9.1	193.5	177.8	1.79176	2
925	58	0	177.9	69.9	22.086	1	57	2	0	0	18.4667	103	9.45	59.5	9.26667	229.5	8.9	0	16	0.98	85	5.4	205	105	44	159	3	2	1	21.5	18.7	15.2	10	9.7	9.1	9	59	60	235	9.7	224	8.1	210.1	201.7	1.85855	2
926	53	1	169.7	62.2	21.599	0		0	0	0	16.8667	100	7.575	59.5	7.46667	241	7.25	0	13	0.69	100	5.3	194	93	62	124	3	2	1	18.7	17.3	14.6	7.8	8.1	7.7	6.7	47	72	253	7.8	229	6.7	231.2	221.5	1.71232	2
927	61	0	163.9	76.6	28.515	0		3	0	0	17.7	103	10.3	40	9.8	205	8.8	1	16	0.92	89	5.5	149	72	39	114	4	2	1	19.5	18	15.6	10.6	10.5	10.3	9.8	43	37	211	8.9	199	8.7	183.6	177.1	1.86747	2
928	59	0	164.7	64.5	23.778	2	26	4	1	0	17.4	100	10.675	49.5	10.3667	210.5	9.75	1	10	1.1	73	5.8	125	72	59	68	3	2	1	18.5	17.2	16.5	11.4	10.6	11.3	9.4	40	59	215	10	206	9.5	179.4	178.5	1.71781	2
929	66	1	155.8	59.1	24.347	0		0	0	1	15.8	97	10.1	60.5	9.66667	234	8.8	1	15	0.89	68	6.7	146	87	42	104	4	2	1	16.1	16.3	15	10	10.1	9.9	10.4	58	63	238	9.1	230	8.5	188.1	182.3	1.59929	1
930	67	0	170.3	64.6	22.274	0		2	1	0	17.6667	105	10.625	30	10.2	199	9.35	1	16	1	78	5.7	180	83	59	115	4	2	1	20.1	18.2	14.7	10.5	10.3	10.5	11.2	33	27	210	9.6	188	9.1	175.7	158	1.74812	2
931	68	0	161.6	62.6	23.971	2	40.5	3	1	1	16.8	99	9.55	42.5	9.08333	193	8.15	1	19	0.92	85	6.9	200	54	54	153	4	1	1	19.2	15.5	15.7	8.6	9.5	9.7	10.4	42	43	199	7.8	187	8.5	191.2	177.9	1.67632	1
932	69	1	152.1	44.9	19.408	0		0	0	0	16.3333	100	9	46.5	8.78333	196	8.35	0	14	0.67	90	7.8	196	36	78	127	4	2	1	18.7	15.6	14.7	9.1	8.6	9.5	8.8	39	54	200	8.1	192	8.6	184.5	173.6	1.37733	1
933	54	0	179	75.1	23.439	2	11	3	0	1	18.2333	126	11	56.5	10.4667	195	9.4	1	24	0.99	86	9.1	203	131	46	147	3	1	1	19.3	17.8	17.6	9.8	11	11.7	11.5	65	48	201	9.6	189	9.2	185.7	173.4	1.93239	3
934	56	0	176.5	76.1	24.428	2	25	3	0	0	16.8	119	10.475	40.5	10.3667	212.5	10.15	0	12	1.08	76	5.1	229	84	69	174	3	1	1	18.8	15.9	15.7	11.4	10.4	10	10.1	42	39	222	10.2	203	10.1	198.1	192.5	1.93158	3
935	56	0	174	84.4	27.877	2	34	0	1	0	17.9	95	9.875	55	9.43333	228.5	8.55	1	13	1.01	83	5.9	106	100	38	64	3	2	1	20.2	17.4	16.1	10.4	9.1	10.4	9.6	48	62	224	8.6	233	8.5	214.2	222.2	2.01974	3
936	60	0	169.6	83.4	28.994	1	13	2	0	0	19.5667	118	11.625	24.5	11.3833	203	10.9	0	7	0.89	93	6	166	274	44	102	3	1	1	21.3	19.2	18.2	9.6	12	12.7	12.2	24	25	202	10.8	204	11	186.3	189.2	1.98219	3
937	52	0	161.5	63.1	24.193	1	33	4	0	1	18.4667	98	12.375	64	11.8833	221	10.9	1	6	0.83	101	7.6	138	295	34	68	3	1	1	20.2	18.2	17	13.2	12.9	11.7	11.7	60	68	233	9.6	209	12.2	192.2	169.4	1.68248	1
938	42	0	173.8	81.5	26.981	1	24	2	0	0	18.3	113	10.55	35	10.2167	226	9.55	0	12	0.89	105	6.1	261	467	46	174	2	2	1	20.1	18.6	16.2	10.5	11.5	9.8	10.4	29	41	237	9.5	215	9.6	213.7	192.1	1.98359	3
939	74	1	146.9	52.6	24.375	2	5	0	0	1	19.6667	103	10.775	56.5	10.2333	194.5	9.15	1	15	0.56	92	6.7	149	71	54	98	5	2	1	19.7	19.6	19.7	9.9	11.3	12.3	9.6	56	57	187	8.5	202	9.8	147.9	180.9	1.46505	1
940	54	0	182.1	91.7	27.653	1	51	2	0	0	18.8333	112	11.825	53	11.2833	232	10.2	0	9	0.82	100	5.5	200	212	44	142	3	1	1	20.5	17.4	18.6	12.1	12.1	11.7	11.4	56	50	228	10.4	236	10	207.7	212.8	2.15372	3
941	42	0	181.3	88	26.772	2	18	4	0	0	17.4333	117	11.375	59	11.05	192.5	10.4	0	11	1.18	76	5.2	167	117	70	101	2	2	1	18.9	16.4	17	12.2	11.9	10.6	10.8	57	61	199	10.1	186	10.7	193.6	178.2	2.10518	3
942	57	0	171.4	68.2	23.215	1	19.5	4	1	0	17.8667	84	13.2	38	12.3167	208	10.55	1	17	1.17	69	5.6	243	201	75	160	3	2	1	19.6	16.1	17.9	12.4	15.5	12.4	12.5	42	34	215	10.3	201	10.8	195.9	174.6	1.80196	2
943	35	0	179.5	93.9	29.143	0		1	0	0	17.2	115	10.35	36	9.91667	241	9.05	0	12	0.79	116	5.4	197	226	37	151	1	2	1	18.2	16.6	16.8	10.6	10.7	10.3	9.8	31	41	219	9.5	263	8.6	209.7	251.7	2.16378	3
944	61	1	154.7	83	34.681	0		1	1	1	18.1333	91	12.05	27.5	10.8667	208	8.5	1	22	0.89	70	7.8	109	71	63	54	4	1	1	19.2	17.6	17.6	11.9	11.1	13.7	11.5	25	30	210	8.9	206	8.1	184.8	182.7	1.88857	2
945	59	1	160.4	62.1	24.137	0		1	1	0	20.3	98	10.8	47.5	10.6333	225.5	10.3	1	11	0.6	100	5.6	184	65	70	119	3	2	1	23.3	19.9	17.7	11.3	9.4	11.7	10.8	32	63	229	10.1	222	10.5	170	161.9	1.6634	1
946	57	0	168.1	63.8	22.578	0		3	0	0	18.3667	115	12.275	60.5	12.05	227	11.6	0	11	0.78	100	5	226	131	70	168	3	2	1	19.1	18.4	17.6	13	13.2	11.2	11.7	52	69	224	11.5	230	11.7	192.7	201.1	1.72601	2
947	75	0	174.9	70.4	23.014	0		0	1	0	18.2	123	10.625	62	10.0667	246	8.95	1	20	1.16	61	6	115	131	41	65	5	2	1	20.2	17.6	16.8	10.7	10.4	10.4	11	57	67	244	8.8	248	9.1	187.3	182.1	1.8494	2
948	71	0	166.2	71.9	26.03	0		0	0	0	17.8333	111	11.575	62	11.1833	204.5	10.4	1	20	1.16	63	5.5	125	120	48	73	5	2	1	20.3	15.8	17.4	11.8	13	10.4	11.1	53	71	198	10.5	211	10.3	172.2	179.7	1.82192	2
949	54	1	154.8	51.1	21.325	0		2	1	0	14.0667	100	7.725	39.5	7.31667	209	6.5	1	12	0.7	99	5.7	247	53	65	184	3	2	1	15.5	14.4	12.3	8.3	7.1	7.6	7.9	34	45	212	6.5	206	6.5	190.2	190.7	1.48233	1
950	44	0	180.6	78.8	24.16	1	37.5	3	1	0	17.6667	118	11.725	27	11.05	188.5	9.7	1	12	0.89	104	5.4	170	454	38	89	2	2	1	19	16.3	17.7	11.7	11	12.7	11.5	20	34	193	9.8	184	9.6	181.1	163.8	1.98825	3
951	64	0	170.8	75.7	25.949	1	66	4	0	0	20.4333	116	12.425	53.5	12.0833	218	11.4	0	16	0.97	82	5.7	184	87	71	117	4	1	1	23.3	19.9	18.1	12.5	12.9	12.7	11.6	42	65	226	11.4	210	11.4	185.4	176.9	1.89514	3
952	60	0	170.7	58	19.905	2	56	1	0	0	17.4333	95	10.475	62	9.86667	208.5	8.65	0	12	1.04	78	5.7	233	45	66	173	3	2	1	20.6	16.8	14.9	11.3	11.1	10	9.5	64	60	214	8.2	203	9.1	198.2	189.4	1.65836	1
953	61	0	166.4	58.7	21.2	2	31	2	1	0	15.7333	108	10.3	44	10.1833	195	9.95	1	15	0.95	86	5.4	155	100	55	94	4	1	1	17.4	15	14.8	10.8	11.2	10.1	9.1	25	63	191	10.3	199	9.6	181.6	187.6	1.64719	1
954	53	0	172.8	79.2	26.524	1	16	3	0	0	19.0333	94	11.75	68.5	11.2167	245.5	10.15	0	11	0.95	91	6.9	199	194	38	145	3	2	1	20.7	18.7	17.7	12.1	11.3	11.1	12.5	65	72	254	10.1	237	10.2	215.3	212	1.94977	3
955	60	1	164.9	65	23.904	0		1	1	1	17.6333	107	12.35	30.5	10.8333	204	7.8	1	8	0.71	93	7.2	118	64	39	80	3	2	1	19.9	16.1	16.9	12.1	11.6	12.2	13.5	34	27	211	8.6	197	7	194.8	163.5	1.7255	2
956	66	0	177.8	78.9	24.958	2	45	2	0	1	17.9	106	10.75	27.5	10.3667	238.5	9.6	1	12	0.85	91	7	215	136	48	163	4	2	1	20.7	18.4	14.6	11.2	10.4	10.4	11	31	24	243	10.2	234	9	221.5	211	1.97403	3
957	72	1	155	65.6	27.305	0		0	0	0	15.5	116	9.5	47	8.45	202	6.35	0	12	0.72	84	6.8	186	69	56	134	5	2	1	17.4	14.8	14.3	9.7	10.4	8.1	9.8	51	43	209	6.5	195	6.2	198.6	185.1	1.68061	1
958	55	0	175.9	78	25.209	1	32	3	0	0	18.3333	114	11.4	52	11.15	227	10.65	1	11	0.84	99	5.3	188	134	57	127	3	1	1	18.9	16.6	19.5	13.1	10.2	10.4	11.9	60	44	229	11	225	10.3	199.2	190.7	1.95222	3
959	59	0	168.3	75.7	26.726	2	38	4	1	0	17.7333	103	10.825	59.5	10.2	209.5	8.95	1	12	0.99	83	6.2	167	210	60	96	3	2	1	20	16.6	16.6	12	9.9	11	10.4	57	62	205	9.8	214	8.1	188.3	204.9	1.88122	2
960	65	1	162.5	78.5	29.728	0		0	0	1	18.3333	116	9.975	55	9.4	221	8.25	1	12	0.44	107	6.6	112	86	50	59	4	1	1	20.1	17.7	17.2	9.7	11.1	8.7	10.4	53	57	223	8.4	219	8.1	207.6	200.3	1.88239	2
961	52	0	161.7	64.7	24.745	1	29	3	0	0	17.0667	89	9.125	55.5	8.98333	196	8.7	0	9	0.8	103	5.1	167	240	29	122	3	2	1	19.3	18.2	13.7	9.6	9.3	8.7	8.9	44	67	195	8.7	197	8.7	190.3	189.6	1.70473	2
962	54	0	172.6	65.3	21.92	2	27	3	0	1	16.7	108	9.975	66.5	9.75	218.5	9.3	1	15	0.83	100	8.2	143	78	50	93	3	2	1	18.7	15.2	16.2	9.3	9.9	10	10.7	62	71	219	9.5	218	9.1	204.3	199.9	1.7694	2
963	64	0	167.1	72.6	26.001	0		3	1	0	18.1667	119	10.325	57.5	10.15	200	9.8	1	12	0.99	80	6.1	212	199	30	175	4	2	1	18.2	18.7	17.6	9.9	10.7	10.9	9.8	42	73	198	10	202	9.6	182.8	189.9	1.83572	2
964	40	0	177.3	87.8	27.93	0		1	1	1	16.2	103	9.8	49	9.65	200	9.35	1	13	0.81	111	9.2	124	107	43	74	1	2	1	18.2	16.2	14.2	10.7	8.9	9.8	9.8	54	44	199	9.2	201	9.5	186.4	188	2.07946	3
965	62	1	158.6	60	23.853	0		1	0	0	15.3333	96	9.025	35	8.45	191	7.3	0	4	0.63	96	6.3	148	345	58	64	4	2	1	17	14.8	14.2	8.6	9	9.4	9.1	30	40	193	7.5	189	7.1	181.8	173.8	1.62583	1
966	58	0	162.8	57.8	21.808	2	33	2	0	0	18.1	95	9	52	8.46667	176	7.4	0	14	0.75	101	5.8	244	83	53	193	3	2	1	19.8	17.6	16.9	9.6	10	8.5	7.9	53	51	180	6.9	172	7.9	158.4	155.3	1.61674	1
967	54	0	170.3	77.6	26.757	1	36	4	0	0	18	105	10.5	59	10.1833	217	9.55	0	13	0.91	95	5.7	207	143	49	146	3	2	1	20.6	16.5	16.9	11.1	10.3	10.8	9.8	59	59	219	9.5	215	9.6	200.9	203.7	1.91596	3
968	47	0	169.4	82.5	28.749	1	24	3	0	0	17.1	104	11.45	71.5	10.9833	213	10.05	0	14	0.94	96	5.4	186	171	34	145	2	2	1	18.5	15.8	17	12.1	12.5	10.2	11	71	72	219	9.4	207	10.7	202.2	190.4	1.9703	3
969	57	0	167	69.2	24.813	2	15.5	3	0	0	19.2333	100	11.775	38.5	11.0333	187.5	9.55	1	25	0.86	96	5.8	209	143	68	136	3	2	1	21.9	17.6	18.2	12.1	11.7	11.2	12.1	42	35	189	9.9	186	9.2	165	165.5	1.79168	2
970	60	0	166.8	69.3	24.908	0		1	0	0	17.5333	125	10.55	35.5	10.0167	204	8.95	0	14	0.92	90	5.2	231	110	48	173	3	2	1	20.2	16.8	15.6	10.5	10.6	10.5	10.6	33	38	207	9.2	201	8.7	187.5	186.6	1.7919	2
971	50	1	159.4	68.8	27.078	1	16	0	0	0	14.3333	109	7.95	41.5	7.7	217	7.2	1	14	0.97	68	5.4	233	150	54	169	2	2	1	16.2	14.1	12.7	8.5	7	9.2	7.1	24	59	215	7.2	219	7.2	209.1	213.8	1.74537	2
972	53	1	153.4	58.1	24.69	0		0	0	0	14.5	86	8.6	55	8.41667	217.5	8.05	0	7	0.63	103	5.1	155	109	56	98	3	2	1	16.9	13.1	13.5	8.3	9.2	7.9	9	58	52	230	8	205	8.1	212.8	194.2	1.57344	1
973	59	0	163.7	69.5	25.935	2	18	3	0	0	18.5	112	11.375	29	11.05	212.5	10.4	0	13	0.97	85	5.3	206	66	86	128	3	2	1	19.5	18.7	17.3	10.4	12.7	11.3	11.1	20	38	213	10.4	212	10.4	179.8	186.8	1.77773	2
974	53	0	167.2	76.2	27.257	2	30	2	0	0	17.9	111	11.45	67.5	10.9667	221.5	10	0	12	0.98	88	5.8	183	93	59	124	3	2	1	19.6	17.1	17	13	13.3	9.7	9.8	49	86	218	9.8	225	10.2	171	181.2	1.88124	2
975	56	1	146.2	53.6	25.077	0		0	1	1	16	92	11.125	38.5	9.86667	196	7.35	1	10	0.65	100	8.4	183	150	45	137	3	2	1	17.7	15.6	14.7	12.4	11.1	10.4	10.6	51	26	189	7.3	203	7.4	159.9	180.4	1.47538	1
976	66	0	163.9	78.5	29.222	0		3	1	0	20.9667	113	13.375	56	12.95	230.5	12.1	1	13	0.89	89	5.9	96	106	33	57	4	1	1	22.5	21.8	18.6	13.4	14.1	12.9	13.1	53	59	236	11.3	225	12.9	177.1	176.2	1.89048	2
977	50	1	159.6	55.5	21.788	1	10	1	1	0	16.4333	97	7.65	50.5	7.33333	199.5	6.7	1	12	0.66	103	5.3	174	100	75	92	2	2	1	18.6	17.6	13.1	7.1	8.5	7.8	7.2	52	49	208	6.7	191	6.7	201	183.6	1.5686	1
978	58	1	151.4	55.3	24.125	0		1	0	0	14.0667	82	8.85	52.5	8.38333	201.5	7.45	0	13	0.76	87	5.4	356	65	89	266	3	2	1	16.4	12.2	13.6	8.8	9.6	7.6	9.4	51	54	208	7.2	195	7.7	191.3	180.8	1.52502	1
979	60	0	183.1	82.3	24.548	2	37.5	3	0	1	19.7	111	13.05	33.5	12.1333	206	10.3	1	9	0.94	88	6.1	170	143	50	122	3	1	1	22.7	19.4	17	13.7	12.7	12.4	13.4	24	43	210	10.7	202	9.9	188.7	186.8	2.04594	3
980	57	0	166.4	70.2	25.353	2	8	2	1	0	19.7	120	12.775	47.5	11.95	204.5	10.3	1	13	0.84	97	5.3	183	153	71	108	3	2	1	21.5	19.9	17.7	14.4	12	12.5	12.2	53	42	207	10.1	202	10.5	165.1	165.3	1.80133	2
981	66	1	167.8	62.6	22.233	0		2	1	0	15.6333	117	10.25	51.5	9.81667	232	8.95	1	9	0.58	96	5.4	192	29	72	134	4	1	1	15.9	16.5	14.5	9.1	10.9	9.3	11.7	59	44	238	8.5	226	9.4	196.8	176.7	1.70817	2
982	57	0	170.8	72.9	24.989	1	35	4	1	0	18.4667	105	11.375	53	10.8833	209	9.9	1	10	0.78	100	6	207	249	56	135	3	2	1	19.8	16.8	18.8	11.1	11.1	11.9	11.4	57	49	208	10.2	210	9.6	193.7	195	1.85976	2
983	64	0	163.2	64.3	24.142	2	42	0	0	1	17.3	96	11.3	40.5	10.6667	200	9.4	1	11	0.75	97	8.2	133	61	33	97	4	2	1	19.6	16.4	15.9	11.7	10.7	11.7	11.1	36	45	199	8.1	201	10.7	187.2	185.3	1.70732	2
984	57	1	156.9	68.5	27.826	0		0	0	1	14.9667	92	10.475	61.5	9.43333	182	7.35	1	16	0.78	85	9.4	99	43	52	54	3	2	1	15.9	15.6	13.4	11.3	10.2	9.7	10.7	58	65	188	7.6	176	7.1	185	176.1	1.72785	2
985	70	0	171.7	74.2	25.169	2	27	4	1	1	18.0333	109	9.7	48.5	9.4	253.5	8.8	1	14	1.01	75	6.3	128	98	67	57	4	2	1	19.3	18.8	16	9.9	9.2	9.6	10.1	46	51	255	8.5	252	9.1	184.7	189.6	1.8812	2
986	67	0	161.8	64.8	24.752	0		1	0	0	17.6333	102	10.75	52	10.3833	199	9.65	1	8	0.68	99	5.3	154	105	63	98	4	2	1	19.5	16.8	16.6	11.7	10.3	10.6	10.4	40	64	201	9.6	197	9.7	169.2	170	1.70658	2
987	51	1	159.5	60.5	23.781	0		0	0	0	16.3333	92	8.225	55	8.18333	218	8.1	0	7	0.63	104	5.4	196	159	52	137	3	2	1	17.5	16.2	15.3	8.7	7.5	9.1	7.6	48	62	217	8.1	219	8.1	195.1	200.5	1.63722	1
988	59	0	176.1	72	23.217	1	82	0	0	0	16.2667	103	8.925	56.5	8.66667	200	8.15	0	17	0.73	102	5.8	203	154	35	161	3	1	1	17.2	17	14.6	9.9	8.8	8.9	8.1	54	59	202	8.1	198	8.2	194.3	186.8	1.8767	2
989	57	1	162.6	54.3	20.538	0		1	0	0	15.7	83	9.05	47.5	8.6	208	7.7	0	9	0.62	100	5.3	174	15	49	129	3	2	1	16.9	15.5	14.7	9.1	8.8	9.3	9	39	56	203	7.5	213	7.9	189.1	197.4	1.56606	1
990	55	0	174.3	96	31.599	0		2	1	0	20.2333	107	11.75	44.5	11.75	239.5	11.75	1	13	1.04	80	5.6	179	221	36	120	3	1	1	22.9	18.9	18.9	10.9	11.6	12.3	12.2	39	50	242	11.5	237	12	218.9	217.9	2.15592	3
991	67	0	164.5	67.2	24.833	2	22	0	0	0	22.4333	111	14.125	82.5	12.8667	233.5	10.35	0	13	1.13	67	5.8	141	74	43	99	4	2	1	22.8	20.7	23.8	15	13	16.3	12.2	86	79	235	10.1	232	10.6	175.7	180.4	1.75233	2
992	61	1	155.5	58	23.987	0		0	0	0	14.9667	89	9.175	47	8.65	183.5	7.6	0	15	0.61	98	5.6	186	41	66	131	4	1	1	17.7	13.6	13.6	9.6	9.1	9.1	8.9	39	55	171	7.6	196	7.6	151.3	177.6	1.58281	1
993	67	0	173.9	70.5	23.313	2	13	2	1	1	19.9667	133	12.675	66.5	12.35	225	11.7	1	16	1.26	59	5.9	208	89	76	140	4	1	1	22.5	20.6	16.8	12.4	12.7	12.7	12.9	64	69	226	11.7	224	11.7	181.1	188	1.84541	2
994	60	1	159.3	51.3	20.216	0		2	1	0	15.2333	93	8.625	55	8.2	190.5	7.35	1	9	0.73	90	5	158	104	68	100	3	2	1	16.8	15.3	13.6	9.4	8.4	8.1	8.6	54	56	194	7.2	187	7.5	180.3	174.5	1.50666	1
995	72	1	154.2	60.2	25.318	0		0	0	0	15.8	93	11.1	16	9.81667	200	7.25	0	12	0.74	81	5.8	171	134	54	110	5	2	1	17.3	15.2	14.9	11.7	10.3	11.8	10.6	15	17	205	7.8	195	6.7	178.9	177.6	1.60579	1
996	79	1	150.4	59.4	26.26	0		2	1	1	16.7	91	10.1	63	9.68333	220	8.85	1	11	0.64	86	6.5	136	95	60	75	5	2	1	18.5	16.2	15.4	11.7	9.1	9.1	10.5	73	53	228	8.5	212	9.2	182.1	175.9	1.57531	1
997	62	1	157.2	53	21.447	0		1	0	0	14.0333	101	9.25	36	8.78333	203	7.85	0	17	0.64	96	5.7	301	64	69	239	4	1	1	15.1	13.7	13.3	9.9	8.4	9.2	9.5	37	35	208	7.5	198	8.2	196.7	187.1	1.52129	1
998	59	1	155.7	79.9	32.959	0		1	1	1	22.1667	124	14.1	74.5	12.9167	215	10.55	1	18	0.66	97	6.3	119	228	34	65	3	2	1	21.4	23.3	21.8	14.5	13.9	14.2	13.8	70	79	218	10.7	212	10.4	175.5	177.5	1.85894	2
999	66	1	155.5	45.6	18.858	0		0	0	0	12.9333	95	7.625	35	7.06667	194	5.95	0	16	0.8	77	5.4	190	103	61	126	4	2	1	14.6	12.3	11.9	7.6	7.3	8	7.6	32	38	193	5.9	195	6	177.6	178.1	1.40345	1
1000	59	0	172.6	74.4	24.974	0		4	1	0	20.1333	121	12.325	47.5	12.05	226.5	11.5	1	12	0.84	96	5.6	150	76	59	93	3	2	1	22.2	19.5	18.7	13.2	12.2	12.4	11.5	40	55	233	11.4	220	11.6	201.4	196.5	1.88867	2
1001	61	1	158.1	49.8	19.923	0		2	0	0	13.5	103	7.75	52.5	7.4	190	6.7	0	16	0.7	94	5.3	254	102	75	170	4	2	1	15.4	13.2	11.9	8.1	7.8	6.7	8.4	59	46	184	6.4	196	7	172.2	183.7	1.47887	1
1002	39	0	179.2	70.8	22.047	2	11	2	0	0	17.1	117	10.2	60.5	9.91667	223	9.35	0	11	0.83	111	5.4	239	77	85	157	1	1	1	19.2	15.9	16.2	9.7	11.1	10.2	9.8	55	66	225	9.2	221	9.5	206.1	203.6	1.8773	2
1003	56	1	161.6	66.6	25.503	0		2	0	0	17.8333	106	10.5	72	10	223	9	0	26	0.66	99	5.6	241	96	74	171	3	1	1	18.6	18.6	16.3	10.8	12.5	8.9	9.8	77	67	237	9.1	209	8.9	208.4	175.1	1.72905	2
1004	55	0	171.2	73.3	25.009	2	22	2	0	0	18.3667	88	10.225	57.5	9.75	214.5	8.8	0	12	0.87	97	5.5	167	100	46	124	3	2	1	21.1	18.6	15.4	11.3	9.8	9.7	10.1	63	52	210	8.9	219	8.7	195.4	208.4	1.86704	2
1005	62	0	177.8	81.7	25.844	2	42	2	1	0	16.9333	122	9.75	69.5	9.33333	208	8.5	1	13	0.83	94	4.7	145	114	47	101	4	1	1	17.3	19.4	14.1	9.9	10.2	9.8	9.1	64	75	207	8.3	209	8.7	189.1	188.8	2.00875	3
1006	67	1	156	57.6	23.669	0		0	1	0	15.7	103	10.125	24.5	9.56667	184	8.45	1	14	0.62	94	5.2	145	58	54	84	4	2	1	16.6	14.9	15.6	9.8	10.4	10.1	10.2	22	27	192	8.5	176	8.4	167.5	149	1.57987	1
1007	66	0	173.3	77.7	25.872	0		2	0	0	17.1	95	8.9	82.5	8.35	253	7.25	1	15	1.07	72	5.1	177	113	55	121	4	2	1	17.7	16.7	16.9	9.5	9.2	8.1	8.8	82	83	266	7.2	240	7.3	232.5	215.7	1.93401	3
1008	50	0	176.5	73.3	23.53	2	8	2	0	0	16.8333	103	9.725	61	9.55	221.5	9.2	1	14	1.25	67	5.2	231	279	58	164	2	1	1	18.1	15.8	16.6	10.1	10	9.3	9.5	68	54	222	9.3	221	9.1	218	217.7	1.89572	3
1009	56	1	159.2	54	21.306	0		0	0	0	16.0667	111	9.1	44	8.93333	193.5	8.6	0	13	0.85	77	5.5	224	159	57	169	3	2	1	17.6	15.6	15	9.1	8.7	9.6	9	39	49	191	8.1	196	9.1	172.9	180.8	1.54532	1
1010	58	0	169.4	69.2	24.115	0		1	0	0	18.2333	110	11.7	60.5	10.8	201.5	9	0	20	1.2	66	5.7	195	26	51	152	3	2	1	20.2	18.2	16.3	12.5	12.5	10.7	11.1	67	54	209	9.1	194	8.9	191.2	182	1.80451	2
1011	48	0	176.5	72.2	23.176	2	0.5	3	0	0	17.1667	115	10.525	33	10.0167	210.5	9	0	11	0.94	95	5.2	178	101	57	125	2	2	1	18.5	16.9	16.1	10.9	10.4	10.7	10.1	35	31	211	9.1	210	8.9	202	198	1.88144	2
1012	62	1	151.6	48.2	20.972	0		1	0	0	15.5	99	9.425	70	8.81667	202	7.6	0	12	0.75	86	5.4	247	75	57	188	4	2	1	17.9	14.6	14	9.9	9.4	8.7	9.7	65	75	209	7.6	195	7.6	181.2	163.2	1.42469	1
1013	75	0	163.1	75.5	28.382	2	49.5	3	1	0	18.1333	104	11.075	51	10.5167	213.5	9.4	1	15	0.81	87	5.5	171	128	43	118	5	2	1	18.7	20.2	15.5	11.6	12	10.1	10.6	52	50	224	9.4	203	9.4	188.2	171.9	1.84948	2
1014	71	1	156.4	54.5	22.28	0		0	0	0	15.6333	90	10.075	27.5	9.66667	206	8.85	0	13	0.64	90	5.6	175	107	61	110	5	2	1	16.2	14.8	15.9	9.8	10.6	9.6	10.3	27	28	207	8.2	205	9.5	173.2	165.3	1.53874	1
1015	53	1	163.4	57.7	21.611	0		0	0	0	15.4	104	9.35	67.5	9.05	216	8.45	0	15	0.91	72	5.1	191	68	89	114	3	2	1	16.3	14.9	15	10	9.8	9.1	8.5	69	66	216	8.8	216	8.1	203.1	199.3	1.61831	1
1016	62	1	160.1	59.2	23.096	0		2	0	0	17.7	99	11.225	41	10.5333	201.5	9.15	0	9	0.6	98	5.3	183	58	49	132	4	2	1	19.3	16.8	17	11.6	10.8	11.4	11.1	38	44	203	8.7	200	9.6	172.7	177.1	1.62258	1
1017	60	0	166.4	69.6	25.136	2	10	2	1	0	17.3333	100	9.25	43.5	9.26667	203	9.3	1	12	1.02	80	5.6	159	134	54	98	3	2	1	19	17.8	15.2	8.7	9.3	9.8	9.2	38	49	196	9.7	210	8.9	182.3	198.2	1.79362	2
1018	56	0	172.3	70.3	23.68	2	22	2	0	1	18.2667	119	11.65	42	11.2	207	10.3	1	12	0.9	95	6.2	207	63	57	154	3	2	1	20.8	16.6	17.4	13	12.2	10.3	11.1	34	50	207	10.7	207	9.9	185.6	185.5	1.83429	2
1019	56	0	168.2	70.1	24.778	1	72	4	0	0	18.2667	100	11.025	39.5	10.3667	200.5	9.05	0	14	0.83	98	9.1	193	231	44	138	3	1	1	19.9	17.5	17.4	10.8	10.9	11.4	11	40	39	203	9	198	9.1	176.7	169.9	1.80976	2
1020	61	0	159.7	57.3	22.467	0		3	0	0	17.3333	85	9.825	38.5	9.56667	196.5	9.05	0	9	0.86	94	5.2	165	103	48	118	4	2	1	19.1	17.7	15.2	10.4	9.8	10.2	8.9	29	48	198	8.9	195	9.2	167.4	170.5	1.59433	1
1021	70	0	168.1	70	24.772	1	25	2	0	0	18.7667	116	11.225	39	10.85	199.5	10.1	0	11	0.89	87	5.9	204	93	49	148	4	2	1	20.3	19.3	16.7	10.3	12.2	11.3	11.1	37	41	211	10.4	188	9.8	201.5	170.3	1.80793	2
1022	56	0	179.6	81.4	25.235	0		3	1	0	18.9	130	12.075	49	11.5333	233.5	10.45	1	9	0.87	96	5.2	135	88	58	82	3	1	1	20.1	18.6	18	11.6	12.3	13	11.4	52	46	235	10.4	232	10.5	196.8	187.5	2.01518	3
1023	61	0	173.6	80.7	26.778	2	40	2	0	0	17	127	10.55	37.5	10.15	210.5	9.35	1	9	0.81	96	6.9	177	187	57	105	4	2	1	18.6	17	15.4	12.1	9.5	10.5	10.1	37	38	212	9.1	209	9.6	188.5	189.7	1.9727	3
1024	65	0	172.9	66.9	22.379	2	15	3	0	0	19.1	101	11.975	27.5	11.4	230.5	10.25	1	17	0.9	89	5.7	155	38	87	79	4	1	1	21.2	18.7	17.4	11.7	12.1	11.9	12.2	27	28	236	9.7	225	10.8	203.8	194.6	1.7925	2
1025	55	0	169.2	65.1	22.739	1	32	4	1	1	16.1667	102	9.9	64.5	9.58333	205.5	8.95	1	13	1.01	83	6.8	175	72	76	108	3	2	1	16.7	15.3	16.5	12.4	8.9	8.9	9.4	60	69	196	8.9	215	9	181.8	200.1	1.7492	2
1026	70	1	145.6	47.9	22.595	0		1	1	0	17.5	80	9.95	58	9.45	196	8.45	1	16	0.94	62	5.9	170	65	70	97	4	2	1	19.4	17.8	15.3	10.4	10.8	8.8	9.8	50	66	189	8.4	203	8.5	142.6	163.5	1.39187	1
1027	62	0	168.3	67.9	23.972	0		2	0	0	17.4	116	9.85	73	9.96667	214	10.2	0	11	1.16	67	5.5	210	62	53	157	4	2	1	19.2	16.2	16.8	9.7	11	10.1	8.6	68	78	211	10.4	217	10	191.2	195.2	1.78166	2
1028	62	1	158.7	54.4	21.6	0		1	0	0	14.6333	135	9.6	20.5	9.4	189.5	9	0	21	0.74	87	5.3	208	87	75	139	4	2	1	15.7	13.6	14.6	10.2	9.2	8.8	10.2	26	15	198	9.1	181	8.9	171.9	156.5	1.54859	1
1029	56	0	173.5	70.7	23.487	2	12	2	0	0	19.5333	116	11.15	48	10.65	184.5	9.65	0	12	0.83	98	5.5	189	74	61	128	3	1	1	22.1	19.1	17.4	11.8	10.8	11.7	10.3	46	50	187	9.5	182	9.8	178.8	174.6	1.8459	2
1030	54	1	150.9	46.1	20.245	0		2	0	0	14.3333	85	8.675	55.5	8.43333	195.5	7.95	0	13	0.69	99	5.1	164	60	48	128	3	2	1	17.6	13.5	11.9	10.4	8.5	7.8	8	52	59	202	7.8	189	8.1	181.5	171.6	1.39009	1
1031	56	0	159.7	78	30.583	2	54	3	0	0	17.3333	104	11.95	68	11.9	209.5	11.8	0	11	0.88	96	5.4	168	121	60	102	3	2	1	18.4	16.3	17.3	11.7	12.8	11.2	12.1	58	78	212	12.2	207	11.4	177.1	183.1	1.86015	2
1032	64	1	148.4	46.3	21.024	0		0	0	0	14.8	107	8.125	65.5	7.7	203.5	6.85	0	12	0.71	90	5.1	141	42	56	98	4	2	1	16.6	14.3	13.5	8.3	8.2	8.5	7.5	56	75	201	6.5	206	7.2	178.3	172.6	1.38152	1
1033	49	0	169	69.7	24.404	2	25.5	2	0	0	15.7667	87	11.5	52.5	10.8667	215	9.6	0	7	0.86	102	5.5	194	98	49	139	2	1	1	16.3	14.7	16.3	11.5	11.7	11	11.8	34	71	215	9.6	215	9.6	198.3	198.6	1.80887	2
1034	48	1	155.5	56.2	23.242	0		1	0	0	13.8	85	9.3	25	8.48333	191.5	6.85	0	14	0.79	89	5.4	165	158	43	111	2	2	1	15.1	12.7	13.6	9.2	9.1	9.6	9.3	31	19	192	6.7	191	7	183.9	186.4	1.55805	1
1035	59	1	153.9	60.7	25.628	0		1	1	0	17.2	126	12.05	28.5	11.1667	184	9.4	1	12	0.6	100	5.2	235	206	62	164	3	2	1	19.6	14.8	17.2	13.6	11.3	12.2	11.1	27	30	176	9.3	192	9.5	137	157.8	1.61088	1
1036	73	0	165.6	71.4	26.036	1	25	0	1	0	19.8667	100	11.6	44.5	10.7833	224	9.15	1	17	1.05	70	5.9	202	283	42	132	5	2	1	20.4	19.7	19.5	12.3	12	11.7	10.4	38	51	231	9.1	217	9.2	178	170.8	1.81229	2
1037	60	0	169.8	67.8	23.516	2	15	3	1	0	18.8667	116	12.4	13	11.6333	224.5	10.1	1	18	0.86	94	5	180	56	71	113	3	2	1	22.1	17.9	16.6	12.1	12.1	12.3	13.1	13	13	231	10.2	218	10	185.8	180.9	1.78827	2
1038	63	0	169.1	65.5	22.906	2	29	2	0	0	21.1667	107	10.925	74	10.5833	229.5	9.9	0	15	1.01	79	5.9	169	145	62	105	4	1	1	22	21.2	20.3	10.4	10.9	11	11.4	78	70	230	9.7	229	10.1	199.1	204.4	1.75405	2
1039	68	0	170.5	72.1	24.802	2	25	2	1	0	21.5333	86	11.65	49	10.65	221.5	8.65	1	11	0.81	91	5.4	224	134	57	165	4	2	1	22.4	22	20.2	11	12.8	10.4	12.4	55	43	225	8.2	218	9.1	182.4	181.9	1.8479	2
1040	58	0	163.5	70.9	26.522	0		2	1	0	18.9333	107	11	49.5	10.1167	201.5	8.35	1	11	0.92	91	5.5	161	56	47	119	3	2	1	21	19.2	16.6	11.7	11.7	10.5	10.1	42	57	216	8.1	187	8.6	185.3	156.8	1.79445	2
1041	67	0	168.5	66.1	23.281	2	43.5	2	1	1	20.5667	96	12.175	68.5	11.2167	208.5	9.3	1	9	0.98	80	6.3	110	199	45	53	4	2	1	22.8	20.2	18.7	13	13.3	10.7	11.7	63	74	207	9.4	210	9.2	181.3	185.9	1.75893	2
1042	54	0	177.3	86.2	27.421	2	0.5	2	1	0	19.3333	109	12.2	52	11.25	222	9.35	1	14	0.86	98	6	195	155	55	133	3	2	1	21.8	18.4	17.8	13.7	11.1	11.8	12.2	56	48	231	8.9	213	9.8	193.9	182.3	2.06042	3
1043	55	0	177.9	76.3	24.109	2	20	2	0	0	21.1	113	11.325	48.5	10.8167	202.5	9.8	0	13	0.83	99	5.4	161	64	41	127	3	1	1	23.8	21.3	18.2	11.1	11.4	12.5	10.3	35	62	206	9.8	199	9.8	193.4	187.6	1.94178	3
1044	58	0	167.2	77	27.543	0		0	1	0	21.8333	110	12.425	31.5	11.5833	225.5	9.9	1	13	0.93	90	4.6	133	68	41	99	3	2	1	23.1	21.8	20.6	11.6	12.1	11.8	14.2	30	33	235	10.2	216	9.6	186.8	175.5	1.89109	2
1045	72	0	167.8	71.4	25.358	2	25	2	1	0	17.8	110	10.525	26	10.05	178	9.1	1	10	0.78	90	5.1	135	71	45	96	5	1	1	19.5	18.6	15.3	10.1	11.2	11	9.8	30	22	180	8.9	176	9.3	167.1	163.1	1.82429	2
1046	69	0	172.1	81.9	27.652	2	10	2	0	0	22.5667	126	14.975	34.5	14.0667	223.5	12.25	0	15	0.75	94	5.7	259	133	66	191	4	1	1	25.1	22.2	20.4	14.2	15.8	14.7	15.2	31	38	222	12.4	225	12.1	192.2	185.1	1.97871	3
1047	66	1	163.1	57.9	21.766	0		0	0	0	18.3	117	9.8	41	9.25	208	8.15	0	13	0.64	93	5.8	224	176	44	166	4	2	1	19.7	20.6	14.6	10	8.2	11.9	9.1	41	41	211	7.6	205	8.7	179.9	183.5	1.61963	1
1048	59	0	175.9	80.6	26.05	2		2	1	1	19.2333	116	10.325	79	9.81667	234.5	8.8	1	14	0.75	100	6.6	93	52	51	48	3	1	1	22	18.8	16.9	10.9	11.6	9.1	9.7	78	80	239	8.7	230	8.9	206.5	194.9	1.98449	3
1049	78	0	169	65.4	22.898	1	52	1	1	0	18.5333	107	13.8	48	12.5	199.5	9.9	1	16	0.83	84	5.5	151	193	48	88	5	2	1	19.4	19.3	16.9	11.5	12.1	15.3	16.3	48	48	204	9.4	195	10.4	156.9	157.5	1.75219	2
1050	62	1	154.3	57.5	24.151	0		2	0	0	18.2333	93	10.625	28	9.46667	205.5	7.15	0	9	0.75	86	5.6	195	76	82	128	4	2	1	19.9	19.2	15.6	10.9	10.1	10.5	11	27	29	204	6.8	207	7.5	179.5	179.3	1.56988	1
1051	58	1	154.1	49.3	20.761	0		0	0	0	16.5667	104	9.475	28	8.96667	208.5	7.95	1	11	0.76	87	5.3	233	62	78	164	3	2	1	16.9	16.9	15.9	9.6	8.4	10.4	9.5	31	25	210	7.8	207	8.1	170.5	172.6	1.45269	1
1052	53	0	176	75.7	24.438	1	46.5	0	0	0	19.4333	114	10.675	55.5	10.2833	182	9.5	0	13	0.84	100	6.2	136	95	60	68	3	2	1	22.3	20.1	15.9	11.1	11	10.1	10.5	73	38	189	9.5	175	9.5	170.7	152.6	1.92377	3
1053	60	1	156.3	54.1	22.145	0		0	0	0	14.7667	104	8.575	41.5	8.25	200	7.6	0	11	0.86	74	5.7	207	38	71	146	3	2	1	15.4	14.2	14.7	8.9	8	8.9	8.5	33	50	205	7.6	195	7.6	168.8	163.2	1.53259	1
1054	58	0	171	79.7	27.256	2	4	0	0	0	16.1667	114	10.475	54.5	9.93333	204	8.85	0	15	1.12	72	5	193	67	45	144	3	2	1	17.5	14.2	16.8	11.4	10.5	10.9	9.1	50	59	207	9.1	201	8.6	199.6	193.7	1.9457	3
1055	55	1	156.5	50.1	20.455	0		0	1	0	14.6667	107	8.225	39.5	7.93333	189	7.35	1	12	0.66	100	5.1	151	37	49	105	3	1	1	16.3	14.7	13	8.5	8.5	8.1	7.8	38	41	193	7.4	185	7.3	181.9	172.5	1.47579	1
1056	49	1	167.7	54.8	19.486	0		2	0	0	16.2	108	8.325	54.5	8.28333	212.5	8.2	0	10	0.62	106	5.5	193	59	85	118	2	2	1	18.4	16.7	13.5	8.5	8.3	8.3	8.2	53	56	214	8.2	211	8.2	204.7	200.7	1.59774	1
1057	74	1	146.4	57.1	26.641	0		0	1	0	15.5333	97	9.075	72.5	8.96667	243.5	8.75	1	17	0.68	86	5.2	147	44	84	68	5	2	1	16.6	15.3	14.7	10.2	10.1	7.8	8.2	58	87	246	8.4	241	9.1	189.9	189.8	1.52383	1
1058	58	0	172.6	55.4	18.596	2	19	1	0	0	16.0667	111	8.325	61	8.31667	192	8.3	1	10	0.88	95	5	180	88	73	112	3	1	1	18.2	15.4	14.6	8.6	9.1	8.2	7.4	59	63	197	8.1	187	8.5	191.8	184.3	1.62976	1
1059	67	0	176.7	67.6	21.651	0		0	0	0	18.9	111	8.775	60	8.53333	223	8.05	0	11	1.03	75	5.2	190	76	52	142	4	1	1	21.9	19.6	15.2	9.6	10.1	8.1	7.3	49	71	225	8.2	221	7.9	192.2	173.2	1.82155	2
1060	46	0	171.5	63.9	21.726	0		0	1	0	17.0333	100	10.075	36	9.46667	199	8.25	1	14	0.82	106	5.3	212	56	67	152	2	1	1	19.2	16.3	15.6	10.4	9.1	11	9.8	30	42	202	8.4	196	8.1	186.8	179.8	1.74474	2
1061	57	1	168.5	71.4	25.148	0		1	0	0	16.9667	123	9.875	28.5	9.56667	185.5	8.95	0	7	0.55	104	5.3	160	48	39	119	3	2	1	18.9	16.7	15.3	10.1	9.4	9.8	10.2	29	28	197	9.1	174	8.8	164.9	149.7	1.82809	2
1062	59	0	180	82	25.309	2	13.5	2	1	0	21.5333	111	14.875	38.5	14.2167	254	12.9	1	13	1.24	63	5.2	183	255	39	129	3	2	1	23.8	21	19.8	16.1	16.1	14	13.3	37	40	255	12.9	253	12.9	201.7	195.9	2.02485	3
1063	57	0	170.1	66.2	22.88	0		3	0	0	17.5	101	10.425	61	10.2667	218	9.95	0	14	0.91	93	4.9	167	47	60	114	3	1	1	19.3	16.7	16.5	10.9	10.7	11	9.1	51	71	224	10.1	212	9.8	203.2	187.2	1.7686	2
1064	60	1	151.2	58.6	25.633	0		0	0	0	17.2333	100	10.6	42	10.1833	198	9.35	0	13	0.8	81	5.9	180	157	57	120	3	1	1	18	16.9	16.8	10.6	10.4	10.5	10.9	47	37	199	9.1	197	9.6	174.7	168.3	1.56882	1
1065	64	0	169.6	70	24.336	0		2	1	0	16.6667	108	10.425	33.5	9.9	198	8.85	1	10	0.99	80	5.2	159	119	50	103	4	2	1	18.1	16.3	15.6	11.2	10.3	10.4	9.8	32	35	198	9.1	198	8.6	168.2	177.2	1.81598	2
1066	62	0	157.8	55.9	22.449	0		0	0	1	15.7333	115	10	26	9.33333	189	8	1	20	0.82	95	8.8	118	90	35	79	4	2	1	18.2	15.4	13.6	10.4	9.5	10.2	9.9	25	27	191	7.9	187	8.1	168.8	165.4	1.56534	1
1067	65	1	153.6	54.9	23.27	2	1.5	2	0	0	15.1333	116	10	44	9.33333	191.5	8	0	14	0.51	101	5.6	197	116	58	140	4	1	1	16.3	13.5	15.6	10.6	10.4	9.6	9.4	46	42	200	7.3	183	8.7	176.2	163.6	1.53049	1
1068	56	0	181	79.3	24.206	1	36	3	0	1	19.5	116	11.3	36.5	10.4833	219	8.85	1	14	0.95	89	6.7	145	72	79	67	3	2	1	20.7	20.4	17.4	10.6	11.2	11.7	11.7	35	38	213	8.9	225	8.8	195.7	198.9	1.99675	3
1069	53	1	148	59.7	27.255	0		1	0	0	14.9667	97	9.425	18.5	8.8	188.5	7.55	0	18	0.72	96	5.9	254	113	56	199	3	2	1	16.6	14.1	14.2	8.6	9.5	9.1	10.5	24	13	186	7.8	191	7.3	170.2	170.8	1.56663	1
1070	56	0	170	63.6	22.007	2	22	2	0	1	16.9333	103	10.2	54.5	9.56667	202	8.3	1	12	0.96	88	6.3	198	98	40	154	3	2	1	18	16.6	16.2	11.3	9.2	9.3	11	55	54	197	8.2	207	8.4	178.4	186.5	1.73301	2
1071	64	0	178.9	77.6	24.246	0		1	0	0	19.7333	98	11.7	55.5	11.1167	220.5	9.95	1	14	0.74	97	5.3	172	74	62	117	4	2	1	20.6	19.8	18.8	11.8	11.7	11.2	12.1	54	57	222	9.8	219	10.1	181.5	172.1	1.96374	3
1072	64	1	158.5	60.7	24.162	0		1	0	0	18.1667	79	8.925	57	8.55	200	7.8	0	14	0.63	95	5.3	182	94	73	112	4	2	1	19.9	18.7	15.9	9.2	7.5	9.2	9.8	64	50	191	7.5	209	8.1	157.4	176.4	1.63477	1
1073	57	0	177	72.8	23.237	1	34	4	0	1	18.7333	109	9.475	45	9.26667	234	8.85	1	18	0.85	97	6.6	197	106	56	127	3	1	1	20	19.1	17.1	9.5	10.6	9.6	8.2	40	50	237	8.9	231	8.8	188.3	179.2	1.89191	2
1074	55	1	150.3	45.9	20.319	0		0	0	0	17.1	108	9.975	39.5	9.73333	185.5	9.25	0	20	0.69	98	5.6	181	32	94	103	3	2	1	18.9	16.8	15.6	9.8	11.5	9.7	8.9	30	49	191	10	180	8.5	158.7	139.8	1.38431	1
1075	61	0	169.3	75.3	26.271	2	17	0	1	1	18.9333	115	11.2	47.5	10.6333	205	9.5	1	14	1.03	78	5.9	108	50	45	59	4	1	1	20.8	18.5	17.5	10.4	11.7	11.1	11.6	52	43	204	9.7	206	9.3	189.1	187	1.88181	2
1076	54	0	178.6	73	22.885	0		2	0	0	19.1	92	10.35	50	10.8667	239	11.9	0	14	0.82	100	5.2	153	62	61	95	3	1	1	22.4	18	16.9	10.7	9.8	10.6	10.3	45	55	236	11.6	242	12.2	198.9	201.2	1.90305	3
1077	63	0	170.5	79.2	27.244	1	20.5	2	1	0	20.8333	97	13.65	66	12.9167	219.5	11.45	1	17	0.75	98	5.6	186	152	39	148	4	1	1	24.3	20.2	18	14.2	14	13.5	12.9	60	72	228	11.9	211	11	173.6	175.9	1.93675	3
1078	47	0	177.5	83.7	26.566	2	10	3	0	0	18.1667	110	10.725	59	10.0167	227.5	8.6	0	13	0.82	105	5.7	264	222	49	205	2	2	1	20.7	16.8	17	11.1	11.1	10.2	10.5	58	60	226	8.5	229	8.7	219.6	223.8	2.03147	3
1079	57	0	170	67.7	23.426	1	36	3	0	0	20.6333	101	11.625	32	11	210	9.75	0	11	0.89	95	5.7	203	182	45	152	3	1	1	23.4	23.1	15.4	12.7	10.3	11.6	11.9	35	29	211	9.1	209	10.4	193.3	195.8	1.788	2
1080	57	0	169.4	67.1	23.383	1	18	0	0	0	19.3667	97	10.225	49.5	9.65	222	8.5	1	14	0.76	101	5.5	202	126	42	160	3	1	1	20.7	19.7	17.7	11.4	8.7	11.2	9.6	36	63	216	8.5	228	8.5	185.9	196.5	1.77692	2
1081	52	0	178.4	80.8	25.388	0		1	0	0	20.3667	118	11.425	40	11.2833	211	11	0	21	0.83	101	5.6	187	112	51	129	3	2	1	22.9	19.8	18.4	11.7	10.6	12.3	11.1	38	42	224	11.6	198	10.4	204.8	186.7	2.00102	3
1082	57	0	174.6	73.9	24.241	1	36	4	0	0	18.2333	110	10.925	42	10.2833	232.5	9	0	14	0.98	85	5.5	179	249	39	131	3	2	1	19.6	18.8	16.3	11.1	11.1	10.8	10.7	37	47	242	8.1	223	9.9	227.5	199.7	1.89319	2
1083	55	1	157.3	46.1	18.631	0		0	0	0	14.5333	100	8.375	45.5	8.26667	205.5	8.05	0	8	0.73	93	5.6	216	56	112	114	3	2	1	16.1	14.7	12.8	8.4	8.9	8.4	7.8	39	52	205	8.3	206	7.8	192.8	192.7	1.41927	1
1084	48	0	179.4	81.9	25.447	2	33	0	0	0	19.4667	102	11.725	44	11.2167	227	10.2	1	10	1.04	85	5.4	207	75	45	166	2	2	1	20.4	19.8	18.2	12.7	11.7	11.1	11.4	47	41	230	10.1	224	10.3	207.7	195.4	2.02024	3
1085	59	1	150.3	46.1	20.407	0		0	1	0	14.7333	111	8.1	65.5	7.71667	179	6.95	1	12	0.78	83	5.5	180	119	72	108	3	1	1	16.8	13.9	13.5	7.8	8.7	7.5	8.4	68	63	182	6.6	176	7.3	169	164.6	1.38733	1
1086	56	0	164.9	57.2	21.036	2	36	2	0	0	16.0667	109	10.35	45.5	10.3	189	10.2	0	18	0.86	97	5.2	223	56	84	145	3	2	1	18.2	16.7	13.3	10.5	10.8	9.2	10.9	43	48	194	10.8	184	9.6	168.5	161.5	1.61867	1
1087	56	1	166.5	64.7	23.339	0		0	0	0	13.3333	127	7.775	33.5	7.56667	209.5	7.15	0	11	0.82	80	5.7	176	97	48	125	3	2	1	14.3	13	12.7	7.6	7.8	7.9	7.8	31	36	208	7.1	211	7.2	194.4	196.8	1.72985	2
1088	65	1	150.4	48.9	21.618	0		0	0	0	15.6667	104	10.225	27	9.83333	171.5	9.05	0	13	0.77	81	5.1	133	65	56	75	4	2	1	16.3	15.2	15.5	9.7	10	10.4	10.8	31	23	173	9.6	170	8.5	155.2	147.4	1.42931	1
1089	79	0	167	74.6	26.749	0		2	1	0	18	91	10.775	61.5	10.5333	240	10.05	1	16	1	71	5.8	159	49	59	104	5	1	1	21	15.8	17.2	11.4	10.1	10	11.6	48	75	238	10.1	242	10	197.6	204.8	1.86027	2
1090	61	0	168	74.8	26.502	1	55.5	2	0	0	16.9667	105	11.125	41.5	10.7	202	9.85	0	7	0.78	98	5.8	190	316	40	119	4	2	1	18.2	17.1	15.6	12.3	10.9	10.8	10.5	50	33	207	9.7	197	10	178.9	167.6	1.86833	2
1091	56	0	159.5	67	26.336	2	7	2	0	0	17.1667	109	10.25	49.5	9.7	181	8.6	1	9	1.16	70	6.1	226	204	38	177	3	2	1	18.6	17.6	15.3	9.9	10.2	10.5	10.4	48	51	180	8.6	182	8.6	166.9	174	1.72293	2
1092	68	1	156.8	57.4	23.346	0		0	1	0	18.1333	98	10.125	59	9.51667	151.5	8.3	1	12	0.8	76	6	162	88	49	109	4	1	1	19.3	18.6	16.5	10.9	10	9.9	9.7	36	82	194	8.8	109	7.8	179.9	188.8	1.58117	1
1093	56	1	153.8	46.7	19.743	0		1	0	0	14.1	91	9.35	67.5	8.96667	201.5	8.2	0	10	0.75	89	5.3	190	37	97	107	3	2	1	15.2	12.9	14.2	10.2	9.1	8.5	9.6	75	60	207	8.3	196	8.1	175.1	166.7	1.41249	1
1094	73	0	165.5	60.6	22.125	0		3	0	0	19.7	110	11.3	39.5	11.15	196	10.85	0	11	0.77	91	5.3	134	41	59	80	5	2	1	21.5	19.8	17.8	10.9	12	11.6	10.7	30	49	201	10.1	191	11.6	164.1	170	1.66911	1
1095	52	0	167.1	64.1	22.956	2	18	3	1	0	16.9667	131	10.8	35	10.15	211.5	8.85	1	13	0.93	94	5.2	258	181	54	186	3	2	1	19.5	16.1	15.3	10.5	10.9	11.4	10.4	29	41	204	8.6	219	9.1	185	195	1.72491	2
1096	70	1	155.1	68.8	28.6	0		0	0	0	16.3667	125	10.65	34.5	10.0833	200	8.95	0	10	0.57	94	6.4	189	176	72	104	4	2	1	17.7	15.4	16	11.1	10.7	10.4	10.4	33	36	202	8.9	198	9	159.9	160.7	1.72167	2
1097	54	1	160	68	26.563	0		2	0	1	15.9	116	8.95	41.5	8.73333	204.5	8.3	1	11	0.72	95	6.8	178	133	44	120	3	1	1	16.6	16.3	14.8	8.4	9.1	9.1	9.2	45	38	203	8.1	206	8.5	190.6	194.1	1.73845	2
1098	66	0	153.2	62.3	26.544	0		2	0	0	19.3667	121	11.45	29				0	10	0.76	95	5.4	139	58	63	77	4	2	1	22.6	17.8	17.7	11.1	11.7	11.4	11.6	34	24							1.62825	1
1099	59	0	175.8	75.6	24.462	1	41	3	0	0	16.7	118	14.125	92.5	12.85	232	10.3	0	11	1.2	66	5	226	169	36	183	3	2	1	17.5	16.5	16.1	15.6	12.6	15.6	12.7	94	91	231	10.2	233	10.4	198.8	207	1.92141	3
1100	58	0	176.8	70	22.394	2	36	3	0	0	19.6667	101	10.475	60.5	9.81667	207.5	8.5	0	18	0.96	87	5.6	186	67	73	122	3	2	1	21.6	18.5	18.9	11.1	9.9	10.1	10.8	63	58	229	8.3	186	8.7	200.7	160.8	1.85412	2
1101	50	0	170.8	76.8	26.326	1	25	2	1	0	18.0667	120	11.55	75.5	11.2833	218.5	10.75	1	16	0.72	109	5.6	184	140	40	144	2	1	1	19.9	17.5	16.8	12.5	11.9	11.9	9.9	63	88	219	11	218	10.5	178.7	184.4	1.90886	3
1102	52	0	176.3	90.4	29.085	1	62	2	1	1	21.2	90	12.225	63	11.2	228	9.15	1	12	0.77	104	9	144	264	36	92	3	2	1	23.6	20.6	19.4	12.3	11.7	12.3	12.6	56	70	223	9.2	233	9.1	212.8	221.2	2.10406	3
1103	73	1	162.7	58.3	22.024	0		2	1	0	19.2333	91	11.3	54.5	10.5667	223.5	9.1	1	13	0.84	69	5.7	181	113	67	118	5	1	1	21.9	19.3	16.5	11.9	9.4	12.7	11.2	41	68	229	9.1	218	9.1	200	199.7	1.62322	1
1104	63	0	168.3	69.5	24.537	2	20	0	0	0	19.8	100	10.7	50.5	10.9333	219.5	11.4	0	16	1.01	79	5.3	165	112	40	117	4	2	1	21.1	19.9	18.4	11.2	10.3	10.2	11.1	41	60	214	11.7	225	11.1	160.7	168.2	1.80253	2
1105	52	1	149.3	42.9	19.246	0		0	0	0	14.7	92	8.275	46	8.05	172.5	7.6	0	18	0.8	85	6	225	42	88	147	3	1	1	15.1	15.3	13.7	8.4	8.5	7.1	9.1	51	41	180	7.6	165	7.6	165.5	152.6	1.33385	1
1106	82	0	161.5	41.2	15.796	2	75	0	1	1	15.3333	94	9.225	69.5	8.73333	207.5	7.75	1	12	0.8	83	7.8	182	72	90	104	5	1	1	17.5	14.5	14	9.8	9.4	8.5	9.2	67	72	208	7.9	207	7.6	187.9	186.3	1.35951	1
1107	80	1	158.4	61.5	24.511	0		0	1	0	18	105	9.775	57	8.96667	204.5	7.35	1	17	0.86	64	6.1	122	50	57	81	5	1	1	20.1	17.8	16.1	9.7	9.7	9.7	10	45	69	218	7.5	191	7.2	183	163.3	1.64499	1
1108	57	0	169.3	67.3	23.48	1	78	1	0	0	18.9333	93	9.425	55.5	9.16667	225.5	8.65	0	16	1	83	5.2	194	265	32	148	3	2	1	20.3	20	16.5	9.1	9.6	9.8	9.2	59	52	224	8.3	227	9	189.3	193.1	1.77904	2
1109	79	1	144.9	52	24.767	0		0	1	0	16.4	128	10.675	35	9.61667	182	7.5	1	18	0.92	59	5.7	208	81	70	148	5	1	1	16.9	16.7	15.6	11.7	10.1	9.7	11.2	34	36	180	6.6	184	8.4	153.7	141.4	1.44672	1
1110	45	0	169.5	73.5	25.583	1	39	4	0	1	18.4333	125	10.075	49	9.95	196	9.7	1	14	0.94	98	7	169	357	54	76	2	2	1	20.2	18.6	16.5	10.2	10.7	10.2	9.2	41	57	202	9.8	190	9.6	179.9	169.1	1.86028	2
1111	52	0	183.6	80.4	23.851	1	18.5	1	0	0	20.2667	102	11.575	69.5	11.1167	234	10.2	0	10	1.03	83	5.5	286	204	58	227	3	1	1	22	20.4	18.4	12.8	12.4	10.1	11	72	67	226	10	242	10.4	197.5	209.1	2.02494	3
1112	60	0	171.5	72.2	24.548	1	45	0	0	0	16.0667	111	10.625	15.5	9.6	209	7.55	0	15	0.95	87	6	124	72	54	72	3	2	1	17.9	15.5	14.8	9.9	10.2	11.5	10.9	15	16	212	7.3	206	7.8	189.5	181.4	1.8546	2
1113	55	0	167.3	69.2	24.724	2	24	4	1	1	19.4667	93	12.2	42.5	11.55	217	10.25	1	14	0.86	98	5.8	174	127	68	111	3	1	1	21.5	18.7	18.2	11.9	12	12.4	12.5	42	43	213	10.1	221	10.4	184.5	190.6	1.79329	2
1114	62	0	170.2	69.7	24.061	2	30	2	0	0	16.9667	99	9.625	47.5	9.41667	202.5	9	0	9	0.73	99	5.2	223	329	43	168	4	1	1	19.2	16	15.7	9.8	9.4	9.7	9.6	40	55	207	8.5	198	9.5	174.1	163.7	1.81529	2
1115	59	0	153.8	56.7	23.97	0		0	0	0	15.9333	92	10.375	41	9.7	182.5	8.35	0	15	0.95	87	5.4	161	67	79	90	3	2	1	17.6	15.3	14.9	10.3	10.7	10.4	10.1	35	47	182	8.6	183	8.1	170.8	172.8	1.55639	1
1116	63	1	155	87	36.212	0		2	1	0	18.1333	115	10	64.5	9.63333	224	8.9	1	22	0.9	68	5.5	163	122	43	115	4	2	1	20.2	18	16.2	9.8	9.7	10.4	10.1	64	65	230	9.2	218	8.6	188.9	191.7	1.93542	3
1117	46	0	178	78.1	24.65	2	9	1	1	0	19.2667	114	11.325	71	10.8833	220	10	1	11	1.04	86	4.9	176	84	65	122	2	1	1	20.4	18.5	18.9	11.3	11.5	10.6	11.9	73	69	214	9.8	226	10.2	196	209.7	1.9651	3
1118	63	0	178.4	86.3	27.116	2	27	2	0	0	19.1	93	11.85	45.5	11.3333	204	10.3	0	16	0.9	91	5.6	209	101	43	156	4	1	1	21.9	18.2	17.2	11.9	12.4	12.4	10.7	37	54	205	10.5	203	10.1	187	187.5	2.068	3
1119	63	1	150.7	48.2	21.224	0		2	0	0	13.0333	104	7.625	44.5	7.18333	187	6.3	0	15	0.85	73	5.2	230	117	86	139	4	1	1	14.8	13.2	11.1	8.4	8.4	6.5	7.2	39	50	191	5.9	183	6.7	164.4	159.9	1.42046	1
1120	61	0	171.7	70.7	23.982	0		2	0	0	16.9	99	9.975	66.5	9.5	255	8.55	0	15	1.1	72	5.5	198	138	68	137	4	2	1	18.4	16.7	15.6	10.4	10.7	9.7	9.1	68	65	256	9	254	8.1	204.5	202.9	1.8363	2
1121	58	0	173.8	84.5	27.974	2	10	4	0	0	20.6333	130	11.575	45.5	11.0167	180.5	9.9	0	13	0.8	98	5.9	153	40	61	88	3	2	1	23.2	20.2	18.5	11.2	11.1	12.4	11.6	51	40	180	10.2	181	9.6	154.3	162.1	2.01977	3
1122	53	0	166.5	70.2	25.323	1	48	4	1	1	15.9333	120	9.475	36.5	9.31667	203.5	9	1	15	0.96	90	5.2	165	201	37	122	3	1	1	19.2	15.3	13.3	9.7	9.1	9.4	9.7	33	40	213	8.5	194	9.5	190.3	171.7	1.80187	2
1123	52	0	177.5	81.1	25.741	2	24	3	0	0	15.9333	106	9.85	64	9.9	219.5	10	0	14	1.04	82	5.5	203	52	43	173	3	1	1	17.6	15.6	14.6	10.8	9.6	9.4	9.6	76	52	223	10.1	216	9.9	204.5	200.8	1.99967	3
1124	58	0	167.9	67	23.767	2	17	3	1	0	18.0333	106	10.375	50	10.1333	235	9.65	1	15	0.98	85	5.1	243	122	54	190	3	2	1	19.6	18.2	16.3	9.8	10.8	10.5	10.4	46	54	234	9.7	236	9.6	160.8	173.2	1.76771	2
1125	61	1	154.1	67.6	28.467	0		0	1	0	15.1333	102	9.05	40.5	8.56667	230	7.6	1	12	0.61	98	5.5	164	151	42	119	4	2	1	17.2	14.6	13.6	9.3	8.7	9.1	9.1	24	57	221	7.6	239	7.6	183.6	200.2	1.70107	2
1126	39	1	163	60.7	22.846	0		0	0	0	13.7333	99	8.425	31	8.11667	206.5	7.5	0	12	0.71	108	5.1	189	55	81	106	1	2	1	15.4	13	12.8	7.8	8.3	8.7	8.9	29	33	207	7.8	206	7.2	206.3	202.2	1.65782	1
1127	59	0	182.4	86.9	26.12	2	46.5	4	0	0	19.2333	117	11.625	63	10.9833	221.5	9.7	0	11	1.04	78	5.6	217	156	36	169	3	2	1	20.7	18.9	18.1	11.7	10.2	12.2	12.4	65	61	227	9.7	216	9.7	197.3	192.9	2.09832	3
1128	54	0	167.5	60.6	21.599	2	25	4	0	1	17.5	106	9.15	52	8.8	185	8.1	1	19	0.75	104	5.5	180	139	53	117	3	2	1	20.3	17	15.2	9.8	8.5	9.1	9.2	45	59	196	8.3	174	7.9	187.7	166.9	1.67916	1
1129	64	0	168.2	68.8	24.318	2	25	3	1	0	19.9333	93	11.275	45.5	10.7667	230.5	9.75	1	8	0.91	89	5	169	170	57	108	4	2	1	22.8	19.6	17.4	11.9	11.2	11.1	10.9	43	48	238	9.8	223	9.7	203.8	189.9	1.7929	2
1130	56	0	177.2	83.6	26.624	2	4	2	1	1	17.2333	111	10.8	85	10.4167	226.5	9.65	1	15	1.2	67	7	137	114	39	90	3	1	1	18.6	16.5	16.6	11.7	11.7	9.7	10.1	86	84	225	9.8	228	9.5	204.5	204.4	2.02854	3
1131	54	0	174.6	78.4	25.717	1	34	2	0	0	18.7	116	12.35	69	11.8333	242	10.8	0	12	0.86	98	5.5	192	110	63	121	3	1	1	20.2	17.3	18.6	13.6	11.5	12.5	11.8	74	64	246	10.5	238	11.1	204.8	195.6	1.94997	3
1132	50	1	160.5	60.5	23.486	0		1	0	0	18.6	134	12.65	70	11.6333	205.5	9.6	0	11	0.75	93	5.3	175	90	87	105	2	2	1	19.9	18.2	17.7	12.4	13.3	14.1	10.8	72	68	208	9.6	203	9.6	182.5	179.9	1.64234	1
1133	53	0	165.3	69.4	25.399	2	28	3	0	0	15.6	125	7.7	45.5	7.41667	180	6.85	0	11	0.85	99	5.4	205	166	76	126	3	2	1	16.9	15.5	14.4	7.8	7.6	7.8	7.6	47	44	172	6.5	188	7.2	168.1	182	1.78511	2
1134	52	0	173.3	72.5	24.14	2	42	4	0	1	19.5	117	10.3	42.5	9.91667	193	9.15	1	9	0.77	104	6.2	91	95	57	33	3	2	1	22.4	18.5	17.6	10.2	10.1	10.4	10.5	45	40	198	9.2	188	9.1	189.4	177.9	1.86817	2
1135	45	0	165	68.2	25.051	0		2	0	0	18.7	102	10.575	64.5	10.1667	216	9.35	0	14	0.92	100	4.9	172	71	40	133	2	1	1	22	17.4	16.7	10.5	11.2	10.2	10.4	66	63	221	9.1	211	9.6	213.7	202.8	1.768	2
1136	51	0	167.3	73.2	26.153	2	27	3	0	0	17.6	103	11.525	43	11.0833	200	10.2	0	18	0.97	90	5.5	219	261	46	162	3	2	1	19.3	16.8	16.7	10.8	11.1	12.7	11.5	39	47	207	10.3	193	10.1	175.9	160.6	1.84439	2
1137	40	0	178.7	95.1	29.78	1	22	1	0	0	18.4667	118	11.25	40.5	10.85	222.5	10.05	0	9	0.78	113	5.4	197	197	33	150	1	1	1	19.1	18.2	18.1	11.2	11.1	11.5	11.2	34	47	226	9.6	219	10.5	222.5	212.2	2.17271	3
1138	55	0	175.5	83.2	27.013	1	17	3	0	0	18.7333	127	11.475	51.5	10.9333	247.5	9.85	0	12	1	84	5.6	185	154	60	125	3	2	1	20.8	18	17.4	12.5	10.3	10.9	12.2	47	56	248	9.6	247	10.1	199.9	197	2.01395	3
1139	43	0	173	70.2	23.456	2	17	4	0	0	16.4333	96	9.175	62.5	9.03333	232.5	8.75	0	14	1.09	83	5.3	208	214	42	157	2	2	1	18	16.7	14.6	10.4	9.1	8.4	8.8	68	57	239	8.6	226	8.9	216.4	200.2	1.83671	2
1140	50	0	163.2	78.4	29.436	2	24	3	1	0	18.1	107	10.825	51.5	9.96667	208	8.25	1	12	0.79	105	6.2	190	163	54	130	2	1	1	19.3	18.2	16.8	11.5	10.8	10.1	10.9	59	44	207	8.7	209	7.8	197.6	198.3	1.88524	2
1141	67	1	147	59.7	27.627	0		1	0	0	14.8667	88	7.85	42.5	7.35	199	6.35	1	14	0.87	69	5.7	265	151	43	219	4	2	1	16.8	14.8	13	7.3	8.4	7.9	7.8	41	44	193	6.5	205	6.2	167.4	182.7	1.56133	1
1142	38	0	174.8	62.7	20.52	1	9.5	2	0	0	14.4667	99	8.2	60	7.98333	205	7.55	0	15	1	96	5.3	231	60	77	158	1	1	1	16.5	13.2	13.7	7.8	8.7	8.2	8.1	52	68	200	7.6	210	7.5	196.3	202.1	1.74483	2
1143	57	0	172.6	68.4	22.96	2	18	2	0	0	16.3	95	9.575	78.5	9.33333	235.5	8.85	0	17	1.06	78	5.8	209	165	63	140	3	2	1	16.7	16	16.2	10.7	9.6	9.6	8.4	75	82	244	8.6	227	9.1	224.9	201	1.81091	2
1144	64	1	155.2	60.1	24.951	0		0	0	0	18.3333	104	10.325	53.5	9.73333	210	8.55	0	16	0.75	85	5.4	236	76	57	177	4	1	1	20.2	17.5	17.3	9.9	11.9	10.4	9.1	52	55	210	8.4	210	8.7	160.7	169.7	1.60965	1
1145	60	1	148.1	41.6	18.966	0		0	1	0	13.7333	102	6.1	42.5	6.05	169	5.95	1	11	0.71	93	5.6	260	154	95	171	3	2	1	16.3	13.6	11.3	6.9	5.9	5.9	5.7	42	43	172	5.9	166	6	161.2	150.4	1.3082	1
1146	63	1	163.3	73.1	27.412	0		0	0	0	18.2333	114	11.025	31	10.2833	224.5	8.8	0	11	0.77	82	5.3	211	103	50	168	4	2	1	21.3	16.9	16.5	11.1	11.9	10.7	10.4	33	29	219	8.5	230	9.1	196.7	205.3	1.82096	2
1147	55	0	167.1	75.1	26.896	0		2	0	1	18.6	121	9.975	45.5	9.65	186.5	9	1	14	1.02	82	8.9	153	137	35	107	3	2	1	19.3	18.9	17.6	9.3	9	10.8	10.8	38	53	186	8.9	187	9.1	172.6	168	1.86705	2
1148	51	0	172.8	80.2	26.859	2	25	2	1	1	16.9	120	9.65	32	9.13333	180.5	8.1	1	16	0.81	103	6.6	144	240	43	79	3	2	1	19	16.6	15.1	9.5	8.9	9.7	10.5	41	23	178	8.1	183	8.1	165.7	174.7	1.96204	3
1149	49	0	173.4	67.3	22.383	1	30	3	0	0	18.2333	124	10.65	44	10.2	186	9.3	0	11	0.89	100	5.9	231	128	63	169	2	2	1	19	18.1	17.6	11.2	9.5	11.7	10.2	44	44	190	8.4	182	10.2	178.2	165.5	1.80045	2
1150	60	0	164.2	62.9	23.329	2	12	4	1	0	16.6667	118	11.875	59.5	11.2667	212	10.05	1	15	0.93	89	5.5	190	89	74	121	3	1	1	18.8	15.6	15.6	12.4	12.9	11.7	10.5	49	70	216	10.1	208	10	160.3	163.3	1.69379	1
1151	61	0	162.8	68.8	25.959	2	33	0	0	0	17.9	112	10.475	33	10.3	190.5	9.95	0	9	0.92	89	5.5	187	367	44	116	4	1	1	19.4	18	16.3	10	9.8	11.1	11	34	32	189	9.6	192	10.3	168.3	169.1	1.76388	2
1152	58	1	164.4	63.5	23.495	0		0	0	0	16	101	9.05	43.5	8.71667	198.5	8.05	0	12	0.7	96	5.4	188	67	79	110	3	2	1	17.6	15.7	14.7	9.6	8.6	9.1	8.9	40	47	202	8	195	8.1	196.1	187.8	1.70289	2
1153	62	1	162.3	71.7	27.22	0		0	0	0	15.4333	91	8.65	61.5	8.25	218	7.45	0	10	0.68	94	5.5	201	85	51	145	4	1	1	16.9	14.6	14.8	8.4	8.9	9.1	8.2	52	71	223	7.6	213	7.3	202	193.6	1.79791	2
1154	51	1	161.5	51.4	19.707	0		0	0	0	14.7	99	7.95	63.5	7.65	196.5	7.05	0	14	0.62	105	4.9	211	78	102	105	3	2	1	16.6	14.3	13.2	8.4	8.1	8.2	7.1	68	59	206	7.1	187	7	185.3	170.4	1.51851	1
1155	51	0	161	62.4	24.073	2	20	2	0	0	16.5	112	10.35	43	9.73333	177.5	8.5	0	13	1.01	86	5.5	265	108	56	213	3	2	1	16.9	16.1	16.5	10.5	10.4	10.8	9.7	39	47	179	8.5	176	8.5	162.2	161.4	1.67053	1
1156	69	0	164.1	59.6	22.132	0		2	1	0	19.6333	93	12.55	65.5	11.6833	229	9.95	1	14	1	76	5.3	138	51	59	88	4	1	1	22.3	19.2	17.4	13.5	11.5	13.5	11.7	61	70	228	10.1	230	9.8	177.1	180.2	1.64826	1
1157	69	0	158.1	71.3	28.525	2	80	2	0	1	18.9333	98	11.6	55	10.7	210.5	8.9	1	14	0.84	89	6.4	156	142	45	108	4	1	1	20.2	18.4	18.2	12.3	11.9	10.9	11.3	50	60	207	8.6	214	9.2	175	183.7	1.76954	2
1158	64	0	168.3	78	27.538	2	26	2	1	0	19.1	107	11.25	48	10.55	201	9.15	1	13	0.81	94	5.8	176	103	47	131	4	1	1	21.5	18.7	17.1	12.4	10.5	11.7	10.4	40	56	198	9	204	9.3	171.8	179.4	1.90958	3
1159	53	1	171.3	44.4	15.131	0		0	0	0	14.9	121	7.875	41.5	7.61667	183.5	7.1	0	14	0.66	101	5.9	232	65	110	127	3	1	1	16.1	14.5	14.1	7.8	7.1	8.2	8.4	39	44	184	7.2	183	7	171	174.1	1.45351	1
1160	61	1	155.4	58.5	24.224	0		0	0	1	16.8667	112	10.05	32	9.53333	190	8.5	1	9	0.65	96	6.1	207	102	41	165	4	2	1	17.7	17.3	15.6	11.1	8.1	10.9	10.1	21	43	188	8.6	192	8.4	169	163.1	1.5891	1
1161	60	0	172.7	78.1	26.186	2	30	4	1	0	19.5	99	11.475	59.5	10.5167	206	8.6	1	12	1.14	70	5.2	199	79	61	139	3	2	1	20.8	19.8	17.9	13.7	11.9	9.6	10.7	53	66	201	8.7	211	8.5	178.9	190.8	1.93562	3
1162	66	0	171	73.7	25.204	0		1	1	0	18.4	119	10.625	53	10.1667	193.5	9.25	1	15	0.88	90	5.2	152	106	54	92	4	2	1	21.5	17.2	16.5	12.1	10.6	10.7	9.1	54	52	205	9.1	182	9.4	177	167.7	1.87103	2
1163	63	0	172.4	65.9	22.172	2	37.5	4	0	1	19.8	113	10.675	84	10.05	225.5	8.8	1	14	1.07	73	7.3	135	123	43	89	4	1	1	22	19.6	17.8	11.2	11.7	10.1	9.7	77	91	227	9.1	224	8.5	198.4	198.1	1.77648	2
1164	61	0	171.1	78	26.644	1	40	0	1	1	23.5	138	12.575	44	11.1167	212.5	8.2	1	23	0.69	102	8.3	93	27	34	66	4	2	1	23.8	20.7	26	11	12	14.6	12.7	39	49	199	8.9	226	7.5	180.2	200.7	1.9254	3
1165	53	1	155.6	55.5	22.923	0		1	0	0	14.1	105	8.55	47.5	8.46667	193	8.3	0	13	0.67	101	5.2	200	82	59	144	3	2	1	15.8	13.5	13	8.8	9.1	7.9	8.4	52	43	204	8.1	182	8.5	191.4	169.4	1.54882	1
1166	58	1	159	52.8	20.885	0		0	0	0	12.6667	93	8.4	25	8	194	7.2	0	8	0.71	94	5.9	197	186	57	127	3	2	1	13.6	11.7	12.7	8.1	8.5	8.1	8.9	28	22	183	7.3	205	7.1	172.2	192.7	1.52709	1
1167	66	0	167.6	72.2	25.703	2	13	2	1	0	20.5333	104	12.175	35.5	11.5333	191	10.25	1	17	0.88	90	6.3	110	234	29	59	4	2	1	21.6	20.2	19.8	11.7	12.6	12.2	12.2	30	41	197	10.4	185	10.1	151.3	150.5	1.83339	2
1168	78	0	172.6	65.9	22.121	2	14	3	0	0	19.3333	128	10.15	56.5	9.98333	195.5	9.65	0	16	1.05	68	5.4	130	43	56	80	5	2	1	22	18.2	17.8	10.3	8.5	12.9	8.9	49	64	193	9.7	198	9.6	156.3	169.5	1.77751	2
1169	51	1	169.1	59.8	20.913	0		0	0	0	16.9667	97	10.675	43.5	10.4167	214.5	9.9	0	13	0.72	97	5	174	65	80	99	3	2	1	19.5	15.8	15.6	11.1	10.7	10.7	10.2	43	44	212	9.6	217	10.2	195.8	197.9	1.67599	1
1170	55	1	158.2	64.7	25.852	0		0	1	0	15.5333	87	10.3	55	9.66667	217.5	8.4	1	10	0.94	69	5.7	185	25	98	101	3	1	1	17.4	14.8	14.4	10.4	11.1	9.5	10.2	38	72	215	8.5	220	8.3	188.3	205.5	1.68618	1
1171	65	0	167.5	74.2	26.447	1	20.5	0	0	0	18.4333	98	10.25	58	9.56667	207.5	8.2	1	11	0.91	88	5.7	142	128	31	107	4	1	1	20.2	17.7	17.4	12	9.7	8.9	10.4	60	56	209	8.5	206	7.9	191.4	190.1	1.85805	2
1172	63	1	161.5	61.6	23.618	1	19	0	1	0	17.3	117	10.7	30	9.7	194	7.7	1	11	0.71	91	6	183	179	59	119	4	2	1	18.1	17.6	16.2	10.8	11.2	10.4	10.4	33	27	197	7.8	191	7.6	180.4	177.4	1.66236	1
1173	60	1	171.7	80.2	27.204	0		0	0	0	17.8333	117	11.65	36.5	10.95	213.5	9.55	0	9	0.71	93	5.7	230	62	58	172	3	1	1	20.1	15.4	18	11.1	11.4	11.4	12.7	47	26	222	9.6	205	9.5	210.1	189.9	1.95578	3
1174	58	1	158.9	48.1	19.05	0		0	0	1	16.6333	97	8.7	59.5	8.06667	211	6.8	1	11	0.68	97	7.6	158	72	44	115	3	1	1	17.9	18.4	13.6	8.3	9.6	9.2	7.7	52	67	208	7.1	214	6.5	179.1	193.1	1.45708	1
1175	45	1	167.3	63.3	22.616	0		1	0	0	15.4	112	9.45	36.5	8.68333	201	7.15	0	13	0.79	91	5.8	190	131	61	130	2	1	1	16.6	15.3	14.3	10.1	9.7	8.9	9.1	34	39	198	7	204	7.3	191.4	195.1	1.71514	2
1176	47	1	161.5	54	20.704	0		3	0	0	16.3667	106	10.625	28.5	10.2833	192	9.6	0	16	0.7	104	5.2	174	37	69	118	2	1	1	17.6	16	15.5	10.3	10.9	10.2	11.1	34	23	191	9.8	193	9.4	177.5	174.9	1.55644	1
1177	48	1	165.8	52.2	18.989	0		0	0	0	15	108	9.225	36	8.71667	200	7.7	0	13	0.73	98	5	304	107	89	215	2	2	1	16.5	14.8	13.7	9.1	8.4	10.4	9	37	35	206	7.8	194	7.6	177.1	170.5	1.55052	1
1178	60	0	177.2	82.5	26.274	2	23	2	0	0	18.4667	96	11.325	51	10.7667	213.5	9.65	0	12	1.1	73	5.6	201	55	67	135	3	2	1	19.8	18.2	17.4	11.7	11.3	11.2	11.1	48	54	218	9.6	209	9.7	184.7	177.6	2.01515	3
1179	55	1	161	50.1	19.328	0		0	0	0	16.2	127	9.1	36	8.78333	188	8.15	0	13	0.77	87	5.5	186	47	61	127	3	2	1	18.1	15.5	15	9	8.9	9.1	9.4	29	43	193	8.1	183	8.2	176.3	163	1.49686	1
1180	56	0	172.2	72	24.281	2	34.5	3	0	0	18.2	101	11.65	33	11.4167	203	10.95	1	12	0.79	100	5.6	93	115	42	39	3	1	1	20	17.4	17.2	12.3	10.5	13.4	10.4	23	43	203	10.7	203	11.2	175.4	174.5	1.8558	2
1181	67	0	173.7	75.8	25.123	1	47	0	0	0	19.4	116	10.3	31.5	9.93333	189.5	9.2	0	17	0.87	89	5.2	166	99	33	123	4	2	1	21.5	19.9	16.8	10.6	9.8	11.1	9.7	22	41	193	9.2	186	9.2	159.8	150.1	1.91242	3
1182	55	0	165.5	72.9	26.615	1	35	3	0	1	18.8667	116	10.525	56.5	10.1	225.5	9.25	1	13	0.77	102	6.5	120	111	45	74	3	2	1	20.2	19.7	16.7	11.3	10.9	9.8	10.1	47	66	227	8.9	224	9.6	190.9	185.6	1.83068	2
1183	58	0	172.8	76.7	25.687	2	16	3	0	1	17.9667	100	10.075	72	9.55	202	8.5	1	26	0.97	86	6.1	98	168	42	43	3	2	1	21.2	17.6	15.1	10.4	10.5	9.8	9.6	58	86	202	8.6	202	8.4	185	185.4	1.91875	3
1184	55	1	162.9	50.2	18.917	0		1	0	0	15.7333	102	10.525	30	9.98333	171	8.9	0	15	0.72	95	5.3	206	89	82	127	3	1	1	16.5	15.4	15.3	10.5	10.3	10.7	10.6	33	27	169	8.2	173	9.6	148.4	143.8	1.50717	1
1185	53	1	168.1	60	21.233	0		0	0	0	16.8667	102	8.875	66.5	8.51667	202.5	7.8	0	16	0.78	87	5.5	218	77	61	158	3	2	1	18.3	17.4	14.9	8.4	9.6	8.4	9.1	62	71	208	7.8	197	7.8	201.1	190.4	1.67382	1
1186	58	1	158.3	61.8	24.662	0		1	0	0	15.4667	105	9.175	61	8.81667	184.5	8.1	0	14	0.67	97	5.1	232	168	53	179	3	1	1	16.6	15.7	14.1	8.5	9.7	9.6	8.9	53	69	184	8.1	185	8.1	172.3	173.4	1.64848	1
1187	65	0	172.2	72	24.281	2	30	2	0	0	20.2667	101	11.775	69	11.25	228.5	10.2	0	17	0.79	94	5.1	169	92	57	105	4	2	1	21.7	20.1	19	11.7	11.9	12	11.5	66	72	240	10.1	217	10.3	182	172.9	1.8558	2
1188	63	0	160.4	62.8	24.409	2	32	4	1	0	17.7	109	10.725	41	10.2833	188	9.4	1	9	0.89	91	5.7	185	251	45	125	4	2	1	19.6	17.2	16.3	10.5	10.8	11	10.6	38	44	192	9.1	184	9.7	163.9	160.2	1.67275	1
1189	46	0	170.6	75.7	26.01	1	27	3	0	0	16.1	105	10.05	48	9.5	192	8.4	0	9	0.84	105	5.3	142	132	40	101	2	1	1	17.2	15.5	15.6	10.6	10.1	9.8	9.7	48	48	196	8.7	188	8.1	187.4	182.1	1.89403	2
1190	57	0	185.9	74.6	21.586	0		0	0	0	18.0333	106	9.3	48.5	9.53333	215	10	0	14	0.97	86	5.6	201	85	63	135	3	1	1	19.7	18.3	16.1	9.1	9.3	9.1	9.7	40	57	211	9.6	219	10.4	202.5	209.9	1.96272	3
1191	57	0	168.3	86.9	30.68	2		3	1	1	18.5667	118	11.25	57.5	10.65	202.5	9.45	1	16	0.93	91	6.7	174	284	70	79	3	2	1	20.2	17.4	18.1	11.1	11.3	11.1	11.5	59	56	206	9.6	199	9.3	176.4	171.2	2.01558	3
1192	58	0	172.5	81.3	27.322	2	29	0	1	0	18.4667	94	10.2	40.5	10.0333	238	9.7	1	17	1.2	66	5.8	179	168	40	130	3	2	1	20.5	17.5	17.4	9.9	9.7	10.7	10.5	40	41	237	9.8	239	9.6	204.1	213.3	1.97373	3
1193	58	0	166.1	71.7	25.988	1	57	2	0	0	18.4333	101	9.85	62.5	9.48333	208	8.75	0	11	1.03	82	5.8	203	168	35	159	3	1	1	20.6	17.4	17.3	10	9.7	9.7	10	58	67	204	8.8	212	8.7	161	176.2	1.81883	2
1194	69	0	172.6	66.2	22.222	0		0	0	0	18.1667	102	11.05	36	10.4833	208	9.35	0	17	0.96	80	5.7	219	94	46	172	4	1	1	19.7	18.3	16.5	12.1	10.6	9.8	11.7	30	42	210	9.6	206	9.1	185.7	180	1.78155	2
1195	71	0	177	75	23.939	0		2	1	0	20.2667	111	13.75	30.5	12.9667	241	11.4	1	22	1.32	54	5.2	203	20	60	156	5	1	1	23.6	18.9	18.3	16	12.5	14.3	12.2	37	24	245	12.1	237	10.7	168.2	165.3	1.92029	3
1196	57	0	176.1	83.2	26.829	1	38	0	1	0	20.1333	120	11.625	60	11.4833	219.5	11.2	1	15	1.01	82	6.1	179	114	50	127	3	1	1	22.6	19.4	18.4	13	10.1	10.9	12.5	52	68	217	12.2	222	10.2	181.4	196.6	2.01739	3
1197	74	0	167.5	58.5	20.851	2	40	2	1	0	16.3	122	6.775	67.5	6.58333	190	6.2	1	9	1.07	68	5.6	182	110	44	138	5	2	1	18	15.6	15.3	6.7	6.9	7.1	6.4	61	74	185	6	195	6.4	173.2	184.2	1.64981	1
1198	73	1	151.4	53.7	23.427	0		0	0	0	16.5333	89	9.65	61	9.06667	189	7.9	1	18	0.93	61	4.8	146	40	56	94	5	1	1	18.1	16.2	15.3	10.1	9.7	8.5	10.3	49	73	188	7.2	190	8.6	171.3	160.2	1.50279	1
1199	51	0	165.7	68.2	24.839	2	50	1	0	0	18	110	10.6	49.5	10.0833	197	9.05	0	14	0.86	100	5.3	207	114	37	159	3	2	1	20.8	17.5	15.7	11	10.4	10.8	10.2	47	52	200	8.6	194	9.5	175	173.2	1.77175	2
1200	54	0	173.9	65.5	21.659	1	49.5	3	0	1	16.2667	113	8.85	28	8.3	191	7.2	1	13	0.84	99	5.9	204	112	66	137	3	1	1	18.9	16.7	13.2	8.2	8.1	9.8	9.3	26	30	191	7.9	191	6.5	176.4	175.4	1.77877	2
1201	48	0	170.1	77	26.612	1	25	3	0	0	19.0333	103	11.025	49	10.85	210	10.5	0	14	0.9	101	5.5	186	589	32	74	2	1	1	20.3	18.6	18.2	10.6	10.9	11.7	10.9	51	47	219	10.6	201	10.4	191.3	184.5	1.90742	3
1202	63	0	169.5	67.6	23.529	1	43	3	1	1	17.1	96	8.95	59.5	9	197.5	9.1	1	7	0.85	93	6.6	129	106	41	81	4	2	1	19.3	17	15	9.4	7.7	10	8.7	49	70	204	9.1	191	9.1	167.7	164.5	1.78405	2
1203	51	0	175.7	74.1	24.004	1	37.5	3	1	0	17.9667	109	10.175	55	9.95	208.5	9.5	1	11	1.06	81	5	190	183	51	140	3	2	1	19.2	17.3	17.4	10.3	10.2	10	10.2	45	65	209	9.4	208	9.6	197.2	196.5	1.90171	3
1204	58	1	162.4	60.2	22.826	0		0	0	0	14.7	103	7.825	34	7.78333	192	7.7	0	8	0.72	93	6.1	206	536	33	129	3	2	1	16.5	14.6	13	7	8.1	8.1	8.1	32	36	194	8.1	190	7.3	175.4	179.3	1.64793	1
1205	63	1	163.7	57.5	21.457	0		0	0	0	16.8333	111	9.775	38	9.23333	216	8.15	0	16	0.66	94	6	235	69	84	163	4	1	1	18.4	16.8	15.3	9.8	9.2	8.4	11.7	42	34	219	8.1	213	8.2	177.6	163.1	1.61699	1
1206	68	0	162.6	77.7	29.389	0		0	0	0	17.2333	100	10.225	44	9.66667	209	8.55	0	24	1.15	65	5.4	149	122	35	104	4	2	1	18.9	16.9	15.9	9.8	10	10.7	10.4	45	43	207	8.5	211	8.6	167.7	170.3	1.87335	2
1207	40	1	160	46.8	18.281	0		3	0	0	17.8333	102	7.925	38	7.58333	203.5	6.9	0	11	0.55	118	5.1	186	88	66	120	1	1	1	19	21	13.5	8.1	7.4	8.4	7.8	31	45	209	7.6	198	6.2	202.7	194.3	1.44222	1
1208	77	0	164.7	67.5	24.884	0		4	1	0	18.5333	120	13.625	93	12.25	234.5	9.5	1	29	1.16	60	6.2	122	133	35	81	5	2	1	20.6	19.4	15.6	14.2	14.2	14.9	11.2	97	89	240	9.8	229	9.2	161.7	164.9	1.75731	2
1209	70	1	160.6	61.1	23.689	0		0	0	0	15.1333	104	8.575	45	8.15	189	7.3	0	16	0.77	78	5.8	217	68	63	165	4	1	1	17	14.7	13.7	10.7	7.7	8.1	7.8	46	44	194	7.1	184	7.5	168	159.4	1.65098	1
1210	57	1	164.1	54.5	20.239	0		1	0	0	16.5667	92	9.1	84	8.4	208	7	0	12	0.61	101	5.7	200	138	45	152	3	1	1	18.3	17.4	14	9.6	9.1	9.3	8.4	78	90	209	6.9	207	7.1	191.9	193.5	1.57616	1
1211	57	0	169	78	27.31	1	41	2	1	1	18.3667	115	11.1	42	10.3667	220	8.9	1	16	0.84	97	7.8	125	128	48	66	3	2	1	18.9	19	17.2	11.5	11.1	10.6	11.2	38	46	218	9.2	222	8.6	182.2	191.8	1.91355	3
1212	61	0	165.5	75.6	27.601	0		2	0	0	17.9667	98	10.575	63.5	10.05	207.5	9	0	12	1.25	62	6	174	54	51	129	4	1	1	19	17.5	17.4	10.7	11	10.1	10.5	76	51	214	8.9	201	9.1	190.5	180.5	1.86427	2
1213	55	0	165	62.9	23.104	1	31	0	0	0	18.1333	117	10.925	35.5	10.8	165.5	10.55	0	9	1.02	82	5.6	151	233	30	106	3	2	1	19.7	18.8	15.9	10.6	10.8	10.9	11.4	25	46	158	10.2	173	10.9	144.3	160	1.69792	2
1214	55	1	157.8	49.8	19.999	0		2	0	0	15.9	100	9.775	40.5	9.3	189	8.35	0	10	0.76	89	5.7	136	72	62	84	3	2	1	17.5	14.9	15.3	9.4	10.4	9.2	10.1	25	56	192	8.2	186	8.5	164.2	160.2	1.47746	1
1215	48	1	155.8	59	24.306	0		1	1	0	15.1333	98	9.25	43.5	8.7	192.5	7.6	1	7	0.65	105	5.6	143	70	51	90	2	1	1	17.5	14.4	13.5	9.6	9.1	9.6	8.7	46	41	199	7.6	186	7.6	186.9	173.6	1.59793	1
1216	67	0	167.7	75.8	26.953	2	15.5	1	0	0	21	125	12.275	25.5	11.3667	196.5	9.55	0	16	1.2	62	5.7	184	83	43	137	4	2	1	23	20.5	19.5	10.9	12.4	13.1	12.7	29	22	193	9.6	200	9.5	162.9	174.1	1.8791	2
1217	61	0	167.7	73.1	25.993	1	36	2	0	1	20.7333	108	11.175	42	10.7167	190.5	9.8	1	15	0.74	100	7.8	150	58	53	97	4	2	1	22.5	20.2	19.5	11.2	11.8	9.7	12	36	48	202	9.8	179	9.8	186.1	161.6	1.84533	2
1218	49	0	169.3	62.9	21.945	2	16	3	0	0	18.5667	101	11.625	59	10.5667	191	8.45	0	15	0.82	104	5.6	202	79	76	133	2	1	1	19.3	18.6	17.8	10.9	12.8	11.2	11.6	62	56	202	8.1	180	8.8	185.5	164.9	1.7199	2
1219	60	0	176.5	69.6	22.342	0		0	0	0	17.4667	85	8	87.5	8.01667	242.5	8.05	0	16	0.82	96	5.4	200	67	57	143	3	2	1	19.1	17.6	15.7	8.8	8.5	7.1	7.6	101	74	247	7.9	238	8.2	228.8	223.2	1.84725	2
1220	56	0	175.5	65.3	21.201	2	34	3	0	0	15.7333	115	8.65	36.5	8.53333	181.5	8.3	0	16	0.96	88	5.2	213	146	60	144	3	1	1	16.2	16.3	14.7	8.9	8.2	9.1	8.4	29	44	181	8.1	182	8.5	172.8	170.2	1.7842	2
1221	47	0	171.6	71.8	24.383	1	27	3	0	0	16.8333	112	9.7	43	9.46667	190	9	0	8	0.82	105	6	256	269	50	190	2	2	1	18.5	16	16	8.6	9.7	10.5	10	44	42	197	9.1	183	8.9	167.5	152.3	1.84999	2
1222	64	0	169.2	77.4	27.036	2	30	4	1	0	20.9	112	11.55	29	10.7333	183.5	9.1	1	10	0.92	91	5.5	128	58	82	51	4	2	1	22.1	21.2	19.4	11.2	11.4	11.7	11.9	32	26	188	9.1	179	9.1	164.1	157.5	1.9073	3
1223	61	1	164.5	56.7	20.953	0		0	0	0	15.8333	110	9.425	39.5	8.65	192.5	7.1	0	13	0.66	96	5.7	116	60	33	79	4	2	1	17.6	15.8	14.1	9.9	9.6	9.1	9.1	46	33	207	6.7	178	7.5	195.5	162.3	1.60962	1
1224	54	0	172.9	75.7	25.322	0		3	1	0	18.0667	104	11.225	53	10.2667	205.5	8.35	1	13	0.88	97	5.8	154	140	43	109	3	2	1	20.9	16.8	16.5	11.8	10.5	11.9	10.7	46	60	205	7.2	206	9.5	190.6	185.1	1.90675	3
1225	65	1	149.3	49	21.982	0		0	1	0	18.0667	113	10.675	28.5	9.95	212	8.5	1	18	0.71	90	6.2	181	196	42	132	4	2	1	19.8	17.2	17.2	8.7	11.4	11	11.6	35	22	231	8.3	193	8.7	192.3	157.2	1.42553	1
1226	58	1	156.9	58.4	23.723	0		2	0	0	16.1667	87	9.875	77	9	213.5	7.25	0	17	0.59	101	5.3	172	181	41	115	3	2	1	17.8	16	14.7	11	10	9.5	9	83	71	217	7.2	210	7.3	194.1	194.7	1.59539	1
1227	57	0	166	55.2	20.032	1	51	3	0	1	15.7667	117	9.425	35.5	8.96667	171.5	8.05	1	6	0.77	101	7.9	114	70	57	63	3	2	1	16.5	15.6	15.2	8.7	9.7	9.2	10.1	36	35	164	8.5	179	7.6	143.7	159.2	1.59541	1
1228	67	1	155.2	57.7	23.955	0		0	0	0	16.5667	109	10.55	26	9.56667	195	7.6	1	13	0.78	79	5.6	248	335	42	190	4	1	1	18.4	16.3	15	11.8	9.7	10.7	10	20	32	202	7.7	188	7.5	182.3	167.8	1.57718	1
1229	64	0	171.3	62.5	21.299	2	1.5	0	0	0	17.9667	124	10.125	38	9.53333	197	8.35	0	15	0.82	93	6.4	208	50	52	162	4	2	1	19.5	18.1	16.3	9.8	9.5	11	10.2	35	41	200	7.8	194	8.9	167.3	160.2	1.72452	2
1230	58	0	173.6	74.6	24.754	2	11.5	3	0	0	19.3	126	12.85	30.5	11.75	194	9.55	0	15	1.22	65	5.4	161	140	61	103	3	2	1	21.1	18.7	18.1	13.2	12.5	13.8	11.9	25	36	207	9.6	181	9.5	185.7	160.9	1.89668	3
1231	45	0	172.6	74.8	25.108	1	12.5	4	0	0	17.4	126	10.425	38	9.9	192.5	8.85	0	11	0.67	116	5.4	234	526	49	145	2	2	1	19.6	16.3	16.3	10.4	10.1	10.5	10.7	42	34	192	9.1	193	8.6	170.1	169	1.89374	2
1232	57	0	177.8	75.7	23.946	2	52	4	0	1	19.0667	102	11.525	53.5	11.0167	209	10	1	11	0.87	96	7.6	181	90	55	126	3	1	1	20.6	18.7	17.9	11.9	11.6	11	11.6	52	55	211	10.3	207	9.7	184	189.2	1.93358	3
1233	65	0	170.4	78.5	27.035	2	35	2	1	0	20.4667	119	11.35	46.5	10.8333	200	9.8	1	14	1.21	63	5.7	151	150	58	101	4	1	1	22.1	19.5	19.8	10.8	11.5	10.9	12.2	40	53	205	9.8	195	9.8	187.4	166.4	1.92761	3
1234	64	1	157.8	52.2	20.963	0		1	0	0	14.3333	114	8.025	54	7.63333	182	6.85	0	8	0.71	90	5.8	166	235	30	121	4	1	1	14.8	14.9	13.3	8.4	8.1	8.4	7.2	41	67	182	7.2	182	6.5	171.2	172.9	1.51265	1
1235	70	1	161.1	61.5	23.696	0		0	0	0	16.8667	115	9.95	31	9.16667	213	7.6	1	13	0.56	95	5.8	155	137	61	80	4	1	1	18.6	16.7	15.3	10.1	9.8	10.2	9.7	36	26	204	7.6	222	7.6	175.9	195.1	1.65895	1
1236	59	1	151.5	59.9	26.098	0		1	0	0	15.0333	91	8.925	66.5	8.41667	193.5	7.4	0	12	0.62	99	5.4	205	282	45	137	3	2	1	15.7	15.5	13.9	9.1	9.2	9.1	8.3	63	70	183	7.2	204	7.6	181.7	197.6	1.5877	1
1237	54	0	175.6	74.1	24.031	0		2	0	0	18.6	107	10.75	32.5	10.2167	202.5	9.15	0	13	0.85	99	5	145	132	28	107	3	1	1	20.5	19.2	16.1	9.7	10.8	10.4	12.1	36	29	196	9.1	209	9.2	174.2	181.2	1.90117	3
1238	70	1	160.3	57.9	22.533	0		0	1	1	15.1333	98	10.725	43.5	9.71667	203	7.7	1	15	0.89	66	8.3	153	86	66	84	4	2	1	18.2	14.8	12.4	9.8	10.8	11	11.3	43	44	212	7	194	8.4	192.4	174.4	1.60566	1
1239	51	0	186.1	90.3	26.073	2	36	3	1	1	19.3333	124	12.5	51.5	11.7333	218	10.2	1	25	0.92	96	6.8	188	134	60	119	3	1	1	20.8	20.4	16.8	12.5	12.6	13.2	11.7	58	45	221	10.1	215	10.3	206.8	206.3	2.16056	3
1240	68	1	159.8	64.3	25.18	0		1	0	0	15.4667	81	8.3	62	8.15	224	7.85	0	14	0.9	66	6.2	302	44	66	245	4	2	1	17.3	15	14.1	8.2	9.1	7.8	8.1	65	59	226	8.1	222	7.6	199	199.5	1.68944	1
1241	48	1	161.3	47.7	18.334	0		2	0	0	13.5667	109	7.75	74	7.61667	197.5	7.35	0	12	0.75	95	5.1	194	20	124	94	2	2	1	15.6	12.5	12.6	8.3	7.8	7.8	7.1	69	79	198	7.2	197	7.5	189.2	187.8	1.46193	1
1242	53	1	164.9	54	19.859	0		1	0	0	15.8667	109	9.2	62.5	8.93333	188	8.4	0	10	0.68	100	5.4	192	107	83	111	3	2	1	18.7	15.3	13.6	8.8	9.3	9.6	9.1	61	64	185	7.7	191	9.1	172.1	180.4	1.57274	1
1243	67	0	169.8	78.9	27.365	0		1	1	0	20.4	92	13.85	38.5	12.8667	225	10.9	1	16	0.89	88	5.6	198	89	59	141	4	1	1	21.9	20.7	18.6	13.5	15.2	13	13.7	38	39	221	11.1	229	10.7	179.7	187.8	1.92911	3
1244	60	0	162	78.8	30.026	2	28	2	1	0	17.4	111	11.55	43.5	10.8333	186	9.4	1	22	0.85	95	5.3	147	64	56	89	3	1	1	19.8	16.8	15.6	11.5	12.1	11.8	10.8	45	42	187	9.7	185	9.1	164.1	162.5	1.88308	2
1245	60	0	174.2	84.2	27.747	1	20	1	0	0	18.1	107	11.95	51.5	11.6167	214	10.95	0	18	0.75	100	5.5	188	115	43	139	3	1	1	20.2	17.5	16.6	11.9	11.1	12.4	12.4	42	61	222	10.4	206	11.5	192.9	194	2.0185	3
1246	55	0	173.2	71.1	23.701	2	74	3	0	0	19.9	102	10.775	54	10.2833	211.5	9.3	0	13	0.9	96	5.5	181	98	88	94	3	1	1	20.5	19.7	19.5	11.3	11.1	10.8	9.9	46	62	212	9.5	211	9.1	197.1	192.7	1.84951	2
1247	44	1	159.9	51.4	20.103	0		0	1	0	14.1	107	7.6	45.5	7.15	178	6.25	1	11	0.76	96	5.7	243	52	67	180	2	1	1	14.9	14.7	12.7	7.8	8.1	7.5	7	35	56	182	6	174	6.5	171.1	159.3	1.51097	1
1248	54	0	163.7	64.9	24.219	2	26	3	0	0	19.6333	110	11.275	44	10.9833	207	10.4	0	16	0.97	88	5.7	154	172	45	103	3	2	1	21.8	18.6	18.5	11.5	11.5	11.7	10.4	38	50	202	10.1	212	10.7	179.2	169.8	1.71789	2
1249	66	0	169.4	58.9	20.525	1	18	3	0	0	18.9	115	11.2	30	10.4833	190	9.05	0	13	0.93	85	5.7	256	87	77	188	4	1	1	19.7	20.4	16.6	9.9	12.4	11.3	11.2	35	25	191	8.5	189	9.6	160	150	1.6648	1
1250	75	0	165.8	62.8	22.845	2	13.5	1	1	0	18.6	130	9.7	53.5	9.36667	195	8.7	1	17	1.06	68	5.3	145	100	45	98	5	2	1	21.5	18.7	15.6	9.8	9.7	10.2	9.1	48	59	200	8.1	190	9.3	173.2	172.2	1.70067	2
1251	71	1	154.3	59.1	24.823	0		0	0	1	17.1667	105	10.625	53.5	9.78333	189.5	8.1	1	13	0.67	89	6.5	144	106	55	90	5	1	1	19.8	18.7	13	10.2	12	10	10.3	45	62	191	8.1	188	8.1	164.6	162.8	1.59157	1
1252	61	0	167.2	73.4	26.256	2	19	3	0	0	19.2	115	13.25	48	12.6833	237.5	11.55	0	13	0.79	97	5.6	183	167	32	149	4	2	1	21.4	17.6	18.6	15	12.4	13.1	12.5	43	53	240	11.4	235	11.7	181.9	175.9	1.84635	2
1253	65	1	153.8	54.1	22.871	0		0	1	0	16.5333	96	9.675	44	9.13333	189.5	8.05	1	17	0.81	76	6.3	130	40	68	71	4	1	1	18.7	16.1	14.8	8.9	9.6	9.8	10.4	42	46	198	8.3	181	7.8	169.9	157.8	1.52029	1
1254	48	0	176.2	79.2	25.51	1	39	2	0	0	18.6	110	10.925	42.5	10.5833	192	9.9	0	12	0.93	97	5.3	205	154	35	158	2	2	1	20.4	18.2	17.2	10.6	11.6	10.7	10.8	32	53	191	9.4	193	10.4	175.5	176	1.96886	3
1255	48	1	163.6	60.1	22.455	2	4	4	0	0	14.8	120	8.7	35.5	8.26667	190.5	7.4	0	10	0.79	89	5	168	47	44	124	2	2	1	15.5	15.3	13.6	8.5	8.5	9.3	8.5	34	37	194	7.5	187	7.3	185.5	180.8	1.65264	1
1256	70	0	167.6	73	25.988	1	20	2	0	0	16.2667	113	10.275	45	9.3	193.5	7.35	0	12	0.95	81	5.6	213	106	43	166	4	2	1	17.4	15.8	15.6	10.7	10.6	10.8	9	40	50	197	7.3	190	7.4	175.2	177.2	1.84352	2
1257	68	1	146.6	46.5	21.636	0		2	0	0	15.7	99	9.425	50	8.5	188.5	6.65	0	9	0.67	91	5.6	218	31	100	134	4	2	1	17.4	16.1	13.6	9.9	9	9.2	9.6	48	52	189	6.5	188	6.8	168	165.7	1.37608	1
1258	55	0	173.4	71.4	23.747	0		3	0	0	19.2333	114	10.9	33.5	10.5833	185	9.95	0	13	0.88	97	5.2	179	90	54	125	3	2	1	21.5	18.8	17.4	10.1	11.5	11.3	10.7	31	36	186	10.1	184	9.8	150.5	149	1.85448	2
1259	51	0	175.9	81.2	26.244	1	62	4	0	0	19.4	115	11.425	47	10.75	199	9.4	0	22	1.02	85	5.4	230	190	33	187	3	2	1	22.7	18.1	17.4	11.7	11.7	11.9	10.4	45	49	206	9.7	192	9.1	189.1	176.2	1.99186	3
1260	62	0	168	63.4	22.463	2	25	3	0	0	18.2	107	10.425	52	9.98333	214.5	9.1	0	17	0.84	94	4.8	223	91	62	152	4	2	1	19.9	18.2	16.5	11.1	10.2	10.2	10.2	55	49	218	9.6	211	8.6	193.4	196.5	1.72008	2
1261	60	1	164	59.8	22.234	0		2	0	0	14.7	96	9.175	67	8.73333	203.5	7.85	0	15	0.78	83	5.2	262	78	93	175	3	2	1	16	14.1	14	9.3	10.8	7.9	8.7	58	76	203	7.6	204	8.1	192.8	190.7	1.65052	1
1262	62	1	151.8	44	19.095	0		0	0	0	13.7	86	9.4	30	8.78333	194.5	7.55	0	11	0.69	94	4.9	197	135	68	139	4	2	1	14.9	13.5	12.7	9.3	9.7	9.6	9	32	28	199	7.5	190	7.6	166.5	160.9	1.36211	1
1263	66	1	151.3	49.4	21.58	0		1	0	0	14.9667	91	9.4	51.5	8.88333	181.5	7.85	0	10	0.68	91	5.7	220	102	50	169	4	1	1	16.3	14.5	14.1	10.2	9.2	9.1	9.1	38	65	172	8.1	191	7.6	147	171.1	1.44089	1
1264	58	0	171.2	66.4	22.655	2	34	0	1	0	20.1667	106	12.675	52.5	11.7833	203.5	10	1	12	0.86	96	5	195	59	58	139	3	2	1	22.1	20.2	18.2	13.5	12.5	12.4	12.3	49	56	212	9.8	195	10.2	176.3	163.5	1.77699	2
1265	44	0	178.6	91.5	28.685	2	28	2	0	0	18.9333	108	11.2	59	10.6167	210.5	9.45	1	12	1.12	79	5.1	185	132	44	138	2	2	1	19.9	19.1	17.8	10.8	11.5	11.4	11.1	47	71	212	9.1	209	9.8	200.9	192.5	2.13059	3
1266	55	1	154	64.6	27.239	0		1	0	0	15.8333	100	11.125	42	10.5667	195	9.45	0	13	0.83	80	6.1	204	96	76	122	3	2	1	17.2	15.5	14.8	12.4	9.8	10.3	12	44	40	202	8.5	188	10.4	179.2	170.4	1.66236	1
1267	59	0	172.2	82.1	27.687	2	25	0	1	0	18.2667	120	10.05	70	9.35	216.5	7.95	1	16	1.1	73	5.3	264	162	44	212	3	2	1	20.2	18.1	16.5	10.4	9.7	10.5	9.6	64	76	221	7.8	212	8.1	211.9	201.3	1.9817	3
1268	57	0	173.1	75	25.03	1	35	1	1	1	16.9667	111	9.95	51	9.58333	196.5	8.85	1	12	1.09	75	6.5	134	290	28	85	3	2	1	17.8	16.5	16.6	11	11.1	8.6	9.1	58	44	199	9	194	8.7	168.4	170.8	1.89901	3
1269	58	0	168.4	61.2	21.581	1	76	4	1	0	18.6	120	11.225	28.5	10.5833	194	9.3	1	13	0.95	88	5.3	244	131	62	179	3	1	1	20.6	17.6	17.6	10.5	11.9	11.4	11.1	30	27	196	9.5	192	9.1	157.3	144.8	1.69198	1
1270	57	1	153.7	65.7	27.811	0		0	0	0	17.1667	121	9.375	35.5	8.85	171	7.8	0	16	0.71	96	5.4	181	51	82	106	3	2	1	19.1	16.8	15.6	8.4	9.2	10.1	9.8	32	39	178	7.6	164	8	168.9	156.7	1.67482	1
1271	55	0	162.7	56.9	21.495	2	34	2	0	0	14.5667	100	8.7	65.5	8.51667	185	8.15	0	10	0.88	97	5.6	210	94	55	164	3	2	1	17.2	12.7	13.8	9.1	8.2	9.9	7.6	58	73	185	8.1	185	8.2	176.8	173	1.60361	1
1272	52	0	173.7	71.3	23.631	2	27	4	0	0	17.3333	123	9.975	42.5	9.3	182.5	7.95	0	11	1.13	74	5.4	187	222	55	128	3	2	1	19.5	16.5	16	9.7	9.9	10.8	9.5	36	49	180	8.1	185	7.8	161.3	166.6	1.85478	2
1273	55	0	163.7	70.4	26.271	1	38	4	0	0	16.3333	104	9.7	46.5	9.68333	203	9.65	0	14	0.86	98	5.5	200	107	43	145	3	1	1	18.2	15.4	15.4	10.4	9.6	10.1	8.7	39	54	201	9.7	205	9.6	170.1	180.6	1.7892	2
1274	73	0	177.4	82.3	26.151	0		2	1	0	19.4667	114	10.675	42	10.4	214.5	9.85	1	12	0.97	77	6.1	158	153	61	91	5	1	1	22	18.5	17.9	11	11	10.3	10.4	42	42	206	9.4	223	10.3	165.7	178.8	2.01384	3
1275	70	0	175.1	73.7	24.038	2	15	0	1	0	21.2333	118	13.25	31.5	12.4167	216	10.75	1	22	0.63	100	5.8	161	77	45	107	4	2	1	24.7	21.1	17.9	13	12.7	13.5	13.8	33	30	216	10.4	216	11.1	178.8	178.2	1.89333	2
1276	57	1	159.5	61.4	24.135	0		0	0	1	14.7667	99	8.125	47.5	7.91667	190	7.5	1	9	0.84	77	6.5	148	59	58	94	3	2	1	17	13.5	13.8	9.1	8.9	6.7	7.8	56	39	189	7.3	191	7.7	184.3	187.9	1.64935	1
1277	47	0	175.9	90.7	29.314	1	23	2	1	0	16.2	99	11.4	57.5	11.1667	229.5	10.7	1	11	1.04	85	5.9	207	132	46	152	2	2	1	17.7	15.6	15.3	12.1	11.4	9.7	12.4	40	75	224	11.2	235	10.2	209.8	206.1	2.10516	3
1278	52	0	169.3	76.6	26.725	1	51	2	0	0	16.4667	102	10.4	31.5	9.86667	196	8.8	0	8	0.79	103	5.1	150	183	52	87	3	1	1	19.1	15	15.3	10.8	10.4	10	10.4	31	32	198	9.5	194	8.1	187.7	188.2	1.89798	3
1279	43	0	165.8	82.3	29.939	2	23	4	0	0	16.4667	82	10.875	36	10.65	198.5	10.2	0	10	1.01	91	5.5	218	338	62	144	2	2	1	17.6	15.6	16.2	11.2	11	11.1	10.2	33	39	191	10.8	206	9.6	185.3	202.6	1.94689	3
1280	69	0	167.8	69	24.506	2	73.5	2	0	0	15.8667	79	9.65	39.5	9.13333	237	8.1	0	11	1.11	79	5.8	242	408	28	174	4	2	1	16.2	13.5	17.9	10	10.3	8.7	9.6	43	36	236	8.5	238	7.7	204.1	194.1	1.79337	2
1281	78	1	157.7	57	22.92	0		0	0	1	14.3667	99	8.775	34.5	8.36667	200	7.55	1	12	0.7	83	7.8	112	96	55	54	5	2	1	15.5	13.9	13.7	10.7	7.9	7.8	8.7	37	32	206	7.7	194	7.4	191.5	181.3	1.58016	1
1282	60	0	174.2	79.6	26.231	1	42	3	1	1	19.8667	116	11.35	46	10.7167	209	9.45	1	11	1.17	67	6.3	148	96	64	78	3	2	1	22.4	19.2	18	11.7	11.2	11.3	11.2	50	42	213	9.8	205	9.1	194.5	189.2	1.96259	3
1283	72	1	152.9	61.5	26.306	0		0	1	0	17.7	91	10.375	80	9.65	225	8.2	1	10	0.64	89	5.9	161	128	61	103	5	2	1	20.7	16.9	15.5	11.7	11.4	9.1	9.3	76	84	233	8.5	217	7.9	213.2	197.3	1.61618	1
1284	62	1	159.2	54.8	21.622	0		0	1	0	15.0667	97	9.975	29	9.11667	207.5	7.4	1	9	0.66	96	5.8	156	29	68	98	4	2	1	17.4	13.7	14.1	10.2	10.6	8.6	10.5	34	24	209	7.2	206	7.6	188.7	188.7	1.55672	1
1285	59	0	173	66.8	22.319	2	39	1	0	0	18.6	78	13.45	50.5	12.35	190	10.15	0	21	1.29	60	5.2	171	147	45	123	3	2	1	19.5	18.2	18.1	14.2	12.3	13.5	13.8	51	50	194	10	186	10.3	181.9	177.6	1.79168	2
1286	64	0	167.6	93.7	33.357	2	44	2	1	1	19.8	127	13.575	56.5	12.4333	221.5	10.15	1	11	0.69	100	7.6	139	153	52	82	4	2	1	22.7	18.8	17.9	14.8	14.3	12.5	12.7	54	59	225	9.8	218	10.5	181.9	197	2.0886	3
1287	58	0	175.9	81.7	26.405	2	40.5	3	1	0	19.2667	111	14.425	29.5	13.4333	229.5	11.45	1	13	0.89	95	5.3	156	65	55	111	3	2	1	20.8	18.8	18.2	14.8	13.6	15	14.3	27	32	235	12.4	224	10.5	190.3	197.9	1.99799	3
1288	63	1	152.3	55.3	23.841	0		2	1	1	11.6667	82	6	42	5.61667	198.5	4.85	1	10	0.64	95	8.7	183	60	56	131	4	2	1	13	10.9	11.1	5.6	6.3	5.6	6.5	46	38	206	4.2	191	5.5	199.5	183.3	1.52954	1
1289	47	1	156.6	68.6	27.973	0		2	1	0	16.6333	107	10.425	39.5	9.91667	208	8.9	1	7	0.71	102	5.6	259	176	91	169	2	1	1	19.2	15.2	15.5	10.6	10.7	10.5	9.9	52	27	222	8.5	194	9.3	197.7	164.7	1.72745	2
1290	48	0	175.7	67.1	21.736	2	31.5	3	0	0	17.2667	92	11.075	62	9.8	202.5	7.25	0	9	0.82	105	6	215	162	54	159	2	2	1	18.9	18	14.9	12.5	11.2	10.6	10	65	59	191	6	214	8.5	204.5	186.3	1.80966	2
1291	62	0	159.2	59.3	23.397	0		3	1	1	18.3	86	8.425	40	8.25	210	7.9	1	13	0.84	94	5.4	158	130	40	113	4	2	1	20.2	16	18.7	9.6	7.9	7.6	8.6	40	40	210	8.2	210	7.6	179.3	178.5	1.61938	1
1292	56	0	162.1	52.3	19.904	2	6	4	0	0	16.9333	93	11.25	38.5	10.7167	217	9.65	0	11	0.8	100	5.4	157	46	69	94	3	2	1	17.7	17.1	16	12.4	11.4	10.7	10.5	42	35	219	9.7	215	9.6	166.5	170.8	1.53459	1
1293	58	1	153.5	54.4	23.088	0		3	0	0	14.7333	94	9.9	24.5	9.38333	169.5	8.35	0	14	0.79	83	5.6	241	197	55	165	3	1	1	16.2	14.1	13.9	10.7	9.6	10.2	9.1	22	27	178	8.3	161	8.4	167.5	151.3	1.52301	1
1294	44	1	170.8	57.3	19.642	2	14	0	0	0	15.3333	80	10.45	41	9.88333	202	8.75	1	11	0.86	82	5.3	177	66	81	107	2	2	1	15	15.6	15.4	10.4	11.4	10.4	9.6	41	41	212	8.1	192	9.4	206	183.9	1.64881	1
1295	54	1	161.5	62.7	24.039	0		1	0	0	16.9	118	10.05	29	9.65	188.5	8.85	0	13	0.61	103	5.5	247	93	82	153	3	2	1	18.1	17.6	15	11.1	10.2	9.6	9.3	34	24	205	9.7	172	8	191.8	164.6	1.67714	1
1296	45	0	176.4	80.2	25.774	1	25	3	0	0	18.5	116	11.3	26.5	11.0667	215.5	10.6	0	10	0.81	107	5.1	207	170	61	149	2	2	1	20.7	17.2	17.6	12.4	11.7	11.1	10	27	26	210	10.4	221	10.8	200.4	203.6	1.98237	3
1297	54	0	176.3	73.1	23.519	0		0	0	0	18.8333	107	12.05	28	11.2333	227.5	9.6	1	14	1.04	81	5.5	147	35	53	99	3	1	1	22.5	17.4	16.6	12.9	12.7	11.1	11.5	27	29	231	9.6	224	9.6	197.3	195.7	1.89205	2
1298	52	1	159	56.2	22.23	0		0	0	0	15.9667	101	9.625	24	8.98333	188.5	7.7	0	11	0.56	108	5.3	171	32	85	91	3	2	1	17.3	16.6	14	10.2	8.9	10.3	9.1	23	25	183	8.1	194	7.3	161.8	163	1.57549	1
1299	52	0	174.4	72.1	23.705	2	26	0	0	0	17.5667	105	11.9	68.5	11.4333	227	10.5	0	13	0.76	105	5.2	152	328	34	84	3	2	1	18.8	16.6	17.3	13.7	12	11.2	10.7	62	75	237	10.2	217	10.8	219.3	198.7	1.86892	2
1300	52	0	174.9	69.4	22.687	1	55.5	2	0	0	18.1333	104	11.375	24.5	10.65	210	9.2	0	11	0.84	101	5.8	219	150	54	165	3	2	1	20.2	17.2	17	11	13	11.2	10.3	27	22	210	9.3	210	9.1	206.5	202.2	1.83621	2
1301	47	1	164	57.3	21.304	0		1	0	1	13.4	99	8.375	40.5	7.61667	208	6.1	1	9	0.55	112	8.9	186	62	48	135	2	1	1	15	12.9	12.3	8.4	8.4	8.5	8.2	42	39	208	6.3	208	5.9	196.2	197.4	1.61565	1
1302	60	1	155.8	65.5	26.984	0		0	0	0	16.9	93	11.425	48.5	11.0667	230	10.35	1	8	0.46	108	5	179	142	52	123	3	2	1	18.2	16.1	16.4	12.5	11.5	10.6	11.1	50	47	231	10.4	229	10.3	217.2	215.5	1.68366	1
1303	56	0	171	59.4	20.314	2	19.5	3	0	1	15.8	85	9.775	55	9.68333	217.5	9.5	1	15	0.9	95	5.8	178	53	69	118	3	2	1	15.5	15.9	16	9.8	9.7	10.3	9.3	57	53	207	9.5	228	9.5	185.8	201.8	1.67973	1
1304	66	0	166.2	65.1	23.568	2	28.5	1	1	1	17.6	81	12.625	47.5	11.7333	209.5	9.95	1	16	1.02	76	6.9	97	86	44	47	4	1	1	20.5	16.9	15.4	14	12.4	11.2	12.9	36	59	214	10.3	205	9.6	196.8	184.7	1.73362	2
1305	36	0	177.2	87.9	27.994	1	22	2	0	0	16.3667	96	11.2	39.5	10.5167	203.5	9.15	0	18			5.1		104	47	122	1	1	1	17.8	15	16.3	11.6	11.4	11.1	10.7	36	43	203	9.1	204	9.2	194.9	195.5	2.08006	3
1306	58	1	160.9	62.7	24.219	0		1	0	0	17.6667	100	10.4725	43.5	9.74833	197.5	8.3	0	15	0.58	102	5.5	218	71	85	135	3	2	1	18.1	19.5	15.4	11.5	11.1	10.1	9.19	42	45	190	8.1	205	8.5	170.2	182.5	1.67402	1
1307	56	0	162.6	63	23.829	2	45	4	1	1	18.3333	95	16.45	36	14.8	205	11.5	1	17	1.05	79	6.4	131	74	72	58	3	2	1	21.1	18.2	15.7	19.4	15.6	17.1	13.7	35	37	201	10	209	13	176.2	169.5	1.68686	1
1308	70	0	168.1	63.4	22.436	2	2	2	1	1	19.7	87	13.425	42	12.0167	228	9.2	1	16	0.74	93	6.1	114	88	49	58	4	2	1	21.5	20	17.6	14.8	13.6	12.7	12.6	43	41	230	9.1	226	9.3	184	181.2	1.72059	2
1309	75	1	161.1	71.6	27.588	0		3	0	0	19.7333	106	11.075	42.5	10.3167	195.5	8.8	1	10	0.65	87	5.8	214	101	49	166	5	1	1	22.3	17.6	19.3	11.3	12.2	9.8	11	42	43	194	9.1	197	8.5	182.9	181.2	1.79	2
1310	40	0	171.8	83.8	28.392	1	37.5	4	0	0	17.5667	95	11.9	65	11.6667	190.5	11.2	0	12	0.75	115	5.2	189	179	71	117	1	2	1	18.4	17.4	16.9	12.5	11.7	11	12.4	68	62	192	11.3	189	11.1	189	174.6	1.99978	3
1311	57	0	168.1	57.1	20.207	0		0	0	0	17.2	89	8.425	75.5	8.05	218.5	7.3	0	13	0.93	91	5.4	202	279	34	148	3	2	1	18.4	15.7	17.5	10.2	9.8	6.5	7.2	79	72	218	7.4	219	7.2	207.9	207.1	1.63287	1
1312	52	1	158.5	64.7	25.754	0		2	1	0	17.1333	111	10.175	45	9.31667	189	7.6	1	13	0.63	103	5.9	190	79	43	145	3	2	1	19.8	16.8	14.8	10.1	10.4	9.6	10.6	39	51	191	7.6	187	7.6	172.6	174.5	1.68778	1
1313	43	0	172.6	81.3	27.29	1	22	2	0	0	18	82	12.075	74.5	11.55	243	10.5	0	10	0.93	101	5.4	199	83	39	160	2	2	1	19.3	16.7	18	11.1	14	11.1	12.1	64	85	245	11	241	10	210.2	201.5	1.97431	3
1314	44	0	166.2	81.6	29.541	1	20	3	0	0	22.0667	93	13.925	60	12.7167	212	10.3	0	15	0.85	106	5.7	257	617	46	141	2	1	1	24.1	20.7	21.4	14.8	13.7	14.7	12.5	63	57	208	10.4	216	10.2	198.7	213.6	1.94093	3
1315	50	1	157.8	53.4	21.445	0		2	1	0	15.0333	95	7.55	63.5	7.61667	190	7.75	1	7	0.71	100	5.4	183	65	75	114	2	1	1	17.5	14.1	13.5	8.5	8.6	7	6.1	61	66	187	7.6	193	7.9	174.6	186.7	1.52993	1
1316	54	0	175	82.5	26.939	2	50	4	1	0	16.7	121	10.3	68	9.98333	229.5	9.35	1	10	0.92	94	5.1	165	95	56	110	3	1	1	18.4	17.4	14.3	12.4	10.1	10	8.7	65	71	229	9.6	230	9.1	203.7	211.7	2.0026	3
1317	59	0	167.7	71.3	25.353	2	20	2	1	0	19.6333	107	11.65	28.5	11.2333	208	10.4	1	17	1.03	79	6.3	207	78	48	159	3	2	1	20.8	18.9	19.2	13.9	11.7	10.3	10.7	30	27	218	10.4	198	10.4	194.2	181.3	1.82247	2
1318	55	0	181.1	95	28.966	2	44	3	0	0	21.1333	102	15.55	53	14.4833	234	12.35	0	7	0.98	86	5.6	181	71	50	139	3	2	1	23.3	21	19.1	18.5	16.3	13.8	13.6	56	50	242	11.7	226	13	206.1	186.9	2.1861	3
1319	63	0	174.9	88.7	28.996	0		0	1	1	18.6	91	11.15	62	10.4667	242	9.1	1	10	0.87	92	6.4	109	97	28	69	4	2	1	20.7	17.7	17.4	13.2	11	10.2	10.2	58	66	256	8.5	228	9.7	235.4	211.5	2.0759	3
1320	69	0	171.9	76.5	25.889	1	37	0	1	0	20.7667	99	9.4	51.5	9.21667	212	8.85	1	16	0.89	87	5.7	243	144	32	202	4	2	1	22	20.9	19.4	11.7	8.3	12.1	5.5	34	69	209	8.6	215	9.1	204.1	182.9	1.91125	3
1321	62	0	178.5	67	21.028	2	4	3	1	0	18.1333	103	12.475	49	11.7	219.5	10.15	1	14	1.14	69	5.5	122	92	53	71	4	2	1	20.8	16.6	17	10.3	13.6	14.3	11.7	47	51	224	11.1	215	9.2	211.6	195.9	1.82266	2
1322	59	0	173.6	61.6	20.44	0		1	0	0	16.7	99	11.5	45.5	11.4	218	11.2	0	12	0.98	84	5.4	152	21	67	95	3	2	1	16.6	16.4	17.1	12.1	12.9	9.6	11.4	34	57	227	10.5	209	11.9	180.1	165	1.72351	2
1323	61	1	152	50.2	21.728	0		0	0	0	15.7333	97	11.075	38.5	9.95	174	7.7	0	12	0.6	99	5.6	142	113	40	97	4	2	1	17.4	15	14.8	12.1	12.9	9.8	9.5	38	39	174	7.6	174	7.8	160.5	152.7	1.45587	1
1324	66	0	167.2	79.6	28.473	2	15	2	1	0	20.6333	96	13.2	58.5	12.2667	208	10.4	1	10	1.05	80	5.3	129	109	41	86	4	1	1	23	20.2	18.7	14.4	15	12	11.4	46	71	209	10.3	207	10.5	190.1	189.6	1.92275	3
1325	50	0	174.3	74.2	24.424	2	24	4	0	0	20.2667	108	13.325	36	12.4833	206	10.8	0	20	0.86	101	5.2	254	47	108	161	2	2	1	21.8	18.5	20.5	14.5	14.1	12.7	12	26	46	204	11.1	208	10.5	190.9	188.6	1.89539	3
1326	58	0	170.4	77	26.519	2	-79.5	0	0	0	18.9	121	11.075	35.5	10.5	217.5	9.35	0	13	0.87	95	5.2	188	82	34	143	3	2	1	18.9	19.1	18.7	13.9	11.4	8.6	10.4	36	35	220	9.1	215	9.6	193.1	194.6	1.9091	3
1327	55	1	162	57.9	22.062	0		0	0	0	17.7333	84	10.7	63.5	10.2333	225.5	9.3	0	12	0.78	86	5.5	269	106	49	206	3	2	1	19	16.5	17.7	11.2	11.7	10.3	9.6	52	75	238	9.1	213	9.5	226	199.9	1.61416	1
1328	61	1	151.5	63	27.448	0		2	0	0	15.8	91	11.225	46.5	10.7	211	9.65	0	14	0.61	98	5.6	209	88	57	157	4	2	1	17.4	16.1	13.9	14.9	12.7	8.6	8.7	40	53	219	10.1	203	9.2	178.8	164.3	1.62827	1
1329	62	0	168.9	69.8	24.468	2	27	2	1	0	23.7333	122	13.05	48	12.5833	223	11.65	1	17	0.97	83	5.7	141	85	49	89	4	2	1	26	19.6	25.6	12.7	13.7	14.7	11.1	48	48	224	12.2	222	11.1	184.7	193.4	1.80964	2
1330	61	0	170.9	83.8	28.692	2	56	4	0	0	19.6667	75	11.675	40	11.3	238.5	10.55	1	12	0.82	95	5.5	176	98	58	116	4	1	1	23.5	19.2	16.3	12.9	12.4	10.1	11.3	41	39	240	10.1	237	11	214.5	213.9	1.99454	3
1331	69	1	157	67.9	27.547	0		1	1	0	20.2333	99	11.25	50.5	10.65	208.5	9.45	1	16	0.68	90	6.7	117	74	48	73	4	1	1	21.8	19.7	19.2	13.6	9.9	10	11.5	38	63	222	8.5	195	10.4	185.2	161.7	1.72081	2
1332	64	0	168.7	71	24.948	1	22	1	1	0	19.1667	81	13.075	74	12.1167	232	10.2	1	14	0.87	91	5.8	147	140	49	91	4	1	1	21.9	18.7	16.9	16.2	12.8	12.4	10.9	72	76	235	10.8	229	9.6	196.3	203.9	1.82404	2
1333	51	0	166.6	65.2	23.491	2	21	2	0	0	18.0667	96	11.675	28.5	11.1833	221.5	10.2	0	18	0.87	100	5	149	150	61	88	3	2	1	18.9	16.6	18.7	13	11.7	11.2	10.8	28	29	220	10	223	10.4	188.8	182.3	1.73704	2
1334	44	0	174.5	68.1	22.364	0		2	0	0	17.2667	101	10.85	50	10.0667	204	8.5	0	13	0.95	97	5.3	184	126	69	112	2	1	1	19.5	15.7	16.6	11.5	11.7	10.2	10	50	50	220	8.5	188	8.5	220	189.2	1.81685	2
1335	58	0	182.9	81.2	24.273	2	28.5	3	1	0	23.1667	107	12.825	29.5	12.2333	217.5	11.05	1	12	1.05	78	4.9	175	48	82	101	3	2	1	26	22.2	21.3	13.2	13.6	11.8	12.7	35	24	218	11.1	217	11	199.6	197	2.03111	3
1336	52	0	173.4	84.9	28.236	1	32	2	1	0	21.2	86	13.6	59.5	12.7667	232.5	11.1	1	16	0.91	97	5.7	207	177	39	156	3	2	1	21	21.5	21.1	15.7	13	14.5	11.2	61	58	235	11.1	230	11.1	205	204.5	2.02221	3
1337	55	0	171.5	72.7	24.718	1	35	3	1	0	19.3333	88	12.5	45.5	11.6	241	9.8	1	16	1.01	83	5.4	142	82	33	109	3	1	1	21.5	18.9	17.6	13.6	13.2	11.1	12.1	57	34	239	9.6	243	10	210.2	215.9	1.86101	2
1338	51	1	165.2	55	20.153	0		0	0	0	15.2667	91	10.25	46.5	9.71667	203	8.65	0	14	0.77	90	5.4	176	43	64	115	3	2	1	15.5	15.3	15	12.3	10.3	9.3	9.1	54	39	212	8.4	194	8.9	202.5	186.6	1.58868	1
1339	63	0	166.2	63.1	22.844	2	18	2	0	0	19.5667	80	13.375	41.5	12.3167	205	10.2	0	14	0.97	83	6.3	184	443	38	109	4	1	1	19.7	17.6	21.4	15.6	12.8	13	12.1	43	40	212	10.8	198	9.6	186.2	168.2	1.70679	2
1340	49	0	165.5	73.9	26.98	1	29	2	0	0	16.7667	91	10.85	43.5	10.4333	208	9.6	0	13	0.94	95	5.2	131	87	35	88	2	1	1	17.8	15.2	17.3	11.9	11.4	9.7	10.4	47	40	211	9.2	205	10	192.3	188.7	1.84319	2
1341	56	1	162.4	59.9	22.712	0		1	0	0	13.8667	92	9.125	44	8.5	197	7.25	0	9	0.71	96	5.9	218	179	50	157	3	2	1	14.6	12.4	14.6	10.2	10.1	8.3	7.9	38	50	202	6.7	192	7.8	194.9	182.3	1.64382	1
1342	59	0	168.4	74.1	26.13	1	34	4	1	0	19.9667	82	13.325	65.5	12.1167	232.5	9.7	1	14	1.04	78	5.8	146	95	56	93	3	2	1	21.5	18.8	19.6	15.4	12.4	13.2	12.3	61	70	228	9.2	237	10.2	190.8	199.1	1.86178	2
1343	66	1	145	53.9	25.636	0		0	0	0	15.2	79	9.325	45	8.6	207	7.15	0	11	0.65	93	5.8	184	134	55	128	4	2	1	17.4	14.1	14.1	9.3	9.7	9.7	8.6	36	54	204	7.3	210	7	166.8	178	1.47342	1
1344	49	0	170.6	97.5	33.5	1	31	0	0	0	19.1	98	12.6	52	11.45	221	9.15	0	13	0.82	104	5.7	161	102	57	103	2	2	1	20.7	18	18.6	13.2	13.1	12	12.1	61	43	225	9.1	217	9.2	213.2	202.7	2.14952	3
1345	58	0	168.4	64.7	22.815	0		2	0	1	16.7333	97	12.575	42.5	11.4167	226.5	9.1	1	12	0.77	100	6.8	181	101	51	130	3	2	1	18.3	16.9	15	12.8	14.6	10.9	12	40	45	223	8.9	230	9.3	237.3	216.1	1.73969	2
1346	55	0	165.8	71.7	26.083	0		2	1	0	19.2667	95	11.8	43	11.1667	206	9.9	1	15	0.81	100	5.5	205	91	117	86	3	2	1	20.5	17.8	19.5	13.6	11.5	11	11.1	46	40	218	10	194	9.8	183.5	155.4	1.81719	2
1347	59	1	160.1	65.9	25.71	0		0	0	0	17.4	98	11.175	33.5	10.6167	193	9.5	0	8	0.81	80	5.7	175	267	37	126	3	2	1	19.6	17	15.6	11.1	12.7	10.3	10.6	28	39	199	9.9	187	9.1	194.6	179.4	1.71193	2
1348	44	0	175.1	75	24.462	0		0	0	0	19.4667	83	12.1	56	11.8	195	11.2	0	11	1.05	86	5.4	191	137	56	138	2	2	1	20.6	18.7	19.1	13.4	12.8	10.2	12	53	59	198	11.2	192	11.2	191.9	179.9	1.90995	3
1349	69	0	169.8	68.2	23.654	2	18	0	0	0	17.4333	76	10.775	63.5	10.1833	235	9	0	9	0.8	91	6.1	132	97	55	85	4	2	1	20.6	15.7	16	9.2	11	12.9	10	74	53	232	8.9	238	9.1	202.9	205.5	1.79353	2
1350	56	1	158.4	58.6	23.355	0		3	0	0	17.6667	88	11.225	32	10.7	187	9.65	0	10	0.66	99	5.6	249	164	54	185	3	2	1	19.9	17.2	15.9	11.7	11	11.4	10.8	30	34	191	9.6	183	9.7	178.2	166.6	1.60574	1
1351	53	0	167.6	72.6	25.846	2	10	3	0	0	19	102	10.15	71	9.96667	245.5	9.6	0	14	0.93	93	5.4	172	56	74	110	3	2	1	21.5	18.5	17	9.3	12.2	10.2	8.9	65	77	241	9.6	250	9.6	223.3	228.7	1.83846	2
1352	51	0	179.5	84.9	26.35	2	10	3	1	0	17.8	92	11.725	52	10.7333	267	8.75	1	11	0.81	103	5	207	230	59	132	3	1	1	19.2	16.8	17.4	12.3	12.6	10.3	11.7	50	54	288	8.7	246	8.8	258.5	216.7	2.05748	3
1353	56	0	175.3	76.1	24.764	2	26	3	0	0	17.4	103	11.325	53	10.6667	183.5	9.35	1	11	0.82	99	5.7	176	93	46	127	3	1	1	18.9	17.1	16.2	11.4	13.5	10	10.4	49	57	184	9.6	183	9.1	174	167.6	1.92501	3
1354	51	0	168.8	71.2	24.988	2	31.5	2	0	0	18.1	121	10.8	19.5	10.0667	183.5	8.6	1	16	1.01	86	5.2	127	77	46	81	3	2	1	20.8	17.4	16.1	12.4	10.1	10.2	10.5	17	22	182	8.5	185	8.7	171	177.3	1.82715	2
1355	51	1	166.6	67.9	24.464	0		1	0	0	16.2333	97	9.875	49	9.51667	200	8.8	0	13	0.59	106	5.5	218	106	72	148	3	1	1	16.9	16.1	15.7	10.5	10.1	9.6	9.3	46	52	210	9.1	190	8.5	199	184.9	1.77264	2
1356	44	0	179.7	105.9	32.794	2	16	1	1	0	18.8	106	13.175	79.5	12.7167	252.5	11.8	1	13	0.88	104	5.5	142	85	43	103	2	2	1	20.6	17.5	18.3	13.9	14.9	12.7	11.2	74	85	258	11.5	247	12.1	239.2	231.9	2.29917	3
1357	45	0	168.5	80.8	28.458	0		1	0	0	16.6333	92	11.25	60	10.9167	208.5	10.25	0	16	0.96	95	5.8	201	195	50	147	2	2	1	17.1	15.4	17.4	13	12.1	10.9	9	50	70	204	10.8	213	9.7	175.6	185.2	1.94471	3
1358	54	0	179.9	93.9	29.014	2	50	1	1	0	19.7333	113	12.45	59.5	11.5833	230	9.85	1	14	1.1	76	5.9	145	185	44	87	3	2	1	21.6	20.1	17.5	15	12.7	11.2	10.9	44	75	219	10.4	241	9.3	205.3	225.2	2.16619	3
1359	50	1	163	58.2	21.905	0		1	0	0	14.4333	93	9	66	8.78333	206	8.35	0	14	0.68	102	5.7	196	120	57	132	2	2	1	15.5	14.1	13.7	10.3	10	7.8	7.9	54	78	210	8.6	202	8.1	196.6	200.1	1.62332	1
1360	57	0	168.3	77	27.185	1	35	3	0	0	17.6	106	11.275	43	10.9833	211.5	10.4	0	17	0.88	95	5.9	235	170	54	178	3	1	1	19.3	17.2	16.3	10.3	12.2	11.5	11.1	44	42	223	10.1	200	10.7	195.7	158.4	1.8973	3
1361	60	0	172.8	88.1	29.505	2	9	2	1	0	21.1	109	11.05	32	10.8167	216.5	10.35	1	11	0.9	93	5.1	190	198	51	133	3	2	1	21.4	19.9	22	11.7	11.1	10.9	10.5	27	37	220	10.7	213	10	201.5	197.5	2.0564	3
1362	60	0	170.9	71.3	24.412	2	13.5	3	0	0	16.3667	102	11.275	49	10.6333	232	9.35	1	9	0.97	84	5.4	172	84	40	139	3	2	1	16.2	15.7	17.2	11.7	12.7	10.7	10	46	52	232	9.1	232	9.6	185.6	183.8	1.83977	2
1363	61	1	155	70.5	29.344	2	53	0	0	0	17.8	71	10.85	58.5	10.2667	223.5	9.1	1	18	1.01	60	5.9	121	83	50	69	4	2	1	20.5	16.6	16.3	12.1	7.3	10.1	13.9	55	62	235	8.9	212	9.3	197.7	193.3	1.74224	2
1364	57	0	181.9	78.5	23.725	2	64	4	0	0	21.6333	104	13.625	47.5	13.05	227.5	11.9	0	13	0.83	98	5.2	199	110	53	143	3	1	1	25.3	20	19.6	15.4	10.8	14	14.3	48	47	244	11.7	211	12.1	207.7	183.8	1.99159	3
1365	65	0	171.2	69.1	23.576	2	20	0	1	1	18.3	107	11.45	37	11.0167	192.5	10.15	1	20	0.9	90	8.9	131	77	55	67	4	1	1	23.4	20.8	10.7	11.7	11.2	11.7	11.2	27	47	183	9.6	202	10.7	172.3	185.2	1.81276	2
1366	48	0	162	76.9	29.302	0		0	0	1	17.5333	82	11.525	57.5	10.7333	204	9.15	1	15	0.94	95	6.4	126	140	37	79	2	2	1	18.4	17.9	16.3	12.8	13	10	10.3	52	63	200	8.7	208	9.6	191.5	198.2	1.86024	2
1367	57	1	156.9	53.9	21.895	0		0	0	0	15.2667	76	8.775	44.5	8.78333	202.5	8.8	0	11	0.74	90	5.5	190	18	76	131	3	1	1	17.2	14.6	14	9.8	9.3	8.2	7.8	36	53	201	9.1	204	8.5	195.9	198.6	1.53269	1
1368	50	0	170.2	77.4	26.719	2	20	3	0	0	20.0667	89	14.25	27	13.35	204.5	11.55	0	12	0.94	94	5.7	260	79	77	189	2	2	1	22.4	19.2	18.6	14	14.1	14.2	14.7	25	29	210	12.1	199	11	187.3	182.8	1.91293	3
1369	67	0	159.1	62.5	24.691	2	20	3	1	0	20.9	95	12.6	50	11.6833	261	9.85	1	14	0.99	78	5.5	220	77	81	150	4	2	1	26.7	17.3	18.7	13.4	13.9	12.2	10.9	58	42	261	10.5	261	9.2	176.1	194.5	1.66197	1
1370	56	1	147.4	45.3	20.85	0		1	0	1	12.9	79	7.425	37	7.1	173	6.45	1	11	0.7	97	7.1	169	123	49	119	3	2	1	14.6	11.6	12.5	5.9	7.9	8.3	7.6	42	32	177	6.9	169	6	167.4	150.5	1.3619	1
1371	59	1	153.2	59.7	25.436	0		0	1	0	13.9	79	7.2	37	6.38333	188.5	4.75	1	14	0.49	107	6.3	209	137	47	164	3	2	1	15.6	13.4	12.7	7.1	8.2	6	7.5	38	36	194	4.4	183	5.1	199.5	197.3	1.59392	1
1372	62	0	169.5	68.5	23.842	0		1	0	0	19	94	11.8	37	11	219.5	9.4	0	12	0.9	91	5.7	172	90	43	124	4	2	1	21.3	19.5	16.2	13.2	12.1	10.7	11.2	32	42	219	9.2	220	9.6	206.1	203.4	1.79589	2
1373	48	0	177.2	82.5	26.274	1	14	2	0	0	18	98	11.325	51	10.6167	214	9.2	0	11	1.09	80	5.8	203	156	39	159	2	2	1	19.7	17.4	16.9	12.3	11.3	11.3	10.4	45	57	212	9.2	216	9.2	209.9	214	2.01515	3
1374	54	0	171.6	82.2	27.915	2	2	3	1	0	18.0667	79	11.325	52	10.8667	208.5	9.95	1	15	0.82	100	5.8	177	90	47	123	3	2	1	19.5	17.7	17	12.8	11.9	10.5	10.1	42	62	217	9.9	200	10	191.5	176.7	1.97944	3
1375	71	0	171.3	63.7	21.708	2	72	0	0	1	17.1667	99	12.9	47.5	11.65	223	9.15	1	26	1.18	62	6.5	121	27	72	59	5	2	1	19.5	14.7	17.3	14.2	12.9	13.4	11.1	45	50	228	9.2	218	9.1	194.2	190.4	1.74099	2
1376	55	0	169.9	69.7	24.146	2	39	3	0	0	17.3333	106	11.275	31	10.6167	186	9.3	1	17	0.93	92	6.2	169	72	39	139	3	1	1	19.4	17	15.6	11.5	12.4	10.6	10.6	34	28	192	9	180	9.6	173.6	168	1.81368	2
1377	67	0	162.5	77.2	29.236	2	20	3	1	0	20.4333	83	12.075	18	11.4167	193	10.1	1	25	0.88	89	7.1	149	151	47	92	4	2	1	23.8	20.2	17.3	13.9	12	11.6	10.8	14	22	187	10.2	199	10	153.9	161.3	1.86674	2
1378	66	0	171.1	76.9	26.268	1	46	2	0	0	21.0333	98	19.35	53.5	16.7	215.5	11.4	0	13	0.76	95	5.1	160	56	55	110	4	1	1	22.2	19.8	21.1	23.6	15.6	21.3	16.9	46	61	226	11.6	205	11.2	187.8	191.9	1.91178	3
1379	56	0	168.8	77.5	27.199	0		3	1	0	12.9	79	7.425	37	7.1	173	6.45	1	11	0.71	105	5.6	200	183	52	137	3	2	1	14.6	11.6	12.5	5.9	7.9	8.3	7.6	42	32	177	6.9	169	6	167.4	150.5	1.90628	3
1380	70	0	174.7	57.8	18.938	2	21.5	3	0	0	13.3333	93	7.125	76.5	6.75	238	6	0	10	0.99	77	5.3	228	55	73	161	4	2	1	14.9	13.3	11.8	8.7	7.5	6.4	5.9	75	78	241	6.3	235	5.7	221	219.3	1.67479	1
1381	45	0	170.5	72.3	24.871	1	37.5	2	0	0	17.3	85	9.45	71.5	8.65	236	7.05	0	12	0.95	96	5.6	287	199	61	214	2	1	1	17.8	15.7	18.4	12.4	11	8.2	6.2	64	79	237	6.8	235	7.3	191.5	184.4	1.85046	2
1382	56	1	149.9	61.6	27.414	0		0	1	0	12.4667	96	7.05	43	6.61667	197.5	5.75	1	8	0.68	98	6.8	180	241	43	121	3	1	1	13.5	13.2	10.7	8	7.3	6.6	6.3	51	35	183	6	212	5.5	173.2	199.6	1.60155	1
1383	52	1	164.8	49.3	18.152	0		0	0	0	13.9	81	8.2	77.5	8.25	222	8.35	0	19	0.48	113	5.3	181	21	98	100	3	2	1	15.3	12.5	13.9	9.3	8.3	8.1	7.1	68	87	219	8.1	225	8.6	217.2	219	1.50228	1
1384	74	1	154.8	47.5	19.822	0		0	0	0	15.8	92	7.85	38	7.58333	186.5	7.05	0	21	0.83	70	5.5	241	59	126	113	5	2	1	18.8	14.9	13.7	8.6	7	8.7	7.1	32	44	163	7.2	210	6.9	147.7	184.5	1.42916	1
1385	47	1	161.6	61.1	23.397	0		1	0	0	12.1667	97	7.7	41	7.73333	214	7.8	0	14	0.69	104	5.4	205	120	69	141	2	2	1	12.3	11.7	12.5	8.5	7.3	7.8	7.2	34	48	206	8	222	7.6	197	202.4	1.65611	1
1386	54	1	162.2	50.9	19.347	0		1	0	0	13.7333	79	9.175	59	9.08333	208.5	8.9	0	11	0.61	103	5.4	220	135	47	156	3	2	0	13.2	13.8	14.2	11.6	9.8	8.1	7.2	61	57	210	9.3	207	8.5	191.1	192.6	1.51437	1
1387	59	1	158.4	66.1	26.345	0		1	0	0	14.2333	95	7.55	63.5	7.61667	190	7.75	0	19	0.6	100	5.9	173	94	49	117	3	1	1	15.1	14.1	13.5	8.5	8.6	7	6.1	61	66	187	7.6	193	7.9	174.6	186.7	1.7054	2
1388	50	0	168.1	66.3	23.463	1	29	0	0	0	12.6	99	6.875	47.5	6.65	180	6.2	0	13	0.94	94	5.3	213	69	45	172	2	2	0	13.5	12.2	12.1	8.3	6.5	6.5	6.2	44	51	182	6.4	178	6	163.3	165.4	1.7595	2
1389	58	1	160.4	65.4	25.42	0		0	0	0	17.3667	85	9.45	71.5	8.65	236	7.05	0	13	0.74	90	5.6	220	147	54	165	3	1	1	18	15.7	18.4	12.4	11	8.2	6.2	64	79	237	6.8	235	7.3	191.5	184.4	1.70702	2
1390	73	0	158.6	60.9	24.211	2	60	4	0	0	13.3333	96	7.05	43	6.61667	197.5	5.75	0	12	0.85	86	5.6	158	60	39	123	5	1	1	16.1	13.2	10.7	8	7.3	6.6	6.3	51	35	183	6	212	5.5	173.2	199.6	1.63798	1
1391	61	1	163.9	61.9	23.043	0		3	0	0	14.5333	90	9.5	54	8.86667	167.5	7.6	0	17	0.69	94	5.6	229	117	47	170	4	2	1	15	13.7	14.9	9.6	12.1	8.4	7.9	46	62	120	7.4	215	7.8	195.8	195.4	1.67874	1
1392	57	0	172.6	80.1	26.888	2	58	4	0	0	14.4333	93	9	66	8.78333	206	8.35	0	16	0.9	94	5.4	195	127	47	153	3	2	1	15.5	14.1	13.7	10.3	10	7.8	7.9	54	78	210	8.6	202	8.1	196.6	200.1	1.95968	3
1393	56	0	157.9	54.9	22.02	0		2	1	0	14.0667	69	8.075	71	7.9	199	7.55	1	15	0.96	88	5.3	176	62	56	131	3	2	1	16	13.3	12.9	7.3	9.1	8	7.9	70	72	199	7.6	199	7.5	192.2	189.9	1.55177	1
1394	65	0	168.4	63.3	22.321	2	67.5	2	0	0	15.6	79	9.6	74.5	8.85	206	7.35	1	13	1.1	70	5.7	209	76	82	135	4	2	1	17.3	14.7	14.8	11.3	10.3	8.9	7.9	69	80	214	7.5	198	7.2	183.5	171.5	1.72077	2
1395	47	1	162.7	66.2	25.008	0		2	0	0	13.2667	103	9.025	38.5	8.61667	193	7.8	0	6	0.59	109	5.3	163	128	60	102	2	2	1	15.3	12.1	12.4	10.1	9	8.9	8.1	37	40	198	8.7	188	6.9	185.1	177	1.7297	2
1396	72	1	157.5	61.7	24.873	0		1	0	0	13.9333	90	8.25	24.5	7.48333	210	5.95	0	23	0.62	90	5.6	249	76	75	175	5	2	1	15.4	13.6	12.8	8	8.1	8.8	8.1	22	27	214	6.2	206	5.7	194.3	184.7	1.64298	1
1397	64	0	166.6	68.9	24.824	2	37.5	4	1	0	15.4667	83	9.875	85.5	9.25	230.5	8	1	14	0.67	102	5.6	143	120	76	64	4	2	1	15.8	14.4	16.2	11.6	10.7	9.1	8.1	91	80	228	8.2	233	7.8	202.5	204.5	1.78565	2
1398	58	0	168.5	66.1	23.281	2	18	3	0	0	15.9667	79	9.2	35.5	8.45	185	6.95	1	15	0.91	93	5.3	188	72	70	114	3	2	1	18.3	14.9	14.7	9.7	8.5	10.5	8.1	37	34	193	6.6	177	7.3	145.6	142.2	1.75893	2
1399	56	0	168.3	72.6	25.631	2	36	1	1	0	16.5667	87	8.125	54.5	7.86667	196.5	7.35	1	9	0.9	96	5.4	207	72	53	155	3	1	1	19.2	15.3	15.2	8.5	8.1	7.8	8.1	55	54	201	7.2	192	7.5	186.8	175.2	1.84229	2
1400	49	1	160.1	54.3	21.184	0		4	0	0	16.5333	91	8.9	55.5	8.46667	198.5	7.6	0	10	0.78	90	5.4	218	55	72	161	2	2	1	19.9	16	13.7	9.6	10.3	7.6	8.1	54	57	204	7.1	193	8.1	184.1	177	1.55398	1
1401	76	0	162.2	63.5	24.136	0		1	0	0	13.4	99	8.375	40.5	7.61667	208	6.1	0	15	1.13	63	4.9	169	71	72	103	5	1	1	15	12.9	12.3	8.4	8.4	8.5	8.2	42	39	208	6.3	208	5.9	196.2	197.4	1.69146	1
1402	59	1	168.1	65.3	23.109	0		1	0	0	15.6333	93	9.825	50.5	9.28333	199	8.2	0	15	0.68	96	5.6	240	140	53	178	3	2	1	17.2	14.4	15.3	11.5	9.8	9.8	8.2	60	41	223	8.6	175	7.8	183.9	149.3	1.74618	2
1403	58	1	157	46.9	19.027	0		0	0	0	16.3333	94	8.775	62.5	8.41667	211.5	7.7	0	11	1.13	54	5.7	218	120	36	183	3	1	1	17.6	16.4	15	9.5	9.6	7.8	8.2	65	60	215	7.6	208	7.8	199.3	195.3	1.43016	1
1404	61	0	164.7	77.5	28.57	1	52.5	0	1	1	17.9667	73	10.35	52.5	9.63333	238.5	8.2	1	11	1.16	68	6.7	133	396	28	88	4	1	1	18.7	17.1	18.1	9.1	13.2	10.9	8.2	43	62	238	8.9	239	7.5	222.8	225	1.88298	2
1405	64	1	163.8	58.7	21.878	0		0	0	0	15.8	81	8.975	43.5	8.13333	231	6.45	0	14	0.75	85	5.4	207	125	65	147	4	1	1	19.1	15.3	13	10.9	8.1	8.7	8.2	31	56	225	6.6	237	6.3	205.8	216.4	1.63427	1
1406	55	1	153.2	48	20.451	0		0	0	0	14.4333	101	9	45.5	8.46667	201.5	7.4	0	14	0.56	105	5.4	167	99	72	91	3	2	0	16.2	12.9	14.2	9.4	9.1	9.2	8.3	50	41	206	7.5	197	7.3	176.4	171	1.42922	1
1407	59	1	156.6	67.5	27.525	0		2	0	0	18	91	14.75	64	13.1667	232.5	10	1	21	0.81	80	5.7	181	70	60	123	3	1	1	19.5	17	17.5	18.4	13.4	13.4	13.8	61	67	237	10.4	228	9.6	195.4	190.9	1.71355	2
1408	56	1	166	63.5	23.044	0		0	0	0	18.6	78	13.45	50.5	12.35	190	10.15	1	12	0.66	99	5.4	110	62	54	58	3	2	1	19.5	18.2	18.1	14.2	12.3	13.5	13.8	51	50	194	10	186	10.3	181.9	177.6	1.71116	2
1409	61	0	173.9	74.6	24.668	2	25	3	1	0	18.2333	85	13.725	54.5	12.9	228	11.25	1	8	0.93	88	5.6	124	139	74	48	4	2	1	19.6	17.8	17.3	14.4	14.1	12.6	13.8	51	58	230	11.2	226	11.3	199.9	194.2	1.89831	3
1410	59	0	166.1	67.4	24.43	0		0	0	0	18.3667	88	12.525	53.5	10.7167	222.5	7.1	0	14	0.88	94	5.3	211	152	42	156	3	2	1	20.6	16.3	18.2	12.7	12.6	11	13.8	48	59	217	7.5	228	6.7	168.1	189.2	1.76345	2
1411	59	1	165.3	59.3	21.702	1	54	2	1	0	20.6	92	13.175	85.5	12.35	224	10.7	1	19	0.78	83	5.9	274	164	64	207	3	1	1	25	19.2	17.6	13.9	14.6	11.4	12.8	90	81	234	10.9	214	10.5	194.6	195.9	1.65011	1
1412	62	0	171.8	81.4	27.579	0		4	1	0	19.4	106	12.225	60.5	11.6167	230.5	10.4	1	17	0.77	97	5	205	117	51	150	4	1	1	21.3	19.5	17.4	13.2	12.8	10.1	12.8	67	54	239	10.3	222	10.5	214.5	199.8	1.97094	3
1413	60	1	159	65.1	25.751	0		0	0	0	18.4333	96	12.675	88.5	11.7167	239.5	9.8	0	17	0.7	94	5.9	130	35	65	77	3	1	1	21.3	16.5	17.5	14.2	12.7	11.4	12.4	87	90	231	9.5	248	10.1	196.4	195.3	1.69566	2
1414	66	0	167.4	63.4	22.624	2	20	4	1	0	17.8667	96	13.125	44.5	12.15	199	10.2	1	11	0.83	92	5.5	177	151	41	134	4	2	1	18.8	16	18.8	13.5	13.6	13.1	12.3	49	40	200	9.9	198	10.5	195.6	196.5	1.717	2
1415	52	0	163.7	72	26.868	1	22	2	0	0	19.3333	79	11.75	36	11.1667	250	10	0	10	0.96	91	5.7	213	129	45	168	3	1	1	19	19.2	19.8	12.2	12.1	10.4	12.3	30	42	251	10.6	249	9.4	198	186.2	1.80942	2
1416	72	1	161.2	62	23.86	0		4	0	0	18.9667	102	12.775	51.5	11.1333	224.5	7.85	0	12	0.54	95	5.5	201	88	61	141	5	2	1	19.2	17.2	20.5	12.6	12.4	13.8	12.3	46	57	212	8.1	237	7.6	177.1	197.3	1.6662	1
1417	43	1	162.2	59.7	22.692	0		2	0	0	18.9333	106	11.65	56.5	11.1167	226.5	10.05	0	11	0.75	98	5.4	169	92	49	110	2	2	1	20.4	18.8	17.6	13	10.6	10.7	12.3	57	56	229	10.2	224	9.9	179.1	175.4	1.64007	1
1418	52	1	157.5	57.5	23.18	0		0	0	0	20.1667	102	13.775	29.5	12.3333	233	9.45	0	15	0.7	100	5.1	241	51	77	170	3	2	1	20.6	20.1	19.8	14.8	14.2	13.8	12.3	30	29	238	9.1	228	9.8	205.1	204.9	1.58607	1
1419	68	0	176.2	65.3	21.033	2	27	2	1	1	16.1	74	8.975	37	8.8	196	8.45	1	10	0.96	81	6.3	196	96	58	140	4	2	1	16.9	16.8	14.6	9	9.8	8.6	8.5	34	40	203	7.9	189	9	194	184.8	1.78776	2
1420	51	1	158.2	51.1	20.418	1	31	1	0	0	20.1667	127	13.5	39	12.5	222.5	10.5	0	15	0.79	87	5.4	152	56	66	91	3	1	1	21.4	18.4	20.7	14	14.2	14.1	11.7	33	45	224	10.5	221	10.5	200.2	195.5	1.49852	1
1421	58	1	150.3	49.8	22.045	0		0	1	0	19.7333	113	12.45	59.5	11.5833	230	9.85	1	15	0.75	88	5.6	203	105	41	165	3	2	1	21.6	20.1	17.5	15	12.7	11.2	10.9	44	75	219	10.4	241	9.3	205.3	225.2	1.44193	1
1422	54	0	176.3	79.5	25.578	1	34	2	1	0	19.2333	98	11.55	21	11.1833	234.5	10.45	1	16	0.92	94	5.8	193	128	43	143	3	1	1	20.6	17.6	19.5	11.9	11.5	11.2	11.6	14	28	240	9.8	229	11.1	184.5	184.4	1.97314	3
1423	57	1	157.4	74.5	30.071	0		1	0	0	20.3333	100	13.4	50.5	12.3833	212	10.35	0	18	0.58	103	6.1	202	149	36	162	3	1	1	22.1	20.3	18.6	15.8	13.6	12.9	11.3	48	53	215	10.3	209	10.4	192	181.9	1.8048	2
1424	54	0	162.9	67.1	25.286	1	34	4	0	0	19.0667	87	11.925	54	11.5667	241	10.85	0	15	1.01	84	5.4	216	129	58	160	3	2	1	20.3	19.2	17.7	14.7	10.1	10.7	12.2	69	39	246	10.7	236	11	200.7	201.2	1.74249	2
1425	57	0	175.4	79.1	25.711	1	66	3	1	1	18.0667	90	11.3	39.5	10.5833	196	9.15	1	17	1.13	79	6	156	101	43	107	3	1	1	20.6	15.4	18.2	12.7	10.3	10	12.2	40	39	212	9.2	180	9.1	174.9	158.8	1.96314	3
1426	55	0	166.1	49.8	18.051	1	48	0	0	0	18.9333	88	12.45	67.5	11.5333	237	9.7	0	22	0.75	103	6.2	190	59	93	97	3	2	1	20.9	19.3	16.6	12.7	13.2	11.7	12.2	68	67	247	9.6	227	9.8	205.2	194.7	1.51582	1
1427	60	1	152.9	49.2	21.045	0		0	1	0	19.6	93	14.35	87.5	13.0167	274	10.35	1	10	0.81	79	5.7	153	52	61	98	3	2	1	22.4	18.2	18.2	16.9	15.3	13	12.2	93	82	281	10.5	267	10.2	215.3	218.2	1.44556	1
1428	46	0	169.9	82.4	28.546	0		1	0	0	19.6333	90	12.675	87.5	11.6167	241	9.5	0	14	0.98	92	5.6	166	140	53	100	2	2	1	22.5	17.1	19.3	13.2	13	12.3	12.2	83	92	237	10.3	245	8.7	187.3	198.4	1.97201	3
1429	53	0	163.3	57.7	21.637	2	33	3	0	0	15.3333	61	10.625	60	9.9	215	8.45	1	10	0.94	92	5.7	181	124	91	90	3	1	1	16.6	13.9	15.5	12.4	11.1	9.7	9.3	67	53	217	8.5	213	8.4	197.6	200.3	1.61782	1
1430	67	0	166.2	71.7	25.957	0		4	0	0	17.8667	63	10.8	58.5	10.0667	207.5	8.6	1	17	0.98	79	6.8	173	125	47	116	4	2	1	19	16.7	17.9	11.9	10.9	10.6	9.8	48	69	210	9.1	205	8.1	197.9	193.1	1.81938	2
1431	62	0	161.5	72	27.605	2	92	3	0	0	17.9	63	12.8	33.5	12.5167	214	11.95	0	19	1.02	78	5.4	169	88	35	128	4	2	1	20.2	16.7	16.8	13.7	13	12.1	12.4	29	38	220	11.9	208	12	196.3	184.3	1.79722	2
1432	53	1	158.4	63.7	25.388	0		1	0	0	19.8	74	12.525	45.5	11.3833	191.5	9.1	0	12	0.66	101	6	255	83	69	193	3	1	1	21.5	17.9	20	14.5	12	11.7	11.9	47	44	187	9.6	196	8.6	178.2	188.2	1.67416	1
1433	58	1	163.8	67.4	25.121	0		2	1	0	18.0667	79	11.325	52	10.8667	208.5	9.95	1	11	0.57	103	5.7	112	69	55	59	3	2	1	19.5	17.7	17	12.8	11.9	10.5	10.1	42	62	217	9.9	200	10	191.5	176.7	1.7512	2
1434	77	0	167.9	68.6	24.335	2	5.5	3	0	0	15.8	81	8.975	43.5	8.13333	231	6.45	0	16	1	72	6.8	154	137	45	107	5	1	1	19.1	15.3	13	10.9	8.1	8.7	8.2	31	56	225	6.6	237	6.3	205.8	216.4	1.78869	2
1435	70	0	167.3	74.1	26.474	2	19	0	1	0	16.0667	82	10.5	49	10.0167	213.5	9.05	1	11	1.06	71	5.4	88	36	37	62	4	2	1	18.1	15.3	14.8	10.8	10.8	10	10.4	42	56	212	8.9	215	9.2	200.1	204.3	1.85569	2
1436	53	0	169.6	72.9	25.344	0		2	1	1	16.8333	82	10.15	61.5	9.38333	185.5	7.85	1	18	0.82	101	7.3	109	88	37	66	3	2	1	19.4	16.3	14.8	9.8	10	8.1	12.7	58	65	189	8.1	182	7.6	173.8	172	1.85321	2
1437	61	0	170.8	75.5	25.88	2	45	3	0	0	16.7333	83	10.1	50.5	9.9	194.5	9.5	1	16	0.77	99	6.1	132	132	33	90	4	2	1	17.6	15.7	16.9	8.6	11.1	9.8	10.9	41	60	206	8.8	183	10.2	182.1	162.8	1.89263	2
1438	69	1	153.1	47.5	20.265	0		0	0	0	16.0667	116	10.85	46.5	10.05	204.5	8.45	0	16	0.69	89	5.8	197	159	50	144	4	2	1	17.5	16.3	14.4	11.6	10.8	9.6	11.4	43	50	209	8.2	200	8.7	189.8	186.9	1.42129	1
1439	62	0	171.1	85.8	29.308	1	21.5	3	1	1	22.2	110	13.1	23	12.2	217	10.4	1	30	1.17	66	8.2	131	193	38	77	4	2	1	22.7	20.8	23.1	11.1	12.5	16	12.8	17	29	200	9.7	234	11.1	178.5	206.4	2.01938	3
1440	52	1	167.2	66.8	23.895	0		1	1	1	17.4	108	10.7	32.5	10.2333	203.5	9.3	1	9	0.72	97	6.1	191	260	42	124	3	2	1	19	16.9	16.3	10.2	11.7	10	10.9	34	31	205	9.5	202	9.1	203.4	197.7	1.76139	2
1441	57	0	171	71.9	24.589	2	45	2	0	0	21.3667	105	16.8	77	15.3833	254.5	12.55	0	15	0.88	95	6	214	129	40	168	3	2	1	23.4	20.8	19.9	18.1	16.4	17.4	15.3	82	72	252	12.2	257	12.9	186.6	211.5	1.84804	2
1442	64	1	154.6	42.8	17.907	0		0	0	0	15.6667	106	8.325	48.5	7.96667	190	7.25	0	18	0.72	89	5.2	209	47	75	141	4	1	1	17	15.6	14.4	8.7	7.9	7.9	8.8	54	43	197	7.4	183	7.1	179.2	158.3	1.35574	1
1443	55	1	151.2	55.2	24.145	0		0	0	0	17.8	106	10.6	63.5	10.2333	203	9.5	0	13	0.59	104	5.8	172	94	54	118	3	1	1	18	17.3	18.1	12	11.6	9.7	9.1	51	76	193	9.7	213	9.3	197	178.1	1.52263	1
1444	54	0	170.3	69.1	23.826	2	6.5	2	0	0	18.5	106	11	46.5	10.4	215.5	9.2	0	20	0.94	92	5.4	152	87	60	86	3	2	1	19.6	16.7	19.2	12.4	10.7	10.7	10.2	57	36	224	9.9	207	8.5	176.9	155.3	1.80799	2
1445	56	1	149.4	65.9	29.525	0		0	1	0	19.7	101	14.5	72.5	13.3	214.5	10.9	1	10	0.52	107	6.2	217	199	38	165	3	2	1	18.8	21.4	18.9	16.9	13.1	15	13	67	78	215	10.4	214	11.4	182.6	184.3	1.65374	1
1446	64	0	167.7	66.3	23.575	2	51	3	1	0	21.4333	101	13.8	33.5	12.8167	228.5	10.85	1	17	1.28	59	5.9	178	141	34	147	4	1	1	23.6	20.6	20.1	15	14	13.2	13	33	34	230	11.3	227	10.4	193.8	190.8	1.75741	2
1447	51	1	166.3	49.1	17.754	0		2	0	0	19	102	10.15	71	9.96667	245.5	9.6	0	9	0.61	105	5.2	187	150	65	122	3	2	1	21.5	18.5	17	9.3	12.2	10.2	8.9	65	77	241	9.6	250	9.6	223.3	228.7	1.50604	1
1448	75	0	162.7	66.7	25.197	2	12.5	1	1	0	18.2	102	10.275	50.5	9.73333	203	8.65	1	18	1.02	72	5.7	134	142	50	77	5	2	1	20.8	17.1	16.7	9.7	10.4	11.4	9.6	52	49	192	8.7	214	8.6	183.2	201.8	1.73622	2
1449	49	0	171.2	82.5	28.148	2	31.5	2	1	0	17.8333	100	9.6	51.5	9.46667	216.5	9.2	1	15	0.83	103	5.3	189	109	55	122	2	1	1	20.6	17	15.9	9.7	9.9	9.7	9.1	49	54	216	9.3	217	9.1	191.7	185.6	1.98074	3
1450	53	1	154.7	51.7	21.603	0		0	1	0	17.6667	100	10.4725	43.5	9.74833	197.5	8.3	1	13	0.77	88	5.4	237	111	48	186	3	2	1	18.1	19.5	15.4	11.5	11.1	10.1	9.19	42	45	190	8.1	205	8.5	170.2	182.5	1.49052	1
1451	46	1	167	71.4	25.601	0		3	0	0	18.4667	100	10.8	40.5	10.3167	203.5	9.35	0	11	0.73	99	5.1	254	253	65	175	2	2	1	19.2	16.3	19.9	12.4	11.3	9.7	9.8	41	40	208	9.6	199	9.1	181.6	165.5	1.81994	2
1452	55	1	156.3	51.6	21.122	0		1	0	0	16.4667	100	10.9	36	10.2667	213	9	0	14	0.73	93	5.5	216	66	71	150	3	2	1	17.2	17	15.2	10.8	11.6	11.1	10.1	31	41	209	9.4	217	8.6	173.5	176.1	1.49676	1
1453	74	1	155	59.6	24.807	0		0	1	0	15.9	100	10.05	24.5	9.48333	194	8.35	1	12	0.63	89	5.4	230	126	67	154	5	2	1	17.6	15.2	14.9	10	9.8	10.3	10.1	14	35	193	8.5	195	8.2	184.9	184.5	1.60191	1
1454	57	1	167.3	62	22.151	0		0	0	0	14.3667	99	8.775	34.5	8.36667	200	7.55	0	16	0.65	99	5.4	189	61	84	109	3	2	1	15.5	13.9	13.7	10.7	7.9	7.8	8.7	37	32	206	7.7	194	7.4	191.5	181.3	1.69743	2
1455	51	0	169	66.1	23.143	1	31	2	0	0	17.7	99	10.525	45.5	9.95	177.5	8.8	0	16	0.84	101	5.5	208	132	43	150	3	2	1	20.5	18.5	14.1	11.3	11.1	10.8	8.9	39	52	172	9.6	183	8	157.4	170.2	1.76154	2
1456	52	1	158.5	53	21.097	0		2	0	0	16.1	99	9.2	42.5	8.8	216.5	8	0	11	0.64	103	5.4	199	65	142	66	3	2	1	16.7	15.5	16.1	8.5	10.3	8.5	9.5	52	33	216	7.9	217	8.1	187.6	185.6	1.52757	1
1457	53	1	157.3	62.5	25.259	0		0	0	0	16.4667	99	10.15	45.5	9.56667	210.5	8.4	0	9	0.79	86	5.7	200	75	54	151	3	1	1	17.7	16.9	14.8	11	10.7	9.3	9.6	34	57	206	8.5	215	8.3	195.9	198.6	1.65254	1
1458	62	1	155.3	53.7	22.265	0		0	0	0	18.7333	97	11.875	23.5	11.05	203.5	9.4	0	16	0.64	96	5.4	334	178	75	259	4	2	0	21	17.8	17.4	12.5	12.6	10.7	11.7	18	29	209	9.2	198	9.6	188.9	183.1	1.52202	1
1459	60	1	158.1	54.3	21.724	1	40	3	0	0	16.7333	97	12.575	42.5	11.4167	226.5	9.1	0	10	0.65	97	5.4	195	355	66	108	3	2	1	18.3	16.9	15	12.8	14.6	10.9	12	40	45	223	8.9	230	9.3	237.3	216.1	1.54424	1
1460	54	0	176.1	86.7	27.958	2	25.5	2	0	0	19.5	97	14.675	64.5	12.95	231.5	9.5	0	12	0.95	90	5.4	210	215	52	149	3	2	1	21.5	18.2	18.8	13.5	11.4	21.1	12.7	56	73	239	9.7	224	9.3	192.5	170.1	2.05939	3
1461	58	1	156.6	54	22.02	0		2	0	0	13.4	99	8.375	40.5	7.61667	208	6.1	0	11	0.67	97	5.5	190	217	51	120	3	1	1	15	12.9	12.3	8.4	8.4	8.5	8.2	42	39	208	6.3	208	5.9	196.2	197.4	1.53264	1
1462	44	1	159.8	72.1	28.235	0		2	0	0	12.9	79	7.425	37	7.1	173	6.45	0	12	0.83	86	5.7	181	105	52	129	2	2	1	14.6	11.6	12.5	5.9	7.9	8.3	7.6	42	32	177	6.9	169	6	167.4	150.5	1.78898	2
1463	64	1	169.1	61.4	21.472	0		0	0	0	21.1333	109	12.775	50	12.5333	210	12.05	0	10	0.73	87	5.1	198	104	59	138	4	1	1	25.3	20.4	17.7	12.4	13.2	13	12.5	60	40	214	11.8	206	12.3	183.3	177.6	1.69826	2
1464	47	0	168.9	74.8	26.221	1	27	3	1	0	12.9	79	7.425	37	7.1	173	6.45	1	10	0.99	90	5.5	160	152	53	110	2	2	1	14.6	11.6	12.5	5.9	7.9	8.3	7.6	42	32	177	6.9	169	6	167.4	150.5	1.87333	2
1465	52	1	168.7	57.6	20.239	0		2	0	0	17.3	85	9.45	71.5	8.65	236	7.05	0	12	0.78	88	5.4	230	99	75	153	3	1	1	17.8	15.7	18.4	12.4	11	8.2	6.2	64	79	237	6.8	235	7.3	191.5	184.4	1.64292	1
1466	77	1	151.7	65.9	28.636	0		0	1	0	15.2333	69	7.075	55.5	7.25	201	7.6	1	13	0.79	72	5.5	174	110	71	113	5	1	1	16.8	15.2	13.7	7.3	7.6	6.5	6.9	51	60	200	7.4	202	7.8	196.3	188.3	1.66642	1
1467	80	1	148.1	44.8	20.425	0		0	0	0	18	82	12.075	74.5	11.55	243	10.5	1	19	0.77	73	5.4	185	129	55	122	5	2	1	19.3	16.7	18	11.1	14	11.1	12.1	64	85	245	11	241	10	210.2	201.5	1.35758	1
1468	49	1	159.8	69.5	27.216	0		2	0	0	18.8667	78	11.4	65.5	10.6	243.5	9	0	9	0.51	113	5.8	173	150	45	120	2	1	1	20.5	16.9	19.2	13.3	12.7	9.1	10.5	64	67	229	7.6	258	10.4	214.8	212.4	1.75642	2
1469	61	0	170	67.9	23.495	1	20.5	3	0	0	18	92	11.875	40	10.9833	203.5	9.2	0	14	0.86	94	5.3	174	80	38	132	4	2	1	20.2	17.1	16.7	11.9	12.5	11.6	11.5	42	38	223	8.4	184	10	186.1	158.7	1.79064	2
1470	56	0	164	56.5	21.007	1	18	3	0	0	17.3333	73	10.925	43.5	9.78333	208.5	7.5	0	7	0.93	91	5.8	311	1006	34	130	3	2	1	19.2	17.1	15.7	11.7	11	9.3	11.7	41	46	204	7.1	213	7.9	176.3	187.2	1.60433	1
1471	56	1	164.8	50.5	18.594	0		1	0	0	15.0333	95	7.55	63.5	7.61667	190	7.75	0	8	0.72	94	5.2	214	68	65	165	3	1	1	17.5	14.1	13.5	8.5	8.6	7	6.1	61	66	187	7.6	193	7.9	174.6	186.7	1.52045	1
1472	59	1	161.4	54.8	21.037	0		0	0	0	18.2	102	10.275	50.5	9.73333	203	8.65	1	8	0.52	105	5.9	243	75	59	187	3	2	1	20.8	17.1	16.7	9.7	10.4	11.4	9.6	52	49	192	8.7	214	8.6	183.2	201.8	1.56744	1
1473	48	0	163.6	67	25.033	2	38	3	0	0	18.7	93	10.275	40.5	10.0667	226.5	9.65	0	11	1.09	80	5.6	189	68	67	129	2	1	1	19.4	17.7	19	10.8	10.1	10.2	10	37	44	226	9.6	227	9.7	183.6	186.7	1.74493	2
1474	54	1	169.3	57.9	20.201	0		0	0	0	19.1667	81	13.075	74	12.1167	232	10.2	0	10	0.84	79	5.6	201	94	73	139	3	1	1	21.9	18.7	16.9	16.2	12.8	12.4	10.9	72	76	235	10.8	229	9.6	196.3	203.9	1.65012	1
1475	58	0	179.9	63.2	19.528	2	24	2	1	0	17.3667	99	12.925	69.5	11.95	215	10	1	8	0.82	97	5.8	139	79	73	74	3	1	1	18.3	16.3	17.5	12.8	13.6	13.6	11.7	72	67	217	10.5	213	9.5	189.9	179.3	1.77715	2
1476	51	0	169.4	59.5	20.734	1	26	0	0	0	19.7	87	13.425	42	12.0167	228	9.2	0	12	0.88	99	5.7	217	130	34	174	3	2	1	21.5	20	17.6	14.8	13.6	12.7	12.6	43	41	230	9.1	226	9.3	184	181.2	1.67326	1
1477	53	0	167.1	63	22.563	2	20	2	0	0	18.3333	90	11.95	62.5	11.1167	220.5	9.45	0	8	0.79	103	5.6	222	141	62	157	3	2	1	19.8	17.8	17.4	13.6	12.2	10.8	11.2	58	67	224	9.6	217	9.3	199.3	198	1.71004	2
1478	70	1	152.9	47.3	20.232	0		0	0	1	18.0667	90	11.3	39.5	10.5833	196	9.15	1	15	0.74	82	5.5	210	91	32	178	4	1	1	20.6	15.4	18.2	12.7	10.3	10	12.2	40	39	212	9.2	180	9.1	174.9	158.8	1.41737	1
1479	54	1	159.7	60.3	23.643	0		1	0	0	17.7667	91	10.825	67	10.2167	220.5	9	0	13	0.64	101	6.1	121	143	25	89	3	2	1	19.3	17.8	16.2	11.9	11.7	10.4	9.3	58	76	218	8.9	223	9.1	210	210.9	1.63554	1
1480	54	0	171.7	61.6	20.895	0		4	0	0	17.9667	94	11.725	56	10.75	227	8.8	0	11	0.94	92	5.4	180	55	62	119	3	2	1	19.8	17.2	16.9	12.4	11.7	12.4	10.4	54	58	216	8.9	238	8.7	168.6	188.4	1.71405	2
1481	55	1	166.1	53.9	19.537	0		3	0	0	15.8667	98	9.6	81	9.38333	222.5	8.95	0	10	0.82	81	5.2	197	46	99	110	3	2	0	17.7	15	14.9	9.4	9.8	9.6	9.6	73	89	223	9.2	222	8.7	198.2	191	1.57699	1
1482	61	0	166.9	64.9	23.299	2		4	1	1	17.5333	87	10.05	46	9.56667	212	8.6	1	14	0.91	91	9.3	153	78	74	86	4	2	1	20.7	16.9	15	10.7	9.6	10.1	9.8	36	56	207	8.7	217	8.5	190.6	198.4	1.7346	2
1483	55	1	168.6	66	23.218	0		0	0	0	13.9333	94	8.75	41.5	8.36667	207	7.6	0	9	0.74	91	5.4	184	157	47	139	3	1	1	15.3	13.5	13	9.6	9.3	8.5	7.6	42	41	207	6.9	207	8.3	182.7	190.9	1.75812	2
1484	69	0	180	67.9	20.957	2	52	2	1	0	14.9	73	8.8	42.5	7.8	208.5	5.8	1	11	1.12	67	5.3	217	61	82	138	4	2	1	17.7	13	14	8.5	9.1	8.8	8.8	46	39	207	6.5	210	5.1	184.9	182.4	1.84255	2
1485	52	0	167.3	66.3	23.688	2	22	2	0	0	19.5	103	12.975	49.5	13.1667	213	13.55	0	14	0.9	98	5.4	234	112	47	180	3	2	1	22.1	19.5	16.9	14.1	12.8	11.9	13.1	47	52	204	12.5	222	14.6	167.5	185	1.75531	2
1486	53	1	163.6	54.5	20.362	0		1	1	0	14.2333	100	9.175	71	9.06667	193	8.85	1	16	0.69	100	5.4	246	81	61	178	3	1	1	16.4	13.3	13	12.3	9.6	7.4	7.4	64	78	195	9.1	191	8.6	172.5	170.3	1.57376	1
1487	53	0	178.8	92.6	28.965	2	18	4	1	0	19.2667	93	11.625	38.5	11.55	214.5	11.4	1	14	1	86	5.6	219	206	61	150	3	2	1	21.4	18.7	17.7	13	12	11.1	10.4	43	34	213	11.4	216	11.4	186.3	194.7	2.14456	3
1488	60	0	169.5	71.9	25.026	2	25	2	0	0	17.2333	102	10.575	28.5	10.1	210.5	9.15	0	16	0.77	99	5.7	193	141	50	142	3	2	1	18	18	15.7	10.5	10.4	11	10.4	26	31	213	8.1	208	10.2	186.9	182	1.83992	2
1489	62	0	165.3	68.1	24.923	2	15	0	0	0	18.7333	118	10.925	43.5	10.1667	218.5	8.65	0	11	0.69	102	5.7	167	202	33	111	4	1	1	19.6	19.2	17.4	11.5	9.8	10.6	11.8	40	47	220	8.2	217	9.1	177	168.4	1.76831	2
1490	49	0	174.5	76.3	25.057	2	40.5	3	0	0	18.4333	86	10.575	66.5	10.0167	232.5	8.9	0	15	1.04	84	5	280	167	46	219	2	2	1	19.8	17.4	18.1	11.9	10.7	9.6	10.1	71	62	232	9.1	233	8.7	205.2	209	1.92313	3
1491	61	0	164.3	58.1	21.523	1	22.5	3	1	1	18.4667	89	14.2	74.5	12.9167	212.5	10.35	1	13	0.73	100	6.8	155	184	59	88	4	2	1	22.9	15.3	17.2	15	15.6	13.4	12.8	72	77	218	10.7	207	10	172.2	175.5	1.62838	1
1492	54	0	173.4	72.4	24.079	0		1	1	0	20.3333	100	13.4	50.5	12.3833	212	10.35	1	18	1.19	69	5.4	191	41	67	139	3	1	1	22.1	20.3	18.6	15.8	13.6	12.9	11.3	48	53	215	10.3	209	10.4	192	181.9	1.86742	2
1493	75	0	169.5	67.8	23.599	2	98	1	1	1	20.8667	104	13.75	38.5	12.6	207	10.3	1	14	1.17	61	7.1	122	80	57	66	5	2	1	23.6	20.3	18.7	14.3	13	13.6	14.1	31	46	215	10.3	199	10.3	176.6	162.9	1.78669	2
1494	45	0	170.6	74.3	25.529	2	5	3	1	0	18.5	90	12.875	70.5	11.6	231	9.05	1	13	0.69	115	5	168	327	37	102	2	1	1	22.1	16.8	16.6	12.7	14.2	11.1	13.5	68	73	234	8.9	228	9.2	189.1	194.6	1.87643	2
1495	56	1	161.9	51.9	19.8	0		2	0	0	15.8	81	8.975	43.5	8.13333	231	6.45	0	13	0.77	87	5.5	270	103	81	189	3	1	1	19.1	15.3	13	10.9	8.1	8.7	8.2	31	56	225	6.6	237	6.3	205.8	216.4	1.52776	1
1496	56	0	168.8	76	26.673	2	60	3	1	0	18.3667	83	11.975	38.5	10.9	226.5	8.75	1	11	0.81	100	5.9	158	146	55	84	3	1	1	19.6	17.9	17.6	11.7	13.6	10.4	12.2	37	40	226	8.5	227	9	187.2	183.9	1.88774	2
1497	55	1	157.4	49.4	19.94	0		1	0	0	13.9333	94	8.75	41.5	8.36667	207	7.6	0	14	0.74	91	6.1	190	77	58	135	3	1	1	15.3	13.5	13	9.6	9.3	8.5	7.6	42	41	207	6.9	207	8.3	182.7	190.9	1.46965	1
1498	65	0	154.7	56.9	23.776	1	67.5	4	0	1	21.5667	88	14.2	63	12.7	217.5	9.7	1	14	0.67	101	5.8	117	78	43	71	4	2	1	22.1	20.7	21.9	14.9	15.5	12.5	13.9	63	63	224	9.6	211	9.8	178.5	168.2	1.56369	1
1499	53	0	172.3	77.7	26.173	1	42	1	0	1	17	87	12.375	41	11.25	212	9	1	13	1.06	80	5.5	160	132	50	99	3	2	1	18.6	14.9	17.5	12.9	15.1	11	10.5	35	47	212	9.1	212	8.9	199.6	190.8	1.92842	3
1500	44	1	160.1	53.7	20.95	0		0	0	0	14.1333	71	8.35	48.5	8.1	199.5	7.6	0	7	0.62	110	4.9	160	54	52	112	2	2	1	14.9	14.5	13	8.3	8.2	9.1	7.8	34	63	194	7.1	205	8.1	188.4	197.7	1.54537	1
1501	65	1	149.2	60.8	27.313	0		0	1	0	15.8333	83	9.05	56.5	8.58333	197.5	7.65	1	14	0.83	74	5.9	131	124	56	85	4	2	1	18.2	14.9	14.4	9.6	10.3	7.6	8.7	52	61	205	7.5	190	7.8	190.4	184.7	1.58739	1
1502	59	0	174.9	84.4	27.591	2	14.5	2	0	0	18.2	102	10.275	50.5	9.73333	203	8.65	0	13	0.89	94	5.3	176	80	41	129	3	2	1	20.8	17.1	16.7	9.7	10.4	11.4	9.6	52	49	192	8.7	214	8.6	183.2	201.8	2.02495	3
1503	61	1	156.2	46.5	19.059	0		0	0	0	14.8	80	7.95	45	8.33333	192.5	9.1	0	11	0.69	94	5.3	220	92	71	150	4	1	1	17.3	14.7	12.4	7.6	8.5	7.6	8.1	42	48	195	7.1	190	11.1	185.2	179.7	1.42042	1
1504	69	1	151.8	49.1	21.308	0		1	0	0	15.1333	92	10.15	38	9.68333	186	8.75	1	13	0.54	97	6.1	144	84	54	84	4	1	1	18.1	13.7	13.6	11.8	9.7	9.5	9.6	41	35	197	9.3	175	8.2	166.1	151.8	1.43888	1
1505	59	0	177.2	73.6	23.44	2	64.5	3	0	0	19.7	75	11.6	60.5	10.7667	217	9.1	0	14	0.96	86	5.9	190	57	65	130	3	2	1	21.7	19.2	18.2	12.6	12.9	10.5	10.4	59	62	220	9.1	214	9.1	190.3	190	1.90335	3
1506	56	1	148.9	43.5	19.62	0		0	1	0	15.1667	71	9.35	51.5	9.76667	212.5	10.6	1	23	0.56	105	5.1	230	130	53	178	3	1	0	17.2	13.9	14.4	9.4	9	9.4	9.6	52	51	216	9.8	209	11.4	197	189.9	1.34135	1
1507	66	0	170.4	78.4	27.001	2	34	0	1	0	22.5	106	13.925	56	12.7	228.5	10.25	1	23	0.8	94	6.5	152	117	43	106	4	2	1	26.7	21.6	19.2	14.5	15.2	13	13	51	61	230	10.2	227	10.3	177.5	178.8	1.92638	3
1508	52	1	164.1	55.1	20.461	0		2	0	0	14.7667	81	9	55	8.46667	222	7.4	0	14	0.78	88	5.1	201	52	84	134	3	1	1	17.1	12.8	14.4	9.4	9.2	7.8	9.6	59	51	223	7.2	221	7.6	204.1	210	1.58482	1
1509	46	1	168.5	53.6	18.878	0		0	0	0	15.3333	61	10.625	60	9.9	215	8.45	0	10	0.79	90	5	177	51	80	102	2	1	1	16.6	13.9	15.5	12.4	11.1	9.7	9.3	67	53	217	8.5	213	8.4	197.6	200.3	1.58391	1
1510	47	0	167.4	77.4	27.62	2	30	3	0	0	17.4	89	11.95	29	11.95	223.5	11.95	1	9	1.03	86	6.1	154	184	47	96	2	2	1	17.6	16.5	18.1	12.7	11.7	12.3	11.1	20	38	226	13	221	10.9	187.5	178.2	1.89713	3
1511	50	0	168.6	85.9	30.219	0		2	0	0	18.0667	89	12.45	43	11.7667	220.5	10.4	1	17	0.88	100	6.4	159	147	52	106	2	1	1	18.7	17.7	17.8	13.4	13	11.7	11.7	57	29	216	10.4	225	10.4	186.7	196.3	2.00574	3
1512	58	0	161.1	72.1	27.781	1	58.5	4	1	0	17.8667	63	10.8	58.5	10.0667	207.5	8.6	1	11	1	83	5.4	149	87	71	80	3	2	1	19	16.7	17.9	11.9	10.9	10.6	9.8	48	69	210	9.1	205	8.1	197.9	193.1	1.79624	2
1513	57	0	186.8	77.3	22.153	2	26	3	0	0	17.9667	94	11.725	56	10.75	227	8.8	0	16	0.94	90	5.2	153	79	62	92	3	2	1	19.8	17.2	16.9	12.4	11.7	12.4	10.4	54	58	216	8.9	238	8.7	168.6	188.4	2.00275	3
1514	56	1	163.2	57	21.401	0		2	0	0	15.1	93	10.55	41.5	9.51667	186.5	7.45	0	9	0.72	94	5.8	271	89	97	174	3	2	1	16.3	14.1	14.9	11.7	11.2	9.8	9.5	42	41	194	7.1	179	7.8	166.1	143.4	1.60748	1
1515	54	0	169.8	71	24.625	1	15.5	2	0	0	18.8333	97	11.025	39.5	10.4167	221.5	9.2	0	16	1.02	83	6	208	172	47	155	3	2	1	22.9	18	15.6	12.4	11.1	10.4	10.2	49	30	226	9.3	217	9.1	198	195.9	1.82998	2
1516	41	0	180.2	76.1	23.436	1	20	4	0	0	17.6333	107	10.65	55.5	10.35	201.5	9.75	0	13	0.93	102	5.9	230	877	46	96	2	2	1	18.9	17.1	16.9	11.1	10.7	10.4	10.4	55	56	205	9.8	198	9.7	195.7	189.1	1.95172	3
1517	65	0	169.8	68.1	23.62	0		1	0	0	19.7	93	12.25	60	11.75	208	10.75	0	13	0.88	90	5.4	152	23	62	100	4	1	1	22	19	18.1	13.1	13.4	11.7	10.8	56	64	211	10.7	205	10.8	194.6	188.3	1.79222	2
1518	74	1	157.7	50.6	20.346	2	25	1	1	0	15.9667	79	9.2	35.5	8.45	185	6.95	1	12	0.8	73	5.6	196	37	90	119	5	2	1	18.3	14.9	14.7	9.7	8.5	10.5	8.1	37	34	193	6.6	177	7.3	145.6	142.2	1.48881	1
1519	48	1	162.3	79.7	30.257	0		2	0	0	13.9	81	8.2	77.5	8.25	222	8.35	0	8	0.84	82	5.3	203	96	45	158	2	2	1	15.3	12.5	13.9	9.3	8.3	8.1	7.1	68	87	219	8.1	225	8.6	217.2	219	1.89556	3
1520	54	0	173.4	71.8	23.88	2	20	2	0	0	16.0667	130	11.425	58	10.65	189	9.1	0	14	1.07	78	5.4	225	69	56	174	3	2	1	17.4	16.1	14.7	12.3	11.7	10.1	11.6	62	54	197	8.4	181	9.8	169.7	148.8	1.85967	2
1521	55	0	170.7	70.7	24.263	2	39	0	1	1	18.3	50	11.4	31	10.4833	182	8.65	1	10	1.09	76	5.8	91	92	42	57	3	1	1	20.5	16.9	17.5	12.5	9.1	11.9	12.1	33	29	179	8.6	185	8.7	168.6	176.3	1.83094	2
1522	46	1	160	48.5	18.945	0		0	0	0	15.5	100	9.275	26	8.75	206.5	7.7	0	10	0.65	107	5.3	206	76	44	154	2	2	1	16.4	16.2	13.9	10.3	9.5	9.2	8.1	18	34	206	8.1	207	7.3	196.3	198.9	1.46818	1
1523	58	0	163	61.1	22.997	2	40.5	1	0	1	19.1	84	14.025	37	12.6333	188.5	9.85	1	16	0.73	102	6.2	165	57	62	112	3	2	1	18.8	17.2	21.3	13.9	14.7	13.6	13.9	37	37	198	9.5	179	10.2	159	147.5	1.66327	1
1524	73	0	169.9	60.7	21.028	1	55	3	0	0	21.8333	79	10.55	83	9.75	240.5	8.15	0	13	0.94	80	5.3	159	125	45	115	5	2	1	23.1	23.5	18.9	11.7	12.4	8.1	10	83	83	235	8.5	246	7.8	198.7	216	1.69254	1
1525	57	0	170.7	69.9	23.989	0		3	0	1	16.7333	77	10.55	28	9.43333	216	7.2	1	20	1.1	74	6.6	149	235	43	92	3	2	1	18.6	15.7	15.9	11.1	10.1	10.9	10.1	28	28	218	7.3	214	7.1	202.3	195	1.82056	2
1526	57	0	170.5	73.7	25.352	1	39	2	0	1	18.9667	102	12.775	51.5	11.1333	224.5	7.85	1	12	0.87	96	6.9	128	135	34	88	3	2	1	19.2	17.2	20.5	12.6	12.4	13.8	12.3	46	57	212	8.1	237	7.6	177.1	197.3	1.86829	2
1527	72	0	172.4	68.1	22.913	2	14	1	1	1	19.5333	83	11.8	50.5	10.9167	222	9.15	1	12	1.02	73	7.2	104	226	29	53	5	2	1	21.4	19.5	17.7	13.4	11.9	11.7	10.2	43	58	220	9.1	224	9.2	206.3	208.6	1.80589	2
1528	70	1	156.7	52.3	21.299	0		1	0	0	13.9333	90	8.25	24.5	7.48333	210	5.95	0	8	0.54	96	5.5	201	139	76	126	4	2	1	15.4	13.6	12.8	8	8.1	8.8	8.1	22	27	214	6.2	206	5.7	194.3	184.7	1.50881	1
1529	57	0	168.6	71.7	25.223	2	36	2	1	0	16.5667	81	9.925	51	9.56667	212.5	8.85	1	10	1.1	74	5.6	141	179	50	88	3	2	1	17.9	16.8	15	9.9	9.9	10.4	9.5	38	64	217	9.1	208	8.6	197	191.3	1.83247	2
1530	62	0	181.3	82	24.947	2	10	2	1	0	19.4	83	11.025	40	10.5667	224.5	9.65	1	15	1.04	77	5.4	194	57	40	151	4	1	1	20.3	18.9	19	11.8	11.6	10.6	10.1	34	46	218	9.5	231	9.8	196.6	201.3	2.03214	3
1531	58	0	173.7	81.3	26.946	2	55.5	3	0	0	18.6333	93	11.45	61	10.85	247	9.65	0	14	0.92	91	5.7	191	165	51	134	3	2	1	20.7	17	18.2	12	13.2	10.8	9.8	55	67	251	9.6	243	9.7	214.9	214.2	1.98059	3
1532	75	1	148.2	57.4	26.135	0		0	0	0	15.1333	79	8.875	56	8.48333	198	7.7	0	13	0.64	88	5.4	191	40	62	138	5	1	1	16.3	15	14.1	10.1	8.4	8.5	8.5	52	60	198	7.6	198	7.8	180.1	183.7	1.53719	1
1533	48	0	180.8	77.9	23.831	2	19	3	0	0	17.7333	103	10.675	56.5	10.2167	209.5	9.3	0	13	0.82	105	5.5	223	140	49	174	2	2	1	19.2	17.8	16.2	10.9	10.8	10.7	10.3	57	56	214	9.2	205	9.4	209.9	204	1.97796	3
1534	54	0	169.6	67.2	23.362	0		0	0	0	17.4667	81	9.875	41	9.3	204	8.15	0	12	1.1	76	6	271	101	57	215	3	2	1	20.8	16	15.6	9.6	9.8	10.1	10	44	38	206	8.1	202	8.2	204	197.2	1.77929	2
1535	46	0	175.4	79.5	25.841	1	25	3	1	0	17.2333	97	11.625	68.5	10.8167	207	9.2	1	16	1.03	87	5.1	207	177	63	143	2	1	1	19.6	15.9	16.2	12.3	12.5	10.8	10.9	65	72	199	9.3	215	9.1	194	209.5	1.9681	3
1536	72	0	178.5	81.2	25.485	1	54	3	0	0	19	93	11.775	66.5	11.2333	234	10.15	0	15	0.89	85	6.4	157	137	32	117	5	2	1	19.6	19.5	17.9	13.2	14.8	9.8	9.3	59	74	230	10	238	10.3	203.2	201.4	2.00653	3
1537	58	0	179.3	87.5	27.217	2	42	2	0	1	16.5667	85	10.9	68	10.3167	233.5	9.15	1	20	0.99	84	6.4	212	146	43	161	3	1	1	18.2	16.7	14.8	11.5	13	8.7	10.4	63	73	255	8.3	212	10	245.3	207.5	2.08758	3
1538	49	0	174.5	76	24.959	0		2	0	0	18.4333	107	11.45	53	10.8167	205.5	9.55	0	20	0.92	98	5.1	282	51	57	225	2	2	1	20.2	19.5	15.6	12.9	12.2	10.4	10.3	52	54	209	9.5	202	9.6	184.4	185.6	1.91935	3
1539	46	0	169.7	61.9	21.494	2	15	0	0	0	17.5333	87	10.05	46	9.56667	212	8.6	0	10	1.12	78	4.9	162	66	63	108	2	2	1	20.7	16.9	15	10.7	9.6	10.1	9.8	36	56	207	8.7	217	8.5	190.6	198.4	1.70819	2
1540	60	0	172	77.8	26.298	2	10.5	4	0	0	20.1	82	12.05	36.5	11.5833	244	10.65	0	11	0.94	88	5.2	306	228	67	217	3	1	1	21.5	20.1	18.7	12.2	12.2	11.7	12.1	32	41	242	10.8	246	10.5	192.7	189.8	1.92798	3
1541	40	0	182.7	151.1	45.268	2	-7.5	4	1	0	19.4667	91	13.5	75.5	12	253	9	1	14	1.08	85	5.7	197	172	51	137	1	2	1	21.2	18.5	18.7	13.4	16	12.9	11.7	86	65	258	9.1	248	8.9	240.3	237.7	2.76917	3
1542	62	0	184.3	85.5	25.172	2	2	2	1	1	21.3667	105	16.8	77	15.3833	254.5	12.55	1	16	0.85	93	6.6	144	51	70	84	4	2	1	23.4	20.8	19.9	18.1	16.4	17.4	15.3	82	72	252	12.2	257	12.9	186.6	211.5	2.09216	3
1543	55	0	171.8	71.6	24.259	2	31.5	3	0	0	18.2333	85	13.725	54.5	12.9	228	11.25	0	11	1.04	80	5.5	240	85	95	153	3	2	1	19.6	17.8	17.3	14.4	14.1	12.6	13.8	51	58	230	11.2	226	11.3	199.9	194.2	1.84849	2
1544	64	0	175.6	85.6	27.76	1	66	3	1	0	20.5667	99	13.35	63	11.7333	206	8.5	1	7	0.97	82	6.5	97	92	41	51	4	2	1	22.9	20.4	18.4	12.7	14.2	11.9	14.6	61	65	211	7.9	201	9.1	199.3	189.2	2.04337	3
1545	52	0	175.9	91	29.411	1	32	0	0	0	19.1333	78	12.075	80.5	11.1333	213.5	9.25	0	11	0.96	91	5.8	179	76	36	141	3	2	1	19	20.6	17.8	13.6	13.9	10.2	10.6	79	82	215	9.2	212	9.3	205	197.7	2.10864	3
1546	56	0	169.6	71.9	24.996	2	34.5	3	0	0	19.9667	78	11.3	51	10.7167	224	9.55	0	12	0.82	99	5.5	200	168	44	145	3	2	1	21.9	20.8	17.2	11.8	12.4	10.6	10.4	54	48	227	9.6	221	9.5	185.7	182.1	1.84046	2
1547	64	0	166.1	70	25.372	2	30	4	0	1	17.2667	85	10.8	54	10.1167	210	8.75	1	13	0.85	92	6.7	105	74	49	57	4	2	1	18.8	15.9	17.1	13	12.5	9.8	7.9	55	53	209	9.1	211	8.4	189.1	187.5	1.79714	2
1548	62	0	166.3	65.2	23.576	2	42	2	0	0	17.5	105	11.375	53.5	10.8	202.5	9.65	0	17	1	80	5.4	239	87	71	170	4	2	1	18.2	18.2	16.1	12.2	12.4	10.5	10.4	42	65	199	9.3	206	10	180.1	183.8	1.73548	2
1549	42	1	165.2	54.4	19.933	0		2	0	0	15	70	9.575	52	9.03333	191.5	7.95	0	11	0.78	94	5.3	191	64	61	129	2	2	1	15.2	15	14.8	10.1	9.8	9.2	9.2	46	58	193	7.4	190	8.5	172.9	173.5	1.57999	1
1550	68	0	174.5	67	22.003	2	3	0	0	0	20.8333	106	11.875	73.5	11.4667	253.5	10.65	0	13	0.93	84	5.7	156	128	36	113	4	2	1	24.4	19.8	18.3	12.1	12.7	11.9	10.8	80	67	261	10.8	246	10.5	232.5	222.8	1.80212	2
1551	60	0	161.7	62.1	23.75	2	60	1	0	0	19.0333	85	11.925	53	11.05	190.5	9.3	0	13	0.68	104	5.5	178	50	45	143	3	2	1	21.2	18.3	17.6	11.7	14.6	10.7	10.7	63	43	195	9	186	9.6	182	167.1	1.67013	1
1552	75	1	152.1	52.4	22.65	0		0	1	0	17.0667	96	13	60	11.8	208	9.4	1	9	0.84	68	5.8	145	88	47	106	5	2	1	19.2	16.3	15.7	14.9	14.3	11.3	11.5	61	59	211	9.5	205	9.3	167.7	166.4	1.48792	1
1553	61	0	161.9	65	24.798	2	19	3	1	0	20.6	73	13.7	46	12.55	212	10.25	1	11	0.91	91	5.1	154	156	52	97	4	1	1	21.5	19.5	20.8	13	15.5	13.6	12.7	47	45	206	11.2	218	9.3	180	193.9	1.70974	2
1554	62	1	163.1	63.3	23.796	0		0	0	0	16.9333	103	11.15	41	10.3833	195	8.85	0	17	0.75	86	5.1	208	99	57	147	4	2	1	18.2	17.6	15	12.8	10.9	10.1	10.8	45	37	200	9.1	190	8.6	178.8	164.2	1.69347	1
1555	62	1	154	64	26.986	0		0	1	1	15.5667	82	9.125	65.5	8.2	207.5	6.35	1	26	0.53	102	6.7	183	180	59	111	4	1	1	18	14.7	14	10.1	9.1	9.2	8.1	62	69	211	6.2	204	6.5	201.4	193.9	1.65462	1
1556	57	0	164	58.4	21.713	2	9	2	0	1	18.6	82	10.4	57.5	9.13333	226.5	6.6	1	14	0.88	95	6.2	172	70	39	132	3	1	1	19.5	18.8	17.5	9.8	10.5	11.1	10.2	48	67	226	6.2	227	7	209.7	210	1.63109	1
1557	58	1	153.6	69.5	29.458	2	10	0	0	0	16.3667	87	10.475	42	9.75	201	8.3	0	15	0.65	98	5.8	251	83	73	187	3	2	1	18.8	16.7	13.6	11.1	11.1	10.7	9	29	55	204	8.1	198	8.5	171	176.4	1.72201	2
1558	39	0	178.9	126.8	39.619	1	31.5	3	1	0	18.5333	92	11.9	61.5	11.1333	244.5	9.6	1	13	0.92	104	6.8	210	246	38	154	1	2	1	20.2	17.8	17.6	13.1	12.2	11.1	11.2	58	65	239	10	250	9.2	220.6	222.4	2.51023	3
1559	61	0	164.9	69.9	25.706	0		0	1	0	19.0333	110	13.3	79	12.65	220	11.35	1	10	0.78	97	5.6	151	140	43	97	4	2	1	22.1	17.7	17.3	15	13.3	12.2	12.7	93	65	224	11.1	216	11.6	179	181.7	1.78936	2
1560	53	1	165.6	64.3	23.447	0		1	0	0	16.1667	94	9.55	47.5	9.13333	201.5	8.3	0	10	0.77	88	5.2	256	109	57	213	3	2	1	17.3	16.5	14.7	9.6	9.8	9.7	9.1	39	56	203	8.5	200	8.1	195.3	193.4	1.71983	2
1561	79	0	176.3	74.2	23.873	2	10	0	0	1	20.0667	92	11.8	57	10.7333	251.5	8.6	1	14	0.82	84	6.2	153	62	71	84	5	2	1	22.2	20.1	17.9	12.8	11.3	11.1	12	58	56	263	8.6	240	8.6	211.6	201.4	1.90624	3
1562	48	0	172.5	72.4	24.331	1	43.5	1	0	1	17.9333	98	10.425	53	10	202	9.15	1	10	0.82	105	6.8	184	88	56	120	2	1	1	20.8	18	15	12.3	11.2	8.9	9.3	46	60	201	9	203	9.3	189.6	186.2	1.86257	2
1563	55	0	173.4	76.5	25.443	0		2	0	0	20.6	92	13.175	85.5	12.35	224	10.7	0	18	1.07	78	5.5	238	691	47	129	3	1	1	25	19.2	17.6	13.9	14.6	11.4	12.8	90	81	234	10.9	214	10.5	194.6	195.9	1.91957	3
1564	49	0	174.2	89.4	29.461	2	24	1	0	0	16.4667	99	10.15	45.5	9.56667	210.5	8.4	1	13	0.82	104	6.3	215	192	38	168	2	1	1	17.7	16.9	14.8	11	10.7	9.3	9.6	34	57	206	8.5	215	8.3	195.9	198.6	2.0799	3
1565	54	0	166.3	60.6	21.912	1	15	2	0	0	15.0333	100	9.575	50	9.15	198.5	8.3	1	10	0.96	90	5.7	184	86	43	143	3	2	1	17.1	13.6	14.4	10.2	9.9	9.1	9.1	44	56	190	8.1	207	8.5	177.5	195.3	1.67314	1
1566	57	1	160.8	61.6	23.824	2	3	2	0	0	16.3	81	9.5	53.5	9.08333	199.5	8.25	0	7	0.81	81	5.1	176	127	66	116	3	1	1	17.3	17.1	14.5	10.9	10.2	7.8	9.1	45	62	185	8.9	214	7.6	165.8	195.2	1.65875	1
1567	57	1	166	56	20.322	0		0	0	0	15.7667	79	9.7	57.5	9.05	230.5	7.75	0	11	0.83	79	5.8	176	56	86	110	3	2	1	17.5	14.8	15	9.3	10.6	9.3	9.6	46	69	236	7.9	225	7.6	217.6	196	1.60693	1
1568	55	0	179.6	78.9	24.46	2	10	2	0	0	19.4	106	12.225	60.5	11.6167	230.5	10.4	0	16	0.97	88	5.5	180	140	50	123	3	1	1	21.3	19.5	17.4	13.2	12.8	10.1	12.8	67	54	239	10.3	222	10.5	214.5	199.8	1.98399	3
1569	56	0	164	75.8	28.183	1	70	1	0	0	18.7333	95	12.55	48	11.4833	203	9.35	0	10	0.82	99	5.2	224	182	52	172	3	2	1	21.7	18.5	16	13.7	13.2	12.2	11.1	49	47	210	9.6	196	9.1	184	172.5	1.85825	2
1570	52	0	171.1	65.2	22.271	2	20	2	0	1	19.8	74	12.525	45.5	11.3833	191.5	9.1	1	14	0.8	103	5.5	148	112	57	86	3	1	1	21.5	17.9	20	14.5	12	11.7	11.9	47	44	187	9.6	196	8.6	178.2	188.2	1.76034	2
1571	54	0	164	71.8	26.695	0		3	0	1	17.4333	95	10	37.5	9.41667	211	8.25	1	9	0.79	102	10	123	149	45	76	3	2	1	21.8	15.7	14.8	9.9	9.8	9.6	10.7	35	40	216	8.4	206	8.1	191.5	185.1	1.80856	2
1572	73	0	164.6	70.7	26.095	0		0	1	0	19.2	82	12.1	96.5	11.3	226.5	9.7	1	16	0.79	89	6.5	152	108	45	103	5	2	1	22.1	19.3	16.2	11.4	13.9	12.1	11	103	90	219	9.8	234	9.6	170.2	189.8	1.79793	2
1573	71	0	173.2	70.7	23.568	0		0	0	1	18.3333	90	11.95	62.5	11.1167	220.5	9.45	1	12	0.89	86	6.9	119	100	45	72	5	2	1	19.8	17.8	17.4	13.6	12.2	10.8	11.2	58	67	224	9.6	217	9.3	199.3	198	1.8443	2
1574	40	0	175.9	68.1	22.01	1	20	2	0	0	16.5333	82	8.875	68.5	8.53333	203.5	7.85	0	13	0.92	104	5.1	232	301	29	182	1	2	1	17	17.4	15.2	9.7	8.4	8.3	9.1	58	79	202	7.9	205	7.8	193.2	199.3	1.82413	2
1575	59	1	152.8	62.5	26.769	0		0	1	0	15.5333	82	7.9	51	7.21667	209	5.85	1	13	0.85	75	5.8	202	140	49	150	3	2	1	17.6	16	13	7.3	7.8	7.5	9	56	46	214	6	204	5.7	204.9	194.9	1.62874	1
1576	55	1	153	51.3	21.915	0		3	0	0	14.7333	74	8.425	50.5	8.48333	191.5	8.6	0	7	0.57	105	5.1	153	49	70	91	3	2	1	16	14.8	13.4	9.3	8.4	8.1	7.9	48	53	185	10.7	198	6.5	175.6	185.1	1.47657	1
1577	49	0	178.5	80.9	25.391	1	14.5	3	0	0	19.5	103	12.975	49.5	13.1667	213	13.55	0	15	0.91	99	5.3	252	118	53	202	2	2	1	22.1	19.5	16.9	14.1	12.8	11.9	13.1	47	52	204	12.5	222	14.6	167.5	185	2.00282	3
1578	46	0	169.5	83.5	29.063	1	28	3	0	0	17.3667	89	11.55	51	10.85	216	9.45	0	10	0.83	106	6.2	189	169	40	139	2	1	1	20.2	17	14.9	11.8	12.4	10.3	11.7	58	44	219	9.8	213	9.1	203.7	195.6	1.98279	3
1579	56	0	171	61.5	21.032	1	32	2	0	0	17.3333	93	8.4	46.5	7.75	196.5	6.45	0	11	0.7	105	5.6	222	123	44	170	3	2	1	19.2	17.6	15.2	7.3	8.9	9.8	7.6	53	40	197	7.2	196	5.7	190.5	184.9	1.70917	2
1580	70	0	167.2	61.6	22.035	0		3	1	0	19.1333	90	11.85	67	10.95	220	9.15	1	11	0.91	85	4.9	206	71	94	125	4	2	1	22.2	17.6	17.6	11.1	12.9	9.4	14	67	67	225	8.6	215	9.7	197.5	196.3	1.69144	1
1581	34	0	172.8	61.3	20.529	0		2	0	0	17.4	108	10.7	32.5	10.2333	203.5	9.3	0	9	0.77	118	5.3	146	44	73	78	1	2	1	19	16.9	16.3	10.2	11.7	10	10.9	34	31	205	9.5	202	9.1	203.4	197.7	1.71534	2
1582	51	0	177.5	65.7	20.853	0		1	0	0	18.4333	83	11.075	45.5	10.25	201	8.6	0	17	1.01	86	5.7	190	87	68	113	3	2	1	18.9	17.8	18.6	10.7	12.2	10.9	10.5	38	53	202	9.1	200	8.1	186.1	188.8	1.79983	2
1583	52	0	177.8	85.1	26.919	2	27	2	1	0	18.7667	89	12.55	76.5	11.6333	227.5	9.8	1	12	0.92	95	5.2	125	67	66	57	3	2	1	19.7	18.9	17.7	13.2	14.2	11.8	11	76	77	234	9.8	221	9.8	196.5	198.8	2.05012	3
1584	56	0	174.9	89.4	29.225	2	17.5	3	0	0	19.1	82	12.65	47.5	11.6167	247	9.55	0	16	1.03	81	6	221	409	39	140	3	1	1	19	19.6	18.7	13.9	13.1	11.9	11.7	47	48	244	9.3	250	9.8	197.6	197.4	2.08407	3
1585	34	0	159.6	74.8	29.365	1	15	3	0	0	15.1667	87	9.85	26	9.35	201	8.35	0	7	0.75	120	5.3	338	160	55	261	1	2	1	16.7	15	13.8	10.4	9.6	10	9.4	25	27	205	8.5	197	8.2	185.4	183.4	1.82103	2
1586	62	0	173.2	86.2	28.735	2	32	2	1	0	17.7667	91	10.825	67	10.2167	220.5	9	1	21	1.23	63	6	128	95	35	89	4	2	1	19.3	17.8	16.2	11.9	11.7	10.4	9.3	58	76	218	8.9	223	9.1	210	210.9	2.03646	3
1587	65	1	155	61.5	25.598	0		0	0	0	17.8667	90	12.25	46	10.8333	242.5	8	0	13	0.62	95	5.7	226	29	72	169	4	1	1	18.2	18	17.4	11.9	14.5	11.6	11	39	53	245	8.5	240	7.5	186.1	170.5	1.62724	1
1588	54	0	181.3	83	25.251	2	7	3	1	0	20.2667	86	13.1	51	12.05	227	9.95	1	11	0.87	98	5.5	182	128	43	125	3	1	1	22.9	18.8	19.1	14.2	11.8	13.3	13.1	35	67	237	9.9	217	10	195.3	176.5	2.0445	3
1589	55	0	171.4	84.8	28.865	2	30	3	1	0	19.0333	85	12.45	62	11.7	222	10.2	1	10	0.68	110	5.7	116	110	66	46	3	2	1	22.2	17.6	17.3	12.5	12	11.4	13.9	63	61	226	10	218	10.4	183.4	174.4	2.00933	3
1590	53	0	165.7	68.4	24.912	2	30	3	1	1	17.3	79	10.425	58.5	9.95	230	9	1	15	0.86	99	7	158	58	64	98	3	1	1	19.3	16.5	16.1	11.4	10.7	10	9.6	50	67	236	9.1	224	8.9	217	207.7	1.77434	2
1591	71	1	141	52.2	26.256	2	15	0	0	0	15.2667	92	10.475	48	8.83333	160	5.55	0	16	0.85	69	7.3	151	48	72	89	5	1	1	17.2	12.9	15.7	11	10.5	10.9	9.5	49	47	162	5.2	158	5.9	149.3	148	1.42986	1
1592	60	0	175.2	79.8	25.998	2	46.5	3	1	0	19.0333	95	11.875	45.5	11.2833	214	10.1	1	14	0.79	98	5.6	138	55	63	78	3	1	1	19.9	19.8	17.4	12.2	11.9	11.9	11.5	40	51	214	10.4	214	9.8	171.6	178.1	1.97069	3
1593	54	0	163.9	60.2	22.41	1	76	3	0	0	16.7333	83	10.1	50.5	9.9	194.5	9.5	0	11	0.86	98	5.9	221	139	51	170	3	2	1	17.6	15.7	16.9	8.6	11.1	9.8	10.9	41	60	206	8.8	183	10.2	182.1	162.8	1.65553	1
1594	58	0	174.1	76.3	25.173	0		4	0	0	18.3667	90	12.5	62.5	11.8333	223	10.5	0	15	1.21	66	5.7	269	162	47	208	3	1	1	20.3	16.6	18.2	13.8	13	11.6	11.6	64	61	207	10.1	239	10.9	159.8	199	1.92092	3
1595	52	1	156.3	53.1	21.736	0		1	0	0	16.3333	76	9.125	70	8.6	192.5	7.55	0	13	0.56	108	5.1	192	202	48	125	3	1	1	17.9	15.2	15.9	10.8	9.8	8	7.9	68	72	185	7.2	200	7.9	177.8	189.6	1.51836	1
1596	45	0	178.7	76.8	24.05	2	42	4	0	0	19.0333	100	11.45	44	11.0667	203.5	10.3	0	13	0.84	106	5.3	294	97	60	230	2	2	1	21.3	18.2	17.6	10.7	12.3	10.9	11.9	33	55	203	9.6	204	11	190.2	193.7	1.9525	3
1597	56	0	179	74.5	23.251	1	35	2	1	1	17.5667	95	12.875	19	11.5333	224.5	8.85	1	12	0.81	99	6.4	187	602	30	85	3	2	1	19.9	16.3	16.5	12.4	13	12.9	13.2	19	19	231	9.1	218	8.6	214.2	203.5	1.92466	3
1598	67	0	164.6	57.1	21.075	2	33	2	1	0	17.9667	85	11.2	60	10.3333	193	8.6	1	15	0.88	89	5.3	192	131	54	134	4	2	1	18.9	16.8	18.2	11.3	11.5	10.8	11.2	69	51	192	8.3	194	8.9	172.7	166.9	1.61578	1
1599	63	0	166	71.7	26.02	2	64.5	4	1	0	18.4	71	12.4	93	11.65	216	10.15	1	15	0.8	95	5.5	139	158	41	86	4	2	1	20.6	18.1	16.5	15.9	14.4	10.1	9.2	88	98	213	10.2	219	10.1	170.3	176.9	1.81829	2
1600	55	1	161.2	48.4	18.626	0		1	0	0	15.9333	80	10.45	48.5	9.85	201.5	8.65	0	12	0.75	90	5.6	169	42	81	105	3	2	1	17.4	14.5	15.9	11.2	10.6	9.5	10.5	49	48	205	8.5	198	8.8	188.5	177.7	1.47216	1
1601	50	1	158.4	52.2	20.805	0		1	0	0	17.2	110	11.025	32	10.2833	183	8.8	0	12	0.76	92	5.8	210	46	81	133	2	2	1	18.9	16.5	16.2	11	11.7	10.3	11.1	36	28	194	9.1	172	8.5	180.3	159.2	1.51552	1
1602	75	0	161.6	62.8	24.048	0		0	1	0	17.7	99	10.525	45.5	9.95	177.5	8.8	1	17	1.04	70	5.7	154	77	61	89	5	2	1	20.5	18.5	14.1	11.3	11.1	10.8	8.9	39	52	172	9.6	183	8	157.4	170.2	1.67899	1
1603	60	0	173.3	82.4	27.437	2	22.5	0	0	0	21.4333	101	13.8	33.5	12.8167	228.5	10.85	0	14	0.98	83	5.1	131	102	55	77	3	1	1	23.6	20.6	20.1	15	14	13.2	13	33	34	230	11.3	227	10.4	193.8	190.8	1.99164	3
1604	56	0	173.3	77.1	25.672	1	32	3	0	0	18.6333	96	8.8	58	8.91667	211.5	9.15	0	14	1.13	72	5.7	264	170	42	208	3	1	1	20.7	18.3	16.9	9.2	9.1	8.5	8.4	45	71	204	9.1	219	9.2	191.9	201.9	1.92653	3
1605	54	0	174.4	77.8	25.579	1	51	4	0	1	17.6333	112	10.8	71	10.3833	190.5	9.55	1	13	1.31	61	6.1	167	202	46	107	3	1	1	18.8	17.3	16.8	11.1	11.6	10.9	9.6	65	77	198	9.1	183	10	192	175.7	1.94139	3
1606	62	0	163.6	71.3	26.639	2	12.5	0	0	1	19.6	93	14.35	87.5	13.0167	274	10.35	1	15	0.82	95	7.8	240	96	68	169	4	2	1	22.4	18.2	18.2	16.9	15.3	13	12.2	93	82	281	10.5	267	10.2	215.3	218.2	1.80005	2
1607	60	1	153.3	51.6	21.957	0		1	0	0	15.4667	82	10.925	39	9.96667	197.5	8.05	0	12	0.78	83	5.9	174	150	52	115	3	2	1	16.3	14.9	15.2	13	10.9	9.8	10	42	36	202	7.5	193	8.6	171.5	169.3	1.48233	1
1608	59	1	147.3	59.2	27.285	0		0	0	0	14.4	73	8.625	31.5	8.35	213	7.8	0	21	0.76	86	6.1	176	53	51	128	3	1	1	16.7	13.6	12.9	10.1	8.4	7.9	8.1	33	30	213	8	213	7.6	185.4	188.2	1.55636	1
1609	49	0	166	71.6	25.983	2	16	2	0	0	17.6	93	10.775	50	10.3833	187	9.6	0	10	1.07	81	5.3	193	170	37	146	2	2	1	20.2	17.3	15.3	11.9	11.2	10.3	9.7	41	59	186	9.5	188	9.7	173.7	180.9	1.81702	2
1610	57	1	164.1	63.7	23.655	0		0	1	0	17.5	93	10.925	38	10.3167	223.5	9.1	1	16	0.57	103	6.2	181	44	61	128	3	2	1	19.7	17.8	15	11.6	12.1	9.6	10.4	49	27	220	9.6	227	8.6	196	206.9	1.70401	2
1611	52	0	174.1	72.2	23.82	1	16	3	0	0	16.5333	89	10.025	47	9.45	214	8.3	0	11	0.8	103	5.7	159	83	43	121	3	2	1	17.5	16	16.1	10.6	10.4	10	9.1	48	46	212	8.5	216	8.1	196.5	199.5	1.8686	2
1612	38	0	175.5	75.8	24.61	1	18	3	0	0	16.0667	82	10.5	49	10.0167	213.5	9.05	0	13	0.9	108	5.2	196	68	81	123	1	2	1	18.1	15.3	14.8	10.8	10.8	10	10.4	42	56	212	8.9	215	9.2	200.1	204.3	1.9223	3
1613	63	0	174.2	72.2	23.793	1	64.5	2	1	1	21.8667	84	13.7	28.5	12.45	222.5	9.95	1	18	0.77	97	7	210	87	46	167	4	1	1	23.2	22	20.4	14.8	13	13.3	13.7	31	26	223	10.4	222	9.5	204.8	205.5	1.86914	2
1614	51	0	177.8	79.4	25.116	2	18	2	1	1	17.7667	120	11.5	66	11.1167	235	10.35	1	11	0.95	93	6.2	141	221	41	84	3	2	1	19.2	17.2	16.9	12.2	11.6	11.4	10.8	61	71	243	10.5	227	10.2	218.8	206.2	1.98027	3
1615	55	1	154.2	62	26.075	0		2	1	1	16.6	103	10.275	46	9.6	180	8.25	1	16	0.67	99	6.5	149	140	44	93	3	1	1	17.1	17.1	15.6	10.7	10.8	9.6	10	40	52	176	7.9	184	8.6	156.1	166.7	1.62962	1
1616	55	0	167.5	63.6	22.669	1	35	3	1	1	19.1	96	12.95	62.5	11.7	209	9.2	1	13	1.27	63	5.8	126	102	37	83	3	2	1	21.1	18.1	18.1	12.8	15.2	12.8	11	57	68	206	8.4	212	10	191.7	194.1	1.72022	2
1617	65	1	150.8	47.2	20.756	0		2	1	0	14.4333	87	8.45	38	7.88333	195	6.75	1	17	0.74	85	5.4	219	52	80	142	4	2	1	16.6	15.1	11.6	9.2	8	8.9	7.7	33	43	194	7	196	6.5	181.4	187.8	1.40611	1
1618	57	0	165.4	62.5	22.846	2		1	0	0	16.7667	83	9.675	52	9.21667	194	8.3	0	13	0.8	99	5.6	164	146	39	121	3	2	1	18.8	15.3	16.2	9.1	11	7.7	10.9	55	49	194	6.5	194	10.1	186.5	175.6	1.69456	1
1619	59	1	155.2	66.2	27.484	0		2	0	0	15.2	84	8.55	61.5	8.33333	205	7.9	0	15	0.7	95	5.8	155	44	62	100	3	2	1	17.2	14.2	14.2	9.7	9.7	6.7	8.1	57	66	217	8.1	193	7.7	191.9	169.3	1.68937	1
1620	56	0	167.3	66.6	23.795	2	24	2	0	0	20.2667	95	12.375	42	11.7	205.5	10.35	0	13	1.25	64	5.4	202	58	61	150	3	1	1	20.3	19.2	21.3	13.6	13	11.2	11.7	43	41	201	10.2	210	10.5	188.7	189.6	1.75928	2
1621	55	1	155.6	58.7	24.245	0		0	0	0	15.5	91	9.025	32	8.4	183.5	7.15	0	15	0.64	101	5.2	219	192	53	156	3	1	1	17.5	14.9	14.1	9.4	9.5	8.1	9.1	33	31	190	7.2	177	7.1	178.5	165	1.59284	1
1622	65	0	158.1	62.8	25.124	0		0	1	1	17.8	81	11.375	67	10.3833	213.5	8.4	1	12	1	79	7.1	156	37	45	121	4	2	1	19.4	16.6	17.4	12.4	12.4	10.2	10.5	72	62	213	8.1	214	8.7	174.9	174.8	1.66071	1
1623	54	1	156.9	49.5	20.108	0		0	0	0	13.6	89	7.875	60	7.86667	189.5	7.85	0	21	0.69	99	5.3	241	74	73	165	3	2	1	14.6	13	13.2	7.6	8.8	7.8	7.3	50	70	190	7.8	189	7.9	171.9	172.3	1.4688	1
1624	54	0	173.4	68.4	22.749	2	4	1	1	0	18.5	88	12.025	47.5	10.9667	213.5	8.85	1	12	0.89	97	5.6	110	43	48	66	3	1	1	18.8	16.5	20.2	13.2	11.8	10.8	12.3	53	42	201	8.6	226	9.1	187.8	206.8	1.8151	2
1625	46	0	176.5	81.1	26.033	1	58	0	0	0	17.0333	87	9.575	64.5	9	204.5	7.85	0	12	1.07	83	5.9	156	335	23	102	2	2	1	18.2	17.3	15.6	9.9	10.3	9.1	9	64	65	201	7.6	208	8.1	199.4	200.9	1.99403	3
1626	48	0	177.4	75.6	24.022	1	58	4	0	0	17.7	83	11.275	70.5	10.5667	229	9.15	0	12	1.05	84	5.4	126	90	49	72	2	1	1	18.2	16.8	18.1	12.2	11.3	10.8	10.8	68	73	235	9.1	223	9.2	226	211.3	1.93013	3
1627	53	0	172.2	59.6	20.099	0		2	0	0	16.7	83	10.775	15	10.2167	201	9.1	0	12	0.85	99	5.4	161	37	57	124	3	2	1	20.2	15.2	14.7	10.5	12.7	9.4	10.5	16	14	197	9.1	205	9.1	179.3	190.1	1.68845	1
1628	49	1	155.2	68.9	28.605	0		0	0	0	16.6333	94	10.525	72	9.88333	203	8.6	0	10	0.75	94	5.5	192	208	50	133	2	2	1	19.1	14.9	15.9	11.8	11.1	9.4	9.8	70	74	212	8.1	194	9.1	204.1	189.3	1.72347	2
1629	80	1	153.4	49.3	20.951	0		1	0	0	16.8	76	12.05	73.5	11.0667	244.5	9.1	0	10	0.69	82	5.5	198	128	70	122	5	1	1	19.3	16.6	14.5	13.5	13.5	9.6	11.6	69	78	249	9.1	240	9.1	177.1	183	1.44939	1
1630	70	1	159	60.2	23.812	0		0	0	0	17.5	85	11.625	62.5	10.7667	236	9.05	1	15	0.66	90	5.4	219	146	59	156	4	2	1	20.4	16.2	15.9	12.1	13	10.1	11.3	54	71	238	9	234	9.1	204.9	192.6	1.63059	1
1631	53	1	163.9	57.2	21.293	0		1	0	0	13.5	91	7.825	66	7.78333	214.5	7.7	0	7	0.82	82	4.9	130	73	46	83	3	2	1	15.4	12.4	12.7	8.1	8.9	7.2	7.1	65	67	211	7.3	218	8.1	200.4	205.6	1.61375	1
1632	59	0	172.5	63.9	21.474	2	43.5	2	0	0	18.5	99	11.325	65	10.55	229	9	1	16	1.1	73	6.1	263	90	52	212	3	2	1	22.2	17	16.3	12.7	12.5	9.7	10.4	71	59	243	8.6	215	9.4	226.3	204.4	1.74982	2
1633	47	0	173.9	81.2	26.851	1	26	4	1	0	18.9667	93	12.4	39.5	12.4333	247	12.5	1	13	0.88	102	5.5	298	752	38	189	2	2	1	20.2	19.5	17.2	14.8	13	10.4	11.4	40	39	245	11.8	249	13.2	215.7	219.8	1.98051	3
1634	63	0	160.8	47.5	18.371	0		2	0	0	16.6667	84	11.375	81	10.0167	209	7.3	0	18	0.85	93	5.5	176	96	46	135	4	1	1	17.3	14.8	17.9	13.2	12.4	9.6	10.3	77	85	211	7.3	207	7.3	190.2	176.2	1.45659	1
1635	55	0	178.1	87.4	27.554	0		0	0	0	19.2	82	11.35	33	10.9667	228.5	10.2	0	10	0.94	91	5.7	193	60	40	153	3	2	1	21.1	19.6	16.9	10.3	11.6	12.3	11.2	33	33	232	9.6	225	10.8	208.5	199.5	2.07939	3
1636	54	0	176.2	80.3	25.864	2	0.5	2	0	0	18.6333	111	12.75	46.5	11.8833	211	10.15	0	12	1.02	83	5.8	196	87	62	131	3	2	1	19.6	19.1	17.2	14.2	12.3	11.8	12.7	48	45	211	10.3	211	10	182.4	181.3	1.98248	3
1637	58	0	177.7	81	25.651	1	42	2	0	0	18.8	91	11.3	52.5	10.3667	232.5	8.5	0	14	0.89	94	5.7	202	355	34	139	3	1	1	20.4	19.2	16.8	12.5	10.9	10.7	11.1	53	52	235	8.9	230	8.1	218.3	214.3	1.99956	3
1638	54	0	172.5	85.8	28.834	2	51	0	0	1	19.1	84	13.275	68.5	12.5	233	10.95	1	16	1.06	79	7.2	167	71	54	117	3	1	1	20.9	18.3	18.1	13.9	15.5	10.7	13	73	64	244	11.2	222	10.7	214.2	200.8	2.02762	3
1639	40	1	161.4	54.2	20.806	0		1	0	0	12.3333	93	7.075	37.5	6.91667	215.5	6.6	0	11	0.8	93	5	190	70	50	137	1	1	1	13.6	11.7	11.7	7.1	6.9	7.3	7	33	42	220	7	211	6.2	215.9	204.6	1.55884	1
1640	56	0	179.4	64.4	20.01	1	16	2	0	0	20.8	91	13.1	48	12.5333	213.5	11.4	0	10	0.97	87	5.5	169	115	51	121	3	1	1	23.2	20.7	18.5	15.2	12.7	13.5	11	42	54	209	11.7	218	11.1	197.9	205.1	1.79144	2
1641	45	0	168	80.6	28.557	2	50	3	1	0	20.6333	80	13.85	71.5	12.4	249.5	9.5	1	13	1.02	92	5.6	170	120	43	106	2	2	1	21.5	20.2	20.2	15.8	14.1	12.3	13.2	70	73	255	9.7	244	9.3	232.7	225.9	1.93942	3
1642	51	0	161.5	71.8	27.528	2	27	3	1	0	21.1333	77	14.025	47.5	13.0833	218.5	11.2	1	16	1.13	75	5.8	138	93	57	84	3	2	1	23.9	20.2	19.3	16	15	12.4	12.7	46	49	221	11.2	216	11.2	178	180.9	1.79472	2
1643	45	0	175.5	90.6	29.415	2	8.5	2	0	0	17.7667	96	11.5	27	10.7833	216	9.35	0	11	1.03	87	5.2	179	350	32	128	2	2	1	20.6	15.1	17.6	12.1	11.9	11.5	10.5	18	36	211	9.1	221	9.6	192.6	199.7	2.10161	3
1644	38	0	176.7	75.6	24.213	2	3	3	0	0	16.4333	90	10.8	52	10.35	189.5	9.45	0	13	0.88	109	5.4	203	102	47	163	1	2	1	18.9	15.2	15.2	11.7	11	10.3	10.2	42	62	187	9.8	192	9.1	181.5	182.4	1.92632	3
1645	64	0	163.6	57.4	21.446	1	22	2	1	0	20.8333	90	12.2	80.5	11.7833	222	10.95	1	17	1.05	75	5.4	132	21	56	92	4	2	1	24.2	19.9	18.4	11.7	13.7	11.4	12	76	85	224	10.8	220	11.1	177.9	184.8	1.61509	1
1646	62	0	177.2	74.1	23.599	2	12.5	3	1	0	17.3333	101	10.4	59.5	9.98333	244	9.15	1	11	0.86	93	5.6	171	73	55	124	4	2	1	18.6	15.9	17.5	13.3	9.8	9.6	8.9	55	64	256	8.1	232	10.2	210	196.2	1.90981	3
1647	67	1	155.3	67.5	27.987	0		0	1	0	16.0667	81	10.25	77.5	10.1667	219	10	1	16	0.76	81	5.9	138	96	68	66	4	1	1	18.1	15.2	14.9	11.7	11.5	8.1	9.7	80	75	221	9.8	217	10.2	190.6	191.3	1.70642	2
1648	59	0	169.5	78	27.149	1	40	4	0	0	20.9667	91	13.825	77	12.7667	216	10.65	0	15	0.88	94	5.4	189	189	41	137	3	2	1	23.2	20.2	19.5	13.8	15.7	11.7	14.1	66	88	213	11.1	219	10.2	174.3	193.6	1.91638	3
1649	35	1	160.2	45.3	17.651	0		1	0	0	14.1667	91	9.125	42.5	8.56667	188.5	7.45	0	10	0.68	114	5.5	278	52	115	171	1	2	1	13.7	14.6	14.2	10.1	9.6	8.7	8.1	36	49	191	7.6	186	7.3	188.2	180.1	1.41981	1
1650	61	1	151.6	50.6	22.017	0		0	1	0	15.7	90	9	42	8.43333	193.5	7.3	1	11	0.65	96	5.5	160	115	64	103	4	2	1	18	15.8	13.3	8.9	9	8.5	9.6	28	56	196	7	191	7.6	182	177.9	1.45973	1
1651	60	1	155.3	57.5	23.841	0		1	1	0	16.1667	91	9.4	45	8.63333	187	7.1	1	11	0.71	93	6.1	136	101	70	77	3	1	1	17.8	16	14.7	9.6	9.8	8.5	9.7	40	50	190	7.1	184	7.1	181.4	177.7	1.57496	1
1652	54	0	164	62.1	23.089	2	9.5	3	1	1	19.1	79	12.775	35	11.8167	216.5	9.9	1	14	0.72	106	6.5	141	85	41	95	3	2	1	21.5	17.4	18.4	14.8	11.9	11.4	13	34	36	216	9.7	217	10.1	189.1	189	1.68196	1
1653	52	0	171.6	67.4	22.889	1	48	0	1	1	18.3333	84	9.375	47.5	8.58333	216	7	1	14	0.84	101	6.6	119	312	21	72	3	1	1	21.7	17.3	16	9	9.5	10.1	8.9	46	49	222	8.4	210	5.6	193.4	195.5	1.79241	2
1654	63	0	169.1	67.5	23.606	2	33	1	0	0	19.9	89	12.825	63	12.2667	227.5	11.15	0	11	0.88	91	6.2	226	109	54	175	4	1	1	22.7	19.6	17.4	14.9	11.6	12.2	12.6	64	62	235	11.1	220	11.2	209.4	191.2	1.78062	2
1655	47	0	170.1	81.3	28.098	1	27	3	1	0	19.2	88	12.025	64.5	11.2833	202	9.8	1	11	0.86	103	5.3	217	397	34	140	2	1	1	21.7	18.9	17	13.1	13	11.6	10.4	54	75	199	9.6	205	10	179	184.7	1.95996	3
1656	54	0	169.7	75.7	26.286	1	34	3	0	1	17.4	79	10.425	54.5	9.68333	209	8.2	1	14	0.8	101	7.1	147	136	43	99	3	2	1	19.3	17.6	15.3	10.4	11.3	9.1	10.9	45	64	212	8.2	206	8.2	204.4	202.9	1.88902	2
1657	51	0	172.9	70.3	23.516	2	34.5	3	0	0	19.4667	83	11.375	66.5	10.7333	235.5	9.45	0	12	1.27	65	5.5	234	72	58	184	3	2	1	19.8	21.2	17.4	13	11.7	9.4	11.4	67	66	233	9.6	238	9.3	180.9	185	1.83749	2
1658	52	0	172.3	78.1	26.308	0		3	1	0	21.1333	83	13.475	59.5	12.15	202	9.5	1	12	0.98	88	5.7	154	105	46	113	3	1	1	22.6	21.7	19.1	14.5	14.2	13	12.2	67	52	210	9.8	194	9.2	197.3	185.9	1.93338	3
1659	61	0	167.2	62.7	22.428	0		1	0	0	19.2333	77	12.025	60	10.9833	217.5	8.9	0	13	0.84	95	5.7	220	76	87	144	4	2	1	22.1	18.9	16.7	11.6	14.3	11.1	11.1	68	52	226	9.1	209	8.7	179.4	184.1	1.70648	2
1660	62	1	149.1	48	21.592	0		2	0	0	16.2667	94	9.625	59	8.93333	189.5	7.55	0	12	0.7	93	5.6	228	39	102	135	4	2	1	19.6	15.3	13.9	10.3	9.8	9.1	9.3	56	62	193	7.5	186	7.6	165.2	164.6	1.40996	1
1661	57	0	178.9	88.5	27.652	2	32	4	1	0	21.1	85	12.3	65.5	11.8167	268.5	10.85	1	15	0.87	96	6	203	214	49	150	3	1	1	27.4	18.7	17.2	11.7	13.6	11	12.9	81	50	277	10.7	260	11	252.3	244.4	2.09713	3
1662	59	0	176	81.4	26.278	1	61.5	1	0	0	19.8333	80	11.45	72.5	10.5833	221	8.85	1	20	1.18	67	5.7	141	182	39	100	3	1	1	22	19.9	17.6	10.9	13.5	10.6	10.8	68	77	225	9.2	217	8.5	207.8	206.2	1.99488	3
1663	50	0	170.8	70.2	24.064	0		1	1	0	16.2667	80	10.525	41.5	9.98333	204	8.9	1	14	1.03	84	5.7	224	46	87	137	2	2	1	16.9	15.8	16.1	10.3	10.6	10.5	10.7	48	35	204	9.1	204	8.7	186.9	190.5	1.82499	2
1664	54	1	161.3	55.8	21.447	0		1	0	0	15.5667	95	9.025	33	8.75	201	8.2	0	9	0.55	107	5.2	261	52	65	193	3	2	1	17.3	15.6	13.8	8.9	11.1	7.3	8.8	32	34	206	8.3	196	8.1	192.6	184.2	1.58119	1
1665	53	0	168.1	81.5	28.842	1	24	3	1	0	17.0333	75	11.5	40	10.3667	224	8.1	1	13	0.92	95	5.5	172	242	54	97	3	2	1	19.3	16.2	15.6	12	13.6	10.1	10.3	40	40	234	7.5	214	8.7	222.4	198.6	1.95079	3
1666	44	0	179.7	75.1	23.256	2	13.5	2	1	0	17.2667	83	10.7	70.5	10.2333	209.5	9.3	1	14	0.88	104	5.6	190	262	37	128	2	2	1	20.2	15.3	16.3	11.9	11.1	9.8	10	73	68	205	9.2	214	9.4	205.9	210.3	1.93617	3
1667	59	0	179.2	73.4	22.857	0		2	1	0	21.3667	102	12.5	51.5	11.8333	222.5	10.5	1	13	1.08	75	5.8	178	102	57	115	3	1	1	23.8	22.1	18.2	12.5	13.3	13	11.2	46	57	223	10.7	222	10.3	178.7	182.6	1.91146	3
1668	53	0	166.4	69.2	24.992	2	7	4	1	0	18.3667	74	11.775	65	11.2333	208.5	10.15	1	11	0.94	92	5.3	172	200	46	115	3	2	1	20.9	16.5	17.7	13.4	12.4	10.7	10.6	84	46	215	10.2	202	10.1	201.8	194.2	1.78846	2
1669	59	0	179.7	92.9	28.769	2	16.5	3	0	0	21.1667	92	13.525	69	12.6167	224.5	10.8	0	9	0.61	109	7.1	171	197	38	120	3	2	1	23.7	21.8	18	14.9	16	12	11.2	64	74	226	11	223	10.6	201.7	208.9	2.15343	3
1670	66	1	150.5	81.3	35.894	1	31	0	1	0	20.1333	71	12.375	72	11.05	209	8.4	1	8	0.76	82	7	198	112	51	148	4	2	1	21.7	19.7	19	12.1	12	12.4	13	77	67	205	8.1	213	8.7	174.9	181.1	1.84358	2
1671	56	0	175.2	72.1	23.489	1	57	3	0	0	20.8	104	13.175	40	12.4833	212	11.1	0	10	0.92	93	5.3	106	58	69	37	3	1	1	24.7	19.7	18	16.9	12.2	11.7	11.9	28	52	203	11.2	221	11	167.3	179.5	1.8732	2
1672	61	0	172.9	70.3	23.516	2	10	3	1	1	19.5333	89	13.55	53.5	12.7	227.5	11	1	11	0.87	93	5.7	174	91	45	135	4	2	1	22.5	19.8	16.3	14.1	15.3	12.5	12.3	51	56	228	10.8	227	11.2	199.6	200.8	1.83749	2
1673	64	1	150.7	53	23.337	0		0	0	0	16.0667	101	10.925	35.5	9.55	198.5	6.8	0	21	0.9	68	5.3	166	71	54	112	4	2	1	17.3	15.2	15.7	10.8	11	11.2	10.7	27	44	184	7.6	213	6	162.1	184.5	1.48951	1
1674	69	1	153.6	53.9	22.846	0		0	0	0	19.0667	80	12.575	37	11.6167	214	9.7	0	25	0.74	83	5.6	209	132	49	150	4	1	1	22.8	19	15.4	13.8	13.1	11.7	11.7	34	40	220	10.3	208	9.1	160.6	155.8	1.51649	1
1675	50	1	156.9	51.7	21.001	1	7.5	3	0	0	16.1	88	10.325	42.5	9.5	183.5	7.85	0	12	0.62	105	5.8	226	94	74	155	2	2	1	17.2	16.7	14.4	12.7	10.4	9.6	8.6	42	43	184	7.5	183	8.2	168.4	166.6	1.50109	1
1676	63	0	158.8	52.4	20.779	2	20	4	0	0	16.5333	82	10.05	49	9.4	187.5	8.1	0	11	0.92	88	5.2	198	81	92	122	4	1	1	17.7	16.3	15.6	9.7	10.4	9.8	10.3	53	45	195	8.1	180	8.1	177.2	159.6	1.52034	1
1677	56	1	157.7	57.5	23.121	0		1	1	0	14.2333	96	9.175	74	8.81667	216.5	8.1	1	13	0.76	88	5	113	52	58	62	3	2	1	16.3	13.4	13	9.7	10.2	8.4	8.4	70	78	214	8.1	219	8.1	195.8	188.8	1.58708	1
1678	51	0	164.7	75.7	27.907	1	29	1	1	0	18.9667	67	11.15	66	10.8833	237	10.35	1	11	0.82	102	5.6	263	364	31	216	3	1	1	20.2	17.6	19.1	12.1	11.9	9.9	10.7	73	59	229	10.2	245	10.5	183.9	181.1	1.86099	2
1679	47	1	162.3	70.2	26.65	0		2	0	0	17.4333	90	11.6	51.5	10.8833	198.5	9.45	0	14	0.74	97	5.5	246	141	57	190	2	2	1	18	18.2	16.1	12.2	13.9	10	10.3	46	57	203	9.5	194	9.4	186.8	177.5	1.779	2
1680	56	0	172.3	79.1	26.644	1	30	1	0	0	17.4	101	9.15	36.5	9.21667	187	9.35	0	14	0.96	88	5.5	183	232	24	142	3	1	1	19.2	17.7	15.3	7.6	10.1	9.8	9.1	36	37	198	11.1	176	7.6	186.8	170.4	1.94572	3
1681	54	0	181.1	60.8	18.538	1	34	2	0	0	18.6	91	12.25	30	11.25	197	9.25	0	14	0.88	97	5.3	173	66	60	111	3	2	1	20.9	17.3	17.6	12.4	12.3	14.1	10.2	16	44	200	9.2	194	9.3	181.6	172.5	1.74888	2
1682	47	1	156.9	51	20.717	0		1	0	0	13.0667	72	6.55	58.5	6.5	211.5	6.4	0	7	0.77	92	4.9	139	101	78	67	2	1	1	13.9	13.9	11.4	6.5	6.5	7.5	5.7	50	67	207	6.5	216	6.3	201.7	208.1	1.49089	1
1683	54	0	173.9	67.4	22.287	2	32	3	0	0	16.7667	83	11.025	52.5	10.5167	217.5	9.5	1	11	0.86	98	5.5	189	110	67	116	3	1	1	18.9	15.7	15.7	12	11	12	9.1	61	44	219	9.1	216	9.9	200	194.7	1.80438	2
1684	50	0	171.9	79.3	26.836	0		4	1	1	18.2667	88	11.6	45.5	10.7667	208	9.1	1	14	1.02	85	7.5	139	143	52	85	2	1	1	20.2	18.5	16.1	11.4	11.7	10.8	12.5	35	56	206	8.9	210	9.3	196.6	195	1.94591	3
1685	45	0	178	76.2	24.05	0		2	0	0	18.0333	90	13.4	41	12.3	229	10.1	0	16	0.83	106	5.5	195	81	57	141	2	1	1	20.2	16.7	17.2	13.6	13.5	12.9	13.6	41	41	245	9.5	213	10.7	212.7	178.2	1.94105	3
1686	57	0	172.3	84.5	28.463	2	16	4	1	0	18.0667	94	12.425	52	11.0667	185	8.35	1	18	0.84	97	5.2	178	66	63	119	3	1	1	19.8	17.5	16.9	12.5	14.4	9.8	13	51	53	191	8.2	179	8.5	161	152.4	2.01104	3
1687	58	1	160.3	60.2	23.428	0		0	1	0	17.4333	111	12.075	55	10.8333	175.5	8.35	1	17	0.65	98	5.5	236	81	80	154	3	2	1	19.4	17.3	15.6	11.3	14.7	11.1	11.2	44	66	168	8.2	183	8.5	148.2	160.7	1.63725	1
1688	57	1	152.9	49.1	21.002	0		1	0	0	15.4	91	9.05	38.5	8.6	194	7.7	0	14	0.81	81	5.7	193	60	81	119	3	1	1	17.6	14.8	13.8	8.7	9.7	8.6	9.2	49	28	199	7.6	189	7.8	184.1	171.5	1.44409	1
1689	56	0	176.5	93.8	30.11	1	34	2	0	1	20	103	13.275	97.5	12.0167	231.5	9.5	1	10	0.79	100	6.7	179	126	38	138	3	2	1	22	19.9	18.1	14.9	14.7	11.1	12.4	98	97	246	9.1	217	9.9	217.4	187.6	2.14448	3
1690	58	0	172.8	61.8	20.697	0		1	0	0	18.9333	90	10.55	64.5	9.91667	217.5	8.65	0	15	0.85	96	5.4	253	128	69	190	3	2	1	19.2	19.9	17.7	11.4	12.5	10.4	7.9	62	67	221	8.9	214	8.4	189.2	185.8	1.72232	2
1691	58	1	151.3	52.7	23.021	0		2	1	0	18.3	92	10.9	34	10.2333	197	8.9	1	9	0.45	111	6.8	224	132	56	172	3	2	1	19.3	19.5	16.1	10.5	12.7	10	10.4	39	29	200	9.1	194	8.7	184.5	173.7	1.48824	1
1692	50	0	171.8	81.3	27.545	2	5	3	1	0	18.5667	89	11.725	44.5	10.85	216.5	9.1	1	17	1.2	70	5.2	198	179	56	143	2	2	1	20.5	17.6	17.6	13.5	11.4	11.3	10.7	48	41	217	9.1	216	9.1	210.7	208.9	1.96973	3
1693	59	0	165.6	60.8	22.171	2	9	2	0	0	15.4333	85	8.825	49.5	8.48333	196	7.8	0	12	0.91	92	5.7	160	133	45	111	3	2	1	16.9	16.2	13.2	8.7	9.2	8.8	8.6	52	47	200	8.4	192	7.2	190.3	185.3	1.67236	1
1694	50	1	162.9	77.2	29.092	0		0	0	0	19.2667	98	10.925	66	10.45	223.5	9.5	0	6	0.66	103	6.5	183	145	34	149	2	2	1	23.6	18.5	15.7	12.4	11	10.4	9.9	63	69	224	9.9	223	9.1	213.4	213.3	1.86904	2
1695	50	0	176.3	68.4	22.007	2	42	2	0	0	19.1667	89	11.25	64.5	10.55	230	9.15	0	14	0.9	99	5.4	253	117	59	197	2	2	1	20.7	20	16.8	13.4	11.2	10.2	10.2	59	70	239	9.1	221	9.2	227.5	214.6	1.83022	2
1696	54	0	168.6	72.2	25.399	0		3	1	0	16.8333	116	9.5	35.5	9.25	175	8.75	1	11	0.91	95	5	203	103	60	156	3	1	1	18.4	16.5	15.6	9.8	9.9	9.2	9.1	31	40	174	9.1	176	8.4	168.9	171.5	1.83885	2
1697	60	0	175.3	70	22.779	0		2	0	0	18.3	89	12.775	79	11.8167	231.5	9.9	0	19	0.98	83	5.4	175	36	60	126	3	1	1	19.5	17.8	17.6	12.5	14.6	11.7	12.3	74	84	223	9.8	240	10	186.7	210	1.84624	2
1698	56	0	180	80.6	24.877	2	16	2	1	0	21.2333	92	14.475	66.5	13.3	236.5	10.95	1	12	0.94	90	5.6	185	110	48	134	3	2	1	23.2	21.5	19	15.6	15	13.6	13.7	60	73	246	11.5	227	10.4	203.1	192	2.00749	3
1699	72	0	164.2	54.6	20.251	0		0	0	0	16.9	94	10.4	35.5	9.83333	197.5	8.7	0	17	0.91	84	6.2	187	98	37	151	5	1	1	19.8	16	14.9	11.1	11.8	9.6	9.1	32	39	198	8.5	197	8.9	183	173.6	1.57809	1
1700	63	1	160.8	55.8	21.581	0		0	0	0	16.6333	88	9.175	64.5	8.8	217	8.05	0	11	0.7	93	5.6	164	95	59	111	4	1	1	18.7	17	14.2	10.9	9.3	8.9	7.6	58	71	217	8.5	217	7.6	191.6	194.9	1.57873	1
1701	71	0	164.9	67.9	24.971	1	25.5	4	1	0	19.5	90	14.9	75	13.6167	238	11.05	1	11	1.07	69	5.8	158	177	57	96	5	2	1	22.2	19.3	17	16.9	18.6	10.9	13.2	76	74	247	11.1	229	11	187	174.9	1.76358	2
1702	50	1	166.7	58.7	21.124	0		2	0	0	16.7333	81	10.325	64.5	9.4	197	7.55	0	11	0.61	106	5.4	195	63	72	126	2	2	1	20.1	14.2	15.9	12.2	11	9.2	8.9	71	58	200	7.5	194	7.6	186.7	185.2	1.64868	1
1703	47	1	168.8	51.2	17.969	0		1	0	0	16.9667	103	8.725	55	8.16667	207.5	7.05	0	7	0.63	107	5.4	191	85	77	112	2	2	1	20.1	17.1	13.7	9.2	9.6	8.5	7.6	59	51	211	7.6	204	6.5	204.6	198.9	1.54942	1
1704	73	0	164.3	63.5	23.523	0		4	0	1	20.9667	69	11.75	46.5	11.2833	222.5	10.35	1	14	0.86	86	7.3	82	35	57	32	5	1	1	22.1	20.6	20.2	11.5	12.9	11.6	11	39	54	230	9.2	215	11.5	192.3	177.5	1.70237	2
1705	49	0	175	91.5	29.878	1	14	3	1	0	18.5333	79	11.075	35.5	10.3333	190.5	8.85	1	13	1.18	72	5.7	122	224	49	54	2	1	1	22.1	16.9	16.6	10.6	11.1	11.4	11.2	36	35	192	9.1	189	8.6	182.5	177	2.10901	3
1706	56	0	169.3	65.2	22.748	0		0	0	0	16.5333	93	9.05	52	9.1	197.5	9.2	0	12	0.97	87	5.2	205	66	69	143	3	2	1	18.5	16.1	15	8.6	8.2	10.7	8.7	50	54	201	9.1	194	9.3	182.4	176.4	1.75106	2
1707	62	1	157.8	50.8	20.401	2	2	1	1	1	16.4	79	10.65	49	9.6	183	7.5	1	14	0.54	101	5.6	207	64	72	139	4	1	1	17.6	16.7	14.9	11.7	12.3	9.5	9.1	43	55	180	7.2	186	7.8	174	179.4	1.49222	1
1708	51	0	173.6	78.3	25.981	1	33	4	1	0	18.2667	91	12.2	46	11.1667	181.5	9.1	1	10	0.83	102	5.1	147	217	56	84	3	2	1	19.1	18.1	17.6	12.5	12.7	11.7	11.9	50	42	174	9.1	189	9.1	165.8	179.5	1.94314	3
1709	69	1	154.1	58	24.424	0		1	1	0	16.4333	87	11.675	41.5	10.5167	192.5	8.2	1	13	0.56	95	4.7	163	134	41	116	4	2	1	17.5	15.7	16.1	12	12.7	10.3	11.7	41	42	193	8.3	192	8.1	168.1	169.9	1.57567	1
1710	67	0	165.4	63.1	23.065	2	34	2	1	1	20.7333	80	13.65	72.5	12.7167	219	10.85	1	19	1.18	63	6.5	121	76	57	72	4	2	1	23.3	19.4	19.5	13.8	14.2	13.6	13	77	68	226	11.6	212	10.1	205.6	199.5	1.70267	2
1711	58	0	175.6	75.2	24.388	2	40	3	1	0	21.1	105	14.45	50	13.3833	239.5	11.25	1	14	0.86	96	5.9	200	75	82	117	3	2	1	22.4	21.9	19	14.2	15	13.6	15	30	70	236	11	243	11.5	210.9	222.8	1.91523	3
1712	57	0	164.1	66.2	24.583	2	46.5	1	0	0	17.1	86	11.1	52	10.3833	221	8.95	0	11	1	83	5.3	234	240	47	173	3	2	1	17.9	17.8	15.6	12.5	11.4	10.7	9.8	47	57	212	9	230	8.9	183.3	199.8	1.73713	2
1713	60	1	157.6	44.6	17.957	0		1	0	0	14.9333	86	8.975	62.5	8.51667	197	7.6	0	10	0.62	98	5.5	123	13	88	49	3	2	1	16.9	14.4	13.5	10.2	9.2	7.9	8.6	66	59	204	7.3	190	7.9	189	173.8	1.39731	1
1714	72	1	160.2	69.4	27.042	0		1	1	0	17.2333	97	10.375	42	9.95	191	9.1	1	16	0.62	90	5.8	145	64	53	95	5	1	1	20	16.1	15.6	10.2	11.1	10.4	9.8	51	33	195	8.9	187	9.3	177.1	169.2	1.75736	2
1715	64	0	176.9	69.4	22.177	0		3	1	0	19.0667	84	11.2	83	10.5	236.5	9.1	1	15	1.06	74	5.4	184	174	51	132	4	2	1	21.1	19.2	16.9	13.2	12.7	9.3	9.6	83	83	237	9.1	236	9.1	212.4	209.3	1.84668	2
1716	56	0	166	74.8	27.145	2	27	1	0	0	17.4	82	11.35	84	10.5	244	8.8	0	13	0.84	98	5.2	188	89	55	133	3	2	1	18.6	17.6	16	12.2	12.4	10.8	10	83	85	252	8.9	236	8.7	229	220.8	1.85718	2
1717	55	1	159.2	56.5	22.293	0		2	0	0	16.3667	76	9.25	31.5	8.78333	213.5	7.85	1	11	0.68	99	6	206	183	60	139	3	2	1	15.4	17.1	16.6	10.1	9.1	9	8.8	31	32	223	8.1	204	7.6	204.5	184.3	1.58068	1
1718	59	0	175.6	70	22.701	2	9	4	0	1	19.4667	89	12.75	36.5	11.8833	206	10.15	1	12	0.85	95	9.1	147	153	48	100	3	1	1	21.3	19.5	17.6	14.8	13.6	11	11.6	37	36	214	10.3	198	10	190.9	173.4	1.84782	2
1719	68	0	168.2	64.3	22.728	2	30	3	0	0	17.4	84	10.8	33.5	9.81667	217	7.85	0	13	0.81	91	5.4	207	93	50	155	4	2	1	20.3	16.5	15.4	12.3	10.8	10.8	9.3	21	46	210	7.6	224	8.1	183.3	192.1	1.73327	2
1720	41	0	179.3	83.8	26.067	2	0.5	3	0	0	17.7667	76	13.55	49.5	12.5667	215.5	10.6	0	13	0.97	97	5.3	159	51	58	100	2	1	1	16.9	17.8	18.6	14.3	14.4	13.3	12.2	53	46	213	11	218	10.2	210.5	215.5	2.04296	3
1721	65	0	163.1	74.5	28.006	2	30	2	1	0	18.7333	103	12.375	63.5	11.0167	219	8.3	1	11	1.04	75	6	155	168	43	113	4	1	1	17	19.5	19.7	12.5	13	11.9	12.1	68	59	235	8.5	203	8.1	209.6	178.5	1.83719	2
1722	60	1	156.7	50.9	20.729	0		0	0	0	15.6667	86	9.85	63	9.18333	205.5	7.85	0	12	0.72	91	5.7	162	43	77	97	3	2	1	18.2	15.2	13.6	10.7	10.8	8.2	9.7	72	54	207	7.6	204	8.1	184.4	174.4	1.48848	1
1723	75	0	173.9	69.6	23.015	0		0	0	0	19.0333	83	11.8	56.5	10.9	258	9.1	0	14	0.94	79	5.3	162	75	48	118	5	2	1	20.2	20.1	16.8	11.6	12.9	11.1	11.6	54	59	264	9.2	252	9	213.4	197.7	1.83359	2
1724	66	0	161.6	61.6	23.588	2	7.5	2	0	0	19.6333	112	15.8	51.5	13.85	236.5	9.95	0	21	0.9	89	5	162	48	71	98	4	2	1	22.2	19	17.7	14.3	20.5	11.7	16.7	46	57	237	10.5	236	9.4	171.5	161.8	1.66288	1
1725	56	1	160.4	62	24.098	0		1	0	0	16.8333	101	9.625	55.5	8.86667	199	7.35	0	13	0.7	97	6.2	164	85	64	104	3	2	1	18.9	17.3	14.3	11.1	10.4	8.5	8.5	55	56	202	7.6	196	7.1	192.7	188.3	1.66206	1
1726	59	1	167.4	54.5	19.448	0		0	0	0	18.4333	117	11.925	50	10.6	194.5	7.95	0	12	0.74	89	5.3	195	39	106	110	3	1	1	18.2	17.5	19.6	13	12.1	11.7	10.9	37	63	202	8.1	187	7.8	183.4	165.7	1.59193	1
1727	41	0	171.7	85.5	29.002	1	21	3	0	0	18.7333	88	10.725	59	10.4667	234.5	9.95	0	12	1.09	84	5.4	186	230	38	144	2	1	1	20.2	17.7	18.3	10.7	10.8	11.1	10.3	59	59	240	9.6	229	10.3	226.8	212.2	2.01937	3
1728	48	0	179.4	83.1	25.82	2	30	3	0	0	21	87	14.025	85	13.4333	204.5	12.25	0	11	1.12	77	5.2	207	137	41	160	2	2	1	22.8	21.2	19	15.8	15	13	12.3	85	85	198	12.9	211	11.6	188	204.4	2.03498	3
1729	43	0	176.8	97.8	31.288	1	48	4	1	0	17.7	94	13.5	59.5	12.0667	219	9.2	1	14	0.77	111	5.6	155	34	52	103	2	2	1	17.7	18.8	16.6	14.2	14.3	12.1	13.4	38	81	217	10	221	8.4	201.7	201.4	2.19159	3
1730	64	0	162.6	69.6	26.325	2	15	2	0	0	20.0667	89	13.675	70.5	12.4667	235.5	10.05	0	12	0.83	93	5.8	202	123	55	145	4	2	1	22	19.3	18.9	16	16	11.6	11.1	72	69	233	10	238	10.1	191.4	203.1	1.77302	2
1731	62	1	154.3	64	26.881	0		2	1	0	17.2333	76	10.95	53	10.2167	206	8.75	1	10	0.51	103	6	190	82	54	136	4	2	1	19.1	18.1	14.5	11.7	11.5	10.1	10.5	51	55	202	8.6	210	8.9	187.7	188.6	1.65623	1
1732	56	0	164.3	74.4	27.561	2	31	3	0	0	19.6667	78	13.975	62.5	13.05	212.5	11.2	0	14	0.91	94	5.4	169	167	53	117	3	2	1	22.3	19	17.7	16.5	16.3	11.7	11.4	60	65	219	10.3	206	12.1	174	170.4	1.8427	2
1733	43	0	172.9	67.2	22.479	0		2	0	0	17.7333	96	10.75	59.5	10.2	202.5	9.1	0	19	1.01	91	5.5	218	29	53	169	2	2	1	20.2	17.4	15.6	12	10.8	11.2	9	74	45	206	9	199	9.2	181.6	178.3	1.79652	2
1734	60	0	176.4	86.3	27.734	2	52.5	3	1	0	20.1	87	13.2	45.5	12.45	218	10.95	1	13	1.04	78	5.8	178	90	62	113	3	1	1	20	21.6	18.7	14.5	13.4	12.5	12.4	45	46	215	11.1	221	10.8	201.2	207.8	2.05638	3
1735	58	1	153	68.2	29.134	0		2	0	0	18.1667	89	10.825	44.5	10.0667	189	8.55	0	13	0.8	82	6.2	377	130	57	304	3	1	1	19.8	18.2	16.5	11	11.3	11	10	50	39	192	8.7	186	8.4	171.9	173.2	1.7025	2
1736	66	1	154.5	65.4	27.398	0		0	1	1	16.0667	80	10.025	47	9.38333	212	8.1	1	22	0.76	91	8.2	143	170	35	98	4	2	1	16.5	17.1	14.6	10.9	11.3	9.8	8.1	37	57	210	8.1	214	8.1	187.1	186.1	1.67534	1
1737	69	1	166.9	70.4	25.273	0		0	1	0	17.5667	79	12.7	89.5	12.0167	244	10.65	1	11	0.78	78	5.7	159	83	55	105	4	2	1	18.2	16.9	17.6	15.3	13.6	11.1	10.8	75	104	249	9.7	239	11.6	233.4	226.9	1.80661	2
1738	49	0	174.5	61.1	20.066	1	29	3	0	0	19.0333	81	10.45	59.5	10.0333	223	9.2	0	10	0.82	104	5.2	156	58	53	104	2	2	1	19.9	20.1	17.1	10.9	10.8	10.6	9.5	55	64	223	8.5	223	9.9	211.1	206.3	1.72095	2
1739	70	0	164.9	66.2	24.345	0		0	0	1	22.4333	112	13.125	34	12.3167	206.5	10.7	1	16	0.71	95	6.1	148	86	56	87	4	2	1	24.6	24.7	18	13.2	13	13.6	12.7	26	42	210	11	203	10.4	166.6	176.5	1.74136	2
1740	49	1	158.2	66	26.371	0		0	0	0	14.7667	90	9.275	76.5	8.65	201.5	7.4	0	14	0.69	103	5.5	267	103	67	203	2	2	1	17.1	14	13.2	9.5	10.7	8.7	8.2	75	78	215	7.6	188	7.2	200	173.2	1.70304	2
1741	69	0	166.3	80.9	29.253	2	30	3	1	0	21.7333	85	14.5	31.5	13.4333	207	11.3	1	13	0.94	82	5.7	170	68	50	125	4	2	1	27.3	20	17.9	14.8	15.7	14.7	12.8	25	38	211	11	203	11.6	195.8	186.2	1.93317	3
1742	67	0	169.1	93.5	32.698	2	46	0	0	0	20.2333	84	13.125	43.5	12.2	195.5	10.35	0	18	1.27	58	5.9	241	118	51	191	4	2	1	23.3	19.6	17.8	14.5	14.9	11.6	11.5	40	47	201	10.4	190	10.3	184.8	175.8	2.09569	3
1743	53	0	162.7	65.7	24.819	2	50	4	1	0	16.4333	84	9.1	63.5	8.88333	209	8.45	1	10	0.85	99	5.8	208	278	64	133	3	1	1	19	15.1	15.2	10.1	9.1	9.1	8.1	56	71	208	9.1	210	7.8	184.4	184.5	1.72316	2
1744	57	1	156.8	48.8	19.849	0		4	0	0	14.1333	75	8.125	82.5	7.65	224	6.7	0	13	0.64	99	5.4	257	34	81	182	3	2	1	15.1	14.3	13	9.3	8.5	7.1	7.6	82	83	229	6.9	219	6.5	210.8	206	1.45791	1
1745	52	0	163.7	65.7	24.517	2	5	0	1	0	18.0667	94	10.625	57.5	10.2667	206	9.55	1	6	0.83	105	5.2	158	38	52	112	3	2	1	19.6	18.1	16.5	11.4	10.8	10.2	10.1	57	58	225	9.5	187	9.6	214.7	179.2	1.72845	2
1746	54	0	165.8	68.1	24.773	2	34	2	0	1	17.4	99	10.325	51	9.86667	218	8.95	1	14	1.12	74	7.5	172	251	44	110	3	2	1	19.5	16.1	16.6	11.7	10.4	9.2	10	47	55	227	9	209	8.9	194.8	184	1.77098	2
1747	53	0	171.5	60	20.4	1	33	2	0	0	15.8	84	10.3	39	9.73333	204.5	8.6	0	14	0.88	98	5.2	179	75	54	134	3	1	1	17.7	13.9	15.8	11.4	11.1	9.6	9.1	35	43	205	8.7	204	8.5	199.7	197.1	1.69066	1
1748	53	1	155.3	49.6	20.565	1	15.5	1	0	0	15.1333	102	10.15	57	9	215	6.7	0	10	0.7	99	5.6	211	38	78	145	3	2	1	15.8	15.3	14.3	12.2	9.7	10.1	8.6	50	64	220	7.2	210	6.2	186.2	181	1.46277	1
1749	59	0	172.1	73.8	24.917	2	39	3	0	0	18.3	89	10.875	66	10.2833	211.5	9.1	0	12	0.91	92	5.7	203	147	42	151	3	2	1	20.5	18.1	16.3	12.1	11.5	9.6	10.3	67	65	223	9.1	200	9.1	203	177.4	1.87831	2
1750	57	0	161.1	66.5	25.623	2	32	3	0	0	17.2333	74	10.775	42.5	10.2167	197.5	9.1	1	10	0.82	98	5.2	113	166	44	60	3	2	1	18.5	15.7	17.5	11.6	10.4	11.4	9.7	43	42	199	9.1	196	9.1	187.3	179.8	1.72507	2
1751	54	0	172.1	77.8	26.267	1	33	3	0	0	18.2333	85	11.15	54	10.3833	205.5	8.85	0	13	0.84	100	5.3	154	100	48	107	3	2	1	19.4	17.7	17.6	12.3	10.5	11.5	10.3	34	74	201	9.1	210	8.6	187.9	198.6	1.92854	3
1752	71	0	170.4	67.4	23.212	0		3	0	0	18.9	76	13.025	56.5	11.6667	214	8.95	0	17	0.97	78	5.5	201	60	59	151	5	2	1	20.4	18.2	18.1	11.8	14.7	11.6	14	50	63	214	9.3	214	8.6	180	178.6	1.78613	2
1753	57	1	157.4	55.2	22.281	0		0	0	0	15.6	87	8.45	40	8.01667	175.5	7.15	0	10	0.62	100	5.3	197	78	50	145	3	2	1	18.2	15.7	12.9	9	9.2	8.4	7.2	26	54	185	7.2	166	7.1	177.1	158.9	1.55353	1
1754	55	0	176.2	71.1	22.901	2	43.5	3	0	0	17.8667	108	10.4	46	9.75	214	8.45	0	11	1.14	72	5.2	182	343	51	109	3	1	1	19.5	17.4	16.7	10.8	10.4	10.3	10.1	48	44	222	8.5	206	8.4	184.8	165.2	1.86546	2
1755	54	0	172.6	62.9	21.114	0		1	0	0	15.9	71	8.85	58	8.53333	215	7.9	0	8	0.79	102	5.2	168	71	70	99	3	2	1	17.7	15.9	14.1	9.1	9.6	8.2	8.5	58	58	225	7.6	205	8.2	217.9	198.3	1.73658	2
1756	71	0	159.9	75.1	29.373	2	49	4	0	0	21.8	98	13.45	85	12.2833	224	9.95	0	14	0.82	89	5.4	201	197	45	151	5	1	1	24.7	22.5	18.2	14.8	15.1	11.2	12.7	100	70	233	10.3	215	9.6	177.4	164.1	1.82639	2
1757	58	0	172.6	71.6	24.034	2	3.5	2	0	0	17.4667	104	11.175	52	10.5167	202	9.2	0	15	0.91	93	6.1	231	44	62	185	3	2	1	18.6	16.7	17.1	11.6	11.7	10.4	11	47	57	196	9.3	208	9.1	180.2	183.4	1.85279	2
1758	56	1	160.9	55.5	21.438	0		0	0	0	16.4	103	11.75	57.5	11.1833	205	10.05	0	9	0.65	100	5.6	199	36	87	124	3	2	1	17.2	15.3	16.7	12.3	12.8	10.8	11.1	56	59	213	10.1	197	10	203.6	188.2	1.57497	1
1759	57	0	173.6	82	27.209	2	21	3	0	0	18.9667	96	11.075	59	10.5833	208	9.6	0	14	0.95	88	5.7	230	94	52	172	3	2	1	21.2	18.2	17.5	12	11.9	10.7	9.7	56	62	207	9.8	209	9.4	180.5	186	1.98852	3
1760	60	1	154.4	50.6	21.225	0		1	0	0	15.8667	83	9.425	64	8.81667	176	7.6	0	13	0.49	106	5.1	157	49	55	113	3	2	1	17.1	16.9	13.6	10.4	9.5	9	8.8	55	73	177	8.1	175	7.1	167.2	165.1	1.47315	1
1761	61	0	170.2	63	21.748	0		1	1	0	20.8667	89	12.05	54.5	10.9667	196	8.8	1	18	1.09	73	5.1	132	223	32	83	4	2	1	24.7	20.3	17.6	12.3	12.5	11.6	11.8	41	68	194	8.9	198	8.7	176.7	177.5	1.72583	2
1762	66	1	152.7	54.9	23.545	0		0	0	1	18.0667	82	9.6	32	9.23333	187.5	8.5	1	8	0.56	97	7	149	320	24	96	4	1	1	20.2	18.7	15.3	10.9	8.5	10.4	8.6	25	39	185	8.4	190	8.6	169.3	175.6	1.526	1
1763	50	0	177.4	75.7	24.054	2	36	3	0	0	20.1333	102	14.125	62.5	12.9	240.5	10.45	0	10	0.88	100	5.3	160	185	43	111	2	2	1	23.1	19.8	17.5	15.3	14.4	12.5	14.3	81	44	245	10.5	236	10.4	222.3	215.5	1.93141	3
1764	59	1	156.9	67.7	27.501	0		0	1	0	17.4667	104	11.175	52	10.5167	202	9.2	1	11	0.7	95	5.7	175	66	68	107	3	2	1	18.6	16.7	17.1	11.6	11.7	10.4	11	47	57	196	9.3	208	9.1	180.2	183.4	1.71773	2
1765	67	0	174.4	74	24.33	2	15	3	1	0	19.4333	97	12.7	35.5	11.6833	202	9.65	1	10	0.8	92	5.2	112	59	51	61	4	2	1	20.7	18.4	19.2	13	12.4	13	12.4	29	42	208	10	196	9.3	183.3	164.2	1.89338	2
1766	67	1	156.9	67.2	27.298	0		0	1	0	15.3333	77	8.55	53	8.4	203.5	8.1	1	10	0.57	96	5.2	97	48	48	50	4	1	1	16.6	15.3	14.1	9.1	8.6	8.4	8.1	49	57	213	8.1	194	8.1	180.9	169.3	1.71137	2
1767	49	0	168.2	112.3	39.694	2	50	4	1	1	18.2667	91	12.2	46	11.1667	181.5	9.1	1	15	1.02	86	6.9	121	138	45	72	2	2	1	19.1	18.1	17.6	12.5	12.7	11.7	11.9	50	42	174	9.1	189	9.1	165.8	179.5	2.29061	3
1768	61	1	165.1	48.8	17.903	0		0	0	0	17.4667	88	9.725	48	8.76667	197	6.85	0	12	0.99	70	5.2	179	86	41	121	4	1	1	20.1	16.1	16.2	10.8	9.6	9.4	9.1	47	49	210	6.4	184	7.3	203.8	180.5	1.496	1
1769	67	0	157.3	53.7	21.703	2	48	0	0	0	18.5333	85	10.85	46	10.2833	204.5	9.15	0	14	0.98	79	5.5	235	75	50	182	4	2	1	21.2	17.7	16.7	11.2	11	10.1	11.1	45	47	206	9.2	203	9.1	198.1	191.9	1.53179	1
1770	46	0	174.8	75.8	24.808	1	33	4	0	0	18.1667	104	12.575	37.5	11.65	185	9.8	0	10	0.76	109	6.7	140	173	39	78	2	2	1	20.5	15.9	18.1	13.6	13.3	11.7	11.7	36	39	186	9.6	184	10	155.9	160.9	1.91847	3
1771	52	0	180.1	89.8	27.685	2	8.5	2	1	0	20.9333	106	12.525	51.5	12.0667	215.5	11.15	1	17	0.93	94	5.2	123	175	32	79	3	2	1	22.1	19.9	20.8	13	11.4	13.5	12.2	48	55	222	11.1	209	11.2	192.7	182.8	2.11955	3
1772	58	1	156.4	58.8	24.038	2	1.5	1	0	0	15.6667	89	9.3	60	8.68333	182.5	7.45	1	16	0.67	97	5.6	174	133	62	116	3	2	1	18.6	15.4	13	9.9	10.7	8.7	7.9	54	66	181	6.8	184	8.1	165.3	171.1	1.59829	1
1773	60	0	165.7	73.2	26.66	1	20	4	1	0	17.9667	101	11.275	28	10.7667	205	9.75	1	12	0.91	91	5.1	131	68	80	57	3	2	1	19.2	17.1	17.6	12	11.4	10.2	11.5	18	38	198	9.1	212	10.4	160	179.7	1.83555	2
1774	40	1	150	47.4	21.067	0		2	0	0	13.1667	69	7.475	79.5	7.21667	211.5	6.7	0	6	0.56	118	4.9	171	58	66	112	1	2	1	13.8	12.5	13.2	8	8.2	7.4	6.3	71	88	207	6.9	216	6.5	201.8	212	1.40535	1
1775	59	0	184.5	110	32.315	0		2	0	0	18.0333	88	10.1	64	9.93333	233.5	9.6	0	12	0.7	103	6.1	167	92	30	130	3	1	1	20.1	18.4	15.6	11.2	11.1	9	9.1	48	80	232	8.1	235	11.1	218.3	218.7	2.37434	3
1776	52	0	169.9	75.8	26.259	2	20	3	1	0	21.1333	66	13.925	53	12.8	221.5	10.55	1	16	1.02	84	5	165	247	40	118	3	1	1	22.9	20	20.5	13.9	14.8	13.6	13.4	48	58	212	10.7	231	10.4	187.8	205.2	1.89139	2
1777	55	1	169.2	64.5	22.53	0		3	0	0	17.6667	99	10.35	40.5	10.1167	197.5	9.65	0	14	0.7	98	5.6	160	47	66	95	3	2	1	18	18.4	16.6	10.5	11	9.7	10.2	46	35	204	9.6	191	9.7	183.1	173.9	1.74112	2
1778	65	1	161.8	61	23.301	0		2	1	0	14.4333	107	10.5	47	9.55	210	7.65	1	12	0.71	90	5.5	115	85	54	67	4	2	1	14.9	14.1	14.3	12	9.4	10.9	9.7	48	46	211	7.8	209	7.5	192.7	189.6	1.65578	1
1779	54	0	172.2	68.2	22.999	1	34	2	1	0	17.8333	89	10.725	32	9.96667	207	8.45	1	16	0.92	94	5.8	228	144	45	186	3	1	1	18.6	18.6	16.3	10	11.6	10.4	10.9	38	26	204	8.4	210	8.5	191.4	194	1.80617	2
1780	62	0	167.8	69.9	24.825	2	43.5	2	0	1	19.5667	85	11.7	51	11.0167	228.5	9.65	1	18	0.91	90	6.3	171	89	62	113	4	2	1	21.1	19.5	18.1	14.3	9.6	11	11.9	52	50	228	9.9	229	9.4	176.9	187.4	1.80503	2
1781	62	1	154.2	53	22.29	0		0	1	0	17.7333	90	9.55	65	9.13333	187	8.3	1	8	0.58	99	5.9	163	45	44	124	4	2	1	20.6	17.7	14.9	10.8	10.2	8.6	8.6	55	75	177	8.5	197	8.1	157.4	180.4	1.50671	1
1782	75	0	173.7	78.3	25.951	2	70.5	0	0	0	23.0333	112	14.375	45	12.7333	223	9.45	1	10	0.93	80	5.9	118	130	56	56	5	2	1	25.1	21.9	22.1	13.7	15.4	12.9	15.5	50	40	231	9.3	215	9.6	186.9	170.2	1.9437	3
1783	57	1	153.6	64.9	27.508	0		2	0	0	16.9	89	11.425	75.5	10.75	217	9.4	0	10	0.58	103	5.2	186	47	55	140	3	2	1	18.4	15.9	16.4	11.5	12.5	10.7	11	71	80	222	9.1	212	9.7	192.4	189.4	1.66405	1
1784	55	0	171.3	61.1	20.822	2	10	1	0	1	16.2	81	10.15	33	9.4	220	7.9	1	17	0.86	98	5.8	91	68	42	54	3	1	1	17	15.9	15.7	9.5	11.4	9.1	10.6	37	29	216	7.6	224	8.2	201.7	207.1	1.70509	2
1785	59	0	170	68.7	23.772	2		0	0	0	17.7333	85	11.9	60	11	202	9.2	1	15	1.08	75	6.2	152	67	64	86	3	2	1	17.8	18.3	17.1	13	13.9	10	10.7	53	67	191	9.3	213	9.1	184.8	202.4	1.80116	2
1786	48	0	169.6	62.9	21.867	2	20	4	0	0	15.7667	83	8.825	45.5	8.63333	203	8.25	0	13	0.99	90	5.3	214	92	85	128	2	2	1	18.1	14.4	14.8	8.5	9.3	8.4	9.1	40	51	189	8.5	217	8	176.7	197.6	1.72142	2
1787	54	0	174.1	70.5	23.259	0		4	0	0	19.7667	104	12.875	46.5	12.2833	206.5	11.1	0	12	1	85	5.4	183	108	67	112	3	2	1	20	20.3	19	14.6	13.6	11.8	11.5	44	49	202	10	211	12.2	165.7	175.7	1.84647	2
1788	57	1	154.4	55.1	23.113	0		4	1	0	17.4333	69	12.075	86	11.1	212	9.15	1	12	0.61	101	5.7	208	65	63	140	3	2	1	18.2	16.8	17.3	12	11.9	12.6	11.8	86	86	216	9	208	9.3	172.7	158.6	1.53726	1
1789	70	0	162.4	55.2	20.93	1	51	2	0	0	18.9	86	10.15	47	9.8	193	9.1	0	20	0.84	89	5.3	139	44	56	91	4	2	1	20.8	21.1	14.8	8.7	11.2	11.1	9.6	43	51	189	9.1	197	9.1	169.6	183.7	1.57802	1
1790	54	0	165.1	70.5	25.864	2	48	0	0	0	19.7	81	11	57.5	10.2333	193	8.7	0	12	0.94	92	5.5	188	188	57	127	3	2	1	23.4	18.6	17.1	11	9.2	13.5	10.3	53	62	187	8.6	199	8.8	171.2	182.8	1.79811	2
1791	74	1	146.5	49.5	23.064	0		0	0	0	15.0667	73	10.1	37	9.08333	161	7.05	0	12	0.55	93	6	206	148	37	164	5	1	1	17.2	14.3	13.7	11	9.6	10.7	9.1	37	37	167	6.8	155	7.3	138.1	127.3	1.41929	1
1792	48	0	175.2	83.1	27.073	1	26	4	0	0	19.4333	97	12.7	35.5	11.6833	202	9.65	0	11	0.78	107	5.3	159	89	55	102	2	2	1	20.7	18.4	19.2	13	12.4	13	12.4	29	42	208	10	196	9.3	183.3	164.2	2.01102	3
1793	69	0	167.1	76.8	27.505	2	11	2	0	0	16.9	91	10.475	31.5	9.55	195	7.7	1	16	1.15	65	7	159	153	39	108	4	2	1	20.9	16.5	13.3	11.7	10.3	10.3	9.6	25	38	195	7.2	195	8.2	178.7	169.6	1.88807	2
1794	49	0	166.4	70.5	25.461	1	21	2	1	0	18.8	73	11.05	52	10.65	200.5	9.85	1	11	0.97	91	5.4	186	546	30	99	2	1	1	21.2	18.2	17	13.6	10.9	9.3	10.4	49	55	203	9.6	198	10.1	179.4	178.1	1.80518	2
1795	71	0	162.4	73.1	27.717	2	8.5	0	0	0	20.2333	116	12.875	31.5	11.7167	168	9.4	0	14	0.76	92	6.7	149	83	47	105	5	2	1	23.4	19.8	17.5	14.3	12.4	13.9	10.9	34	29	165	9.6	171	9.2	145.5	137.8	1.81594	2
1796	48	0	180.8	84.9	25.972	1	56	3	1	0	16.9667	104	10.975	43	10.45	198.5	9.4	1	11	0.72	110	8.7	123	168	35	78	2	1	1	17.8	16.2	16.9	11.7	11.1	10.9	10.2	37	49	198	9.7	199	9.1	177.3	179.1	2.06491	3
1797	56	0	175.1	74.1	24.168	0		0	0	0	18.1333	106	13.1	79	12.4	223	11	1	13	0.78	101	5.7	94	64	21	72	3	2	1	21.1	17.5	15.8	13.6	13.8	13.7	11.3	67	91	235	11.6	211	10.4	216	197.4	1.89846	3
1798	54	1	161.2	55.7	21.435	0		0	0	0	13.4333	91	8.925	47.5	8.53333	203.5	7.75	0	11	0.64	101	5.8	279	129	60	217	3	1	1	14.6	12.7	13	8.9	9.6	8.3	8.9	36	59	205	8.5	202	7	200.9	195.9	1.57928	1
1799	48	0	173.8	78.4	25.955	0		3	0	0	18.6333	73	13.3	91	12.4667	223	10.8	0	12	0.9	101	5	229	322	45	153	2	1	1	20.2	17.6	18.1	12.9	13.8	12.8	13.7	91	91	226	10.7	220	10.9	196.1	201.7	1.9455	3
1800	52	0	171.4	60.4	20.56	2	15	2	0	0	18.1667	101	11.65	38	11.4	194.5	10.9	0	13	1.12	75	5.7	214	63	99	128	3	2	1	17.8	18.9	17.8	11.1	12.8	11.6	11.1	26	50	199	11	190	10.8	165.9	162.7	1.69579	2
1801	66	1	148.2	62.8	28.593	0		0	1	0	15.8667	63	9.775	46.5	9.06667	220.5	7.65	1	19	0.58	96	5.7	160	51	62	90	4	2	1	18.1	15.2	14.3	10.2	10.2	9.6	9.1	32	61	234	7	207	8.3	196.9	187.9	1.60788	1
1802	48	1	165.7	45.4	16.535	0		1	0	0	15.6667	77	8.1	41.5	7.58333	181	6.55	0	14	0.86	80	5	201	70	83	129	2	2	1	18.2	15.8	13	8.1	9	8.1	7.2	38	45	171	6	191	7.1	162.7	182.5	1.44557	1
1803	61	0	167.1	73.7	26.395	2	31	2	1	0	17.5667	99	12.9	71	12.1167	203.5	10.55	1	10	1.11	71	5.5	188	134	51	130	4	1	1	20.1	15.9	16.7	13	12.2	12.2	14.2	76	66	188	10.6	219	10.5	174.7	200.1	1.84957	2
1804	68	1	155.3	59.7	24.753	0		0	1	0	14.3	92	9.425	33.5	8.85	199.5	7.7	1	11	0.66	91	5.7	179	86	68	114	4	2	1	16.2	12.4	14.3	9.3	9.8	9.1	9.5	27	40	198	7.6	201	7.8	186.9	179.1	1.6048	1
1805	66	0	174.3	67.7	22.284	2	30	2	1	0	18.2	86	10.5	55.5	10.2	230	9.6	1	14	0.95	83	5.5	126	79	41	90	4	2	1	21.5	17.2	15.9	12.2	10.6	9.4	9.8	51	60	228	9.6	232	9.6	207.1	210.9	1.81047	2
1806	52	1	155.6	49.4	20.404	0		0	0	0	15.4333	78	10.75	79.5	9.83333	218.5	8	0	14	0.48	113	5.2	211	66	57	157	3	2	1	17.1	13.9	15.3	11.6	12.3	8.7	10.4	73	86	226	7.9	211	8.1	182.9	175.4	1.46122	1
1807	69	0	170.8	59.1	20.259	0		0	0	0	19.3667	94	13.775	62.5	12.7167	210.5	10.6	0	20	0.75	94	4.9	145	71	42	101	4	2	1	20.9	18.8	18.4	16.3	14.2	12.9	11.7	48	77	205	10.4	216	10.8	190.7	190.6	1.6745	1
1808	52	0	169.7	75.5	26.217	1	13.5	3	0	0	17.5667	81	10.3	66.5	10	249	9.4	0	16	0.99	87	5.3	140	74	48	92	3	1	1	19.5	16.8	16.4	11	10	10.5	9.7	76	57	259	9.6	239	9.2	205.8	195	1.88653	2
1809	53	1	152.3	50.7	21.858	0		1	0	0	13.6	81	9.525	62.5	8.61667	186	6.8	0	11	0.62	103	5.5	157	53	62	96	3	1	1	15	12.6	13.2	10.1	10.9	8	9.1	61	64	188	7.1	184	6.5	169.8	165.9	1.46454	1
1810	61	0	158.5	60.6	24.122	2	2	2	0	0	15.0333	90	9.7	54	9.31667	232.5	8.55	0	9	0.79	97	5.5	204	140	65	136	4	2	1	16.1	14.4	14.6	10	10.8	9.1	8.9	45	63	233	9.3	232	7.8	179	183.7	1.63343	1
1811	62	1	158.6	53	21.07	0		0	0	0	15.3333	77	8.55	53	8.4	203.5	8.1	0	11	0.74	87	5.5	166	159	45	119	4	1	1	16.6	15.3	14.1	9.1	8.6	8.4	8.1	49	57	213	8.1	194	8.1	180.9	169.3	1.52805	1
1812	63	0	164.9	68.7	25.265	2	36	1	0	1	21.0667	99	11.8	55	11.1	215	9.7	1	13	0.94	86	6.5	100	32	41	61	4	2	1	22.7	19.4	21.1	14.2	11.1	10.8	11.1	54	56	220	9.8	210	9.6	179.5	177	1.77393	2
1813	46	1	168	53.3	18.885	0		1	0	0	15.2333	88	9.975	45.5	9.3	190	7.95	0	14	0.74	97	5.2	154	94	65	89	2	2	1	16	15.9	13.8	11.2	10.7	9.9	8.1	52	39	199	8.2	181	7.7	189.1	173.5	1.57713	1
1814	56	0	173.8	71.3	23.604	2	18	2	0	0	19.9667	84	14.425	85	12.75	248	9.4	0	13	0.99	85	5.2	208	160	42	159	3	2	1	21.5	19	19.4	14.9	18.8	10.9	13.1	88	82	252	9.6	244	9.2	229.5	220	1.85532	2
1815	65	1	157.3	52.7	21.299	0		0	0	0	14.9	90	9.825	57.5	8.78333	203.5	6.7	0	10	0.57	98	5.7	226	55	78	154	4	1	1	15.7	14.4	14.6	10.1	10.3	9.3	9.6	48	67	196	6.7	211	6.7	174	188.4	1.51746	1
1816	44	1	169.7	64.4	22.363	0		0	0	0	17.1667	94	9.425	50	9.05	212	8.3	0	9	0.57	113	5	201	122	47	150	2	2	1	17.7	18.2	15.6	8.8	10.3	9.6	9	44	56	215	8.2	209	8.4	208.3	203	1.74234	2
1817	50	0	165.3	58.3	21.336	1	32	2	0	0	15.2	82	8.4	54	7.68333	178	6.25	0	19	0.91	98	5.3	214	100	67	149	2	1	1	17.6	13.6	14.4	10	8.6	7.8	7.2	53	55	175	6	181	6.5	159.7	164.3	1.63614	1
1818	53	1	159.1	54.4	21.491	1	23	4	0	0	14.7	105	11.45	33.5	10.0333	178.5	7.2	0	19	0.69	100	5.2	221	62	106	129	3	2	1	13.4	16.3	14.4	10.4	11.7	11.5	12.2	37	30	178	7.9	179	6.5	159.3	161.3	1.55054	1
1819	52	0	169.4	72.2	25.16	1	12	2	0	0	18.2333	81	10.825	55.5	10.4167	217	9.6	0	12	0.86	100	5.4	145	238	30	95	3	1	1	19.4	17.7	17.6	10.6	11.9	10.4	10.4	53	58	223	9.6	211	9.6	206.3	193.1	1.84321	2
1820	66	0	156.2	56.6	23.198	0		2	1	0	16.6333	81	10.65	44	10.0333	206	8.8	1	16	0.82	92	6.9	175	592	27	67	4	2	1	19.3	15.6	15	10.5	11.7	9.6	10.8	35	53	210	8.7	202	8.9	173.5	167.3	1.5671	1
1821	51	0	165.3	62	22.691	1	21	3	0	0	17.1333	88	10.35	78	9.53333	217.5	7.9	0	14	0.86	100	6	248	248	52	181	3	2	1	19.1	16.7	15.6	11.9	10.3	10.1	9.1	80	76	220	8.2	215	7.6	201	198.9	1.68726	1
1822	54	0	177.2	89.3	28.44	1	52.5	2	1	0	19.5	99	12.075	59.5	11.1	191	9.15	1	11	0.79	102	5.9	142	161	36	95	3	1	1	20.8	19.5	18.2	10.7	13.3	12.3	12	55	64	185	9.4	197	8.9	176.6	185.2	2.09656	3
1823	59	0	165.9	56.8	20.637	1	39	0	0	1	17.5667	103	9.45	37	8.95	189	7.95	1	16	1.18	67	6.5	230	212	52	169	3	2	1	18	16.3	18.4	9.2	8.4	10.7	9.5	31	43	186	8	192	7.9	164.9	171.6	1.61788	1
1824	62	0	169.6	72.8	25.309	2	12.5	3	1	0	21	71	13.05	66	12.1667	252.5	10.4	1	13	1.13	69	5.5	198	88	48	153	4	2	1	23.8	20	19.2	14.3	13.1	12.1	12.7	69	63	260	10.1	245	10.7	202.2	193.2	1.85194	2
1825	57	0	175.5	76	24.675	0		1	0	0	19	101	13.1	78	12.8167	238.5	12.25	0	19	0.78	100	5.2	191	101	62	126	3	2	1	19.5	18.4	19.1	15	14.3	12.8	10.3	82	74	246	12.2	231	12.3	196.1	187.7	1.92484	3
1826	62	0	171	77.6	26.538	2	5	3	1	0	18.7667	99	12.35	44	11.3833	195.5	9.45	1	11	0.89	92	5.4	215	183	45	161	4	2	1	20.8	18.9	16.6	12.1	15.4	9.7	12.2	45	43	195	9.8	196	9.1	180.5	171	1.9199	3
1827	62	0	169	64.7	22.653	0		1	0	0	19.2333	85	11.775	64.5	11.5667	228.5	11.15	0	13	0.81	95	5.4	156	138	76	75	4	1	1	24.7	16.6	16.4	13.2	10.8	12.1	11	64	65	233	10.6	224	11.7	171	172.5	1.74279	2
1828	51	0	161.5	59.6	22.851	0		4	0	1	14.9	75	9.15	51.5	8.81667	218.5	8.15	1	17	0.9	99	7.2	229	79	40	196	3	1	1	15.5	14.9	14.3	10	8.6	8.9	9.1	44	59	225	8.2	212	8.1	192.8	172.6	1.63515	1
1829	70	1	156.4	72.5	29.639	0		1	0	0	16.6333	104	10.7	31.5	10.2333	188	9.3	0	22	0.66	90	5	241	60	70	179	4	2	1	18.6	15.4	15.9	10.6	10.6	11	10.6	23	40	179	8.6	197	10	153	164.3	1.77475	2
1830	49	1	163	56	21.077	0		2	0	0	16.4667	80	9.125	74.5	8.68333	196	7.8	0	10	0.75	94	5	199	73	105	103	2	1	1	20.6	15.3	13.5	8.8	10	8.4	9.3	73	76	205	8	187	7.6	192.1	178.3	1.59234	1
1831	53	0	167.2	71.3	25.505	0		1	0	0	17.1667	91	10.725	52	10.1333	193.5	8.95	0	11	0.83	100	6.1	249	96	55	200	3	2	1	18.1	17.4	16	12.7	11.4	9.3	9.5	62	42	192	9	195	8.9	174.3	181.5	1.81975	2
1832	69	0	172.6	79.9	26.82	2	8.5	3	1	0	19.4333	102	13.725	54.5	12.6667	212.5	10.55	1	11	1.01	76	5.2	209	168	51	152	4	2	1	22	18.7	17.6	14.4	14.3	12.5	13.7	60	49	219	10.4	206	10.7	194.3	177.8	1.95723	3
1833	54	1	155.6	60.5	24.988	0		1	0	0	13.6333	88	8.575	37	8.28333	199.5	7.7	0	11	0.81	83	5.9	187	281	54	115	3	1	1	13.1	13.5	14.3	9.2	8.6	8.9	7.6	33	41	210	7.3	189	8.1	201.4	177.6	1.61708	1
1834	57	1	152	59.5	25.753	0		0	0	0	12.9333	71	7.6	54.5	7.31667	187	6.75	0	14	0.6	102	5.4	200	83	55	152	3	1	1	13.7	12.4	12.7	8.1	8.1	7.2	7	57	52	182	6.9	192	6.6	173.6	183.1	1.585	1
1835	58	1	156.3	55.6	22.759	0		0	0	0	15	88	10.425	51.5	9.78333	196	8.5	0	13	0.55	104	5.3	209	127	57	140	3	2	1	16	14.7	14.3	11.6	11.1	8.7	10.3	45	58	196	8.5	196	8.5	169.6	163.1	1.55369	1
1836	52	1	156.5	50.7	20.7	0		0	0	0	16.4667	96	9.725	54	9.25	197.5	8.3	0	8	0.6	105	5.6	112	61	50	67	3	2	1	16.6	17.3	15.5	10.3	10	9.6	9	56	52	195	8.5	200	8.1	181.1	186.5	1.4846	1
1837	55	0	178.8	66.5	20.801	1	35	2	0	0	16.2	96	9.25	61.5	9.2	253	9.1	0	13	0.76	103	4.9	171	67	57	116	3	2	1	18.1	14.8	15.7	10.1	9.6	8.6	8.7	56	67	256	9.6	250	8.6	237.1	222.8	1.81737	2
1838	45	0	178	70.9	22.377	1	37.5	1	0	0	17.3667	68	10.85	58	10.25	210.5	9.05	0	11	0.87	104	5.4	223	84	66	161	2	1	1	20.2	15.8	16.1	12.4	10.4	10.5	10.1	68	48	209	9.6	212	8.5	198.5	203.4	1.87233	2
1839	49	1	150.1	55.6	24.678	0		1	0	0	13.8	86	8.2	44.5	7.83333	179	7.1	0	13	0.71	100	5.2	203	49	63	148	2	1	1	14	14.5	12.9	8.2	8.7	7.9	8	47	42	192	6.5	166	7.7	179.8	155.7	1.52257	1
1840	70	0	165.7	69.6	25.349	2	30	1	0	0	19.6	102	13.075	26	12.2	196.5	10.45	0	13	1.01	75	5.4	175	69	49	123	4	1	1	22.5	18.7	17.6	15.7	13	12	11.6	24	28	201	10.8	192	10.1	173.3	169.4	1.78984	2
1841	57	0	164.5	76.2	28.159	2	20	3	0	0	22.2667	72	11.35	67.5	10.8333	220	9.8	0	14	0.73	103	5.8	234	97	51	170	3	2	1	20.7	28.5	17.6	12	12.4	10.2	10.8	65	70	226	9.8	214	9.8	188.6	179.7	1.86599	2
1842	63	0	161.1	53.7	20.691	2	18	4	0	0	17.0333	97	10.825	42	9.93333	203	8.15	0	15	0.88	91	4.8	171	104	70	112	4	1	1	16.6	17.7	16.8	12.7	10.4	11.1	9.1	40	44	210	8.2	196	8.1	179	170.4	1.55019	1
1843	60	0	173.5	75.5	25.081	2	44	3	0	1	17.9667	83	11.05	71.5	10.1167	221	8.25	1	11	0.84	95	6.3	187	78	81	107	3	2	1	20	17	16.9	10.3	12.1	10.7	11.1	68	75	233	8.5	209	8	207.9	184.6	1.90753	3
1844	53	1	155.4	62.8	26.005	2	5	0	0	0	14	107	7.975	62	7.78333	184.5	7.4	0	13	0.84	80	5.4	143	30	56	90	3	2	1	15	13.5	13.5	7.6	8.5	8.4	7.4	91	33	180	8.6	189	6.2	168.9	177	1.64647	1
1845	56	1	158.9	69.6	27.565	0		1	0	0	14.8667	100	9.075	35.5	8.45	180	7.2	0	13	0.69	98	5.7	198	104	37	161	3	2	1	16.8	13.7	14.1	8.9	9.3	9.9	8.2	31	40	182	7.4	178	7	165.5	160.8	1.75273	2
1846	55	0	175.1	79.9	26.06	1	40	3	1	1	18.6333	98	12.825	47.5	11.6	200.5	9.15	1	19	0.79	101	7.3	239	522	41	144	3	1	1	20.3	17.9	17.7	12.9	12.1	14.3	12	44	51	203	9.1	198	9.2	188.7	185.5	1.97136	3
1847	62	1	164.4	68.8	25.456	0		0	0	0	16.6667	72	10.375	44	9.81667	204	8.7	0	17	0.64	96	5.3	299	140	66	238	4	1	1	19.1	16.1	14.8	9.6	10.8	10.5	10.6	37	51	203	8.7	205	8.7	193.2	192.3	1.77253	2
1848	66	1	168.7	78	27.407	0		0	0	0	18.7333	83	11.2	67	10.7	252.5	9.7	0	11	0.77	81	5.7	223	126	37	181	4	1	1	20.1	17.7	18.4	13.9	12.4	9.2	9.3	72	62	268	9.7	237	9.7	231.4	198.3	1.91185	3
1849	74	1	155.1	67.8	28.184	0		0	0	0	17.9333	129	12.5	39	10.5333	218.5	6.6	0	19	0.83	70	5.4	209	128	42	170	5	2	1	18.1	16.9	18.8	13.8	13.8	11.7	10.7	27	51	215	6	222	7.2	180.2	182.7	1.70911	2
1850	56	0	172.3	74.6	25.129	2	-5	3	0	0	20.4333	83	10.75	73	10.4333	253.5	9.8	0	12	1.06	78	5.2	184	126	54	134	3	2	1	22.4	20.1	18.8	11.7	10.7	10.5	10.1	65	81	258	9.7	249	9.9	209.7	201.7	1.88956	2
1851	52	1	160.5	56.8	22.049	0		4	0	0	14.2667	87	6.875	61.5	6.73333	197	6.45	0	11	0.69	100	5.1	225	81	69	168	3	2	1	14.3	14.8	13.7	7.5	6.5	7.4	6.1	55	68	185	6	209	6.9	177.9	202	1.59133	1
1852	59	0	176.7	96.6	30.939	1	39	4	1	0	20.1	80	11.65	55.5	11.2833	235.5	10.55	1	13	0.82	97	6.6	231	162	49	175	3	1	1	21.1	19.5	19.7	11.7	12.5	11.7	10.7	52	59	238	11	233	10.1	224.5	213.9	2.17749	3
1853	53	0	172.8	79.3	26.557	2	44	3	0	0	18.2667	90	12.175	37	11.4167	233.5	9.9	0	9	0.83	100	5.6	204	153	53	140	3	2	1	19	18.8	17	13.4	12.8	11.2	11.3	39	35	238	9.5	229	10.3	215.9	199.1	1.951	3
1854	54	0	174.5	81.1	26.634	2	5	1	0	0	18.7667	77	11.45	68	10.9833	237	10.05	1	12	0.97	88	5.4	163	132	41	114	3	2	1	20.9	18.6	16.8	11.8	11.7	11	11.3	61	75	240	10.3	234	9.8	220.4	209.7	1.9827	3
1855	63	0	164.2	65.2	24.183	2	31	3	0	0	14.2	85	8.325	44.5	8.15	208.5	7.8	0	9	1.01	79	5.7	171	167	58	109	4	2	1	15.5	14.2	12.9	9.8	8.2	7.2	8.1	47	42	207	8	210	7.6	190.5	197.4	1.72448	2
1856	59	0	172.8	68.7	23.007	2	57	3	0	0	18.5	87	11.125	75	10.5667	216.5	9.45	1	10	1.17	68	5.6	235	106	84	162	3	2	1	21.5	17.4	16.6	11.2	12.2	9.9	11.2	67	83	223	9.6	210	9.3	205.1	187.1	1.81593	2
1857	40	0	171	79.5	27.188	1	5	1	0	1	17.0667	68	11.5	90	10.8167	210.5	9.45	1	7	1.07	86	7.3	167	172	31	121	1	1	1	19.6	15.7	15.9	13	12	10.9	10.1	86	94	213	9.6	208	9.3	197.5	195.5	1.94326	3
1858	57	0	162.5	66.4	25.146	0		2	0	0	20.0667	96	11.975	50.5	11.4	193	10.25	0	11	1.01	82	5.4	174	61	62	118	3	2	1	21.9	19.3	19	11.7	12.7	12.3	11.2	46	55	196	10.4	190	10.1	172.4	164.3	1.73125	2
1859	63	0	178.3	77.2	24.284	2	29	2	0	0	15.9333	90	9.7	47.5	9.16667	201	8.1	0	18	1.44	61	5.8	222	95	77	151	4	2	1	17.8	15.6	14.4	10	9.6	10.1	9.1	38	57	211	7.6	191	8.6	193.5	176.2	1.95539	3
1860	67	1	150.1	54.3	24.101	0		1	0	0	16.0333	74	9.1	47	8.73333	195	8	0	16	0.97	61	6	171	49	38	132	4	2	1	17.3	16.1	14.7	8.6	10.2	9.1	8.5	39	55	191	8.2	199	7.8	164	168.4	1.50466	1
1861	58	0	167.7	67.6	24.037	2	22	3	0	0	16.0667	81	9.3	50	8.73333	198.5	7.6	0	14	0.81	98	5.5	239	84	52	196	3	2	1	17.1	15.6	15.5	10	9.6	8.1	9.5	54	46	200	7.6	197	7.6	188.5	182	1.77455	2
1862	44	0	175.7	76.4	24.749	1	25	1	0	0	18.2	100	9.725	46	9.65	220	9.5	0	17	0.76	111	5.4	275	159	47	214	2	2	1	20.8	16.4	17.4	10.1	9.6	10.2	9	35	57	214	9.7	226	9.3	202.3	206.9	1.931	3
1863	61	1	162.7	58.5	22.099	0		0	0	0	17.1333	85	10.875	38.5	10.1167	179.5	8.6	0	12	0.68	95	5.7	188	100	59	133	4	2	1	17.9	17.2	16.3	11.6	11.7	10.5	9.7	35	42	176	8.1	183	9.1	149.3	149.4	1.626	1
1864	44	0	168.4	73.5	25.918	0		3	0	1	18.7333	111	10.7	59	10.2833	227.5	9.45	1	12	0.88	104	6.7	202	101	44	164	2	1	1	19.4	18.3	18.5	12.9	10.7	9.2	10	57	61	224	9	231	9.9	212.5	199.5	1.85423	2
1865	59	0	173	81.7	27.298	2	5	2	0	0	19.1333	91	11.575	52	11.25	227	10.6	0	19	0.88	94	5.7	136	63	38	101	3	2	1	21.3	16.9	19.2	11.9	11.7	10.4	12.3	43	61	238	10.8	216	10.4	198.3	189.6	1.98145	3
1866	57	1	151.1	82.8	36.266	0		0	0	0	16.3	69	10.45	58	9.6	215	7.9	0	14	0.57	103	5.4	202	87	56	152	3	1	1	17.6	15.8	15.5	10.7	11.4	10.8	8.9	46	70	225	8.1	205	7.7	208.6	176	1.86422	2
1867	75	1	149	48.5	21.846	0		1	0	0	16.9333	104	10.025	36.5	9.28333	193	7.8	1	9	0.65	87	7.1	142	137	55	96	5	2	1	18.2	17.3	15.3	10.4	10.7	9	10	32	41	192	8.5	194	7.1	146.5	151.6	1.41681	1
1868	66	1	157.8	59.5	23.895	0		0	0	0	14.0333	81	8.575	69.5	8	198.5	6.85	0	14	0.92	65	5.7	189	142	58	131	4	2	1	13	14.9	14.2	7.8	10.6	7.8	8.1	62	77	194	6.7	203	7	179	196.2	1.61496	1
1869	68	0	163.2	66.9	25.118	2	17.5	0	1	1	18.7667	85	12.475	51.5	11.1333	212	8.45	1	11	0.94	83	7.1	146	100	56	96	4	2	1	21	18.2	17.1	12.4	13.4	14.3	9.8	42	61	229	8.5	195	8.4	171.7	145.2	1.74149	2
1870	67	0	169.4	72.2	25.16	2	40	0	1	0	16.8	84	9.975	53	9.2	200.5	7.65	1	19	1.13	67	5.9	153	84	51	101	4	2	1	18.5	15.9	16	12.4	11	7.4	9.1	42	64	202	7.4	199	7.9	174.5	175.7	1.84321	2
1871	56	0	173.9	71.5	23.643	2	7.5	0	0	1	17.4667	88	9.725	48	8.76667	197	6.85	1	11	0.85	97	7.8	120	119	40	72	3	1	1	20.1	16.1	16.2	10.8	9.6	9.4	9.1	47	49	210	6.4	184	7.3	203.8	180.5	1.85845	2
1872	74	0	175.3	84.4	27.465	2	44	0	1	0	24.7333	95	17.25	53.5	14.5333	235	9.1	1	15	0.92	82	5.6	117	117	32	85	5	2	1	24.7	22.1	27.4	17.2	16.3	17.4	18.1	47	60	246	9.1	224	9.1	197.6	164.7	2.02727	3
1873	57	0	173.1	81.1	27.066	2	15	3	1	0	21.2	98	14.325	64	12.9667	247.5	10.25	1	17	1.16	70	5.6	167	84	59	115	3	2	1	21.5	22	20.1	16	14	12.7	14.6	69	59	240	10.3	255	10.2	186.3	208.8	1.97473	3
1874	54	0	170.8	68	23.31	0		2	0	0	19.9333	87	11.6	54.5	10.7667	194.5	9.1	0	11	0.87	98	6.8	133	23	55	94	3	2	1	20.6	20.6	18.6	10.8	12.4	11.9	11.3	51	58	188	9.1	201	9.1	158.6	182	1.79617	2
1875	51	1	161.1	67.2	25.893	0		1	0	0	16.1667	80	9.4	64.5	8.86667	196	7.8	0	20	0.69	101	6.1	290	56	68	225	3	2	1	17.4	16.2	14.9	10.5	10.4	8.6	8.1	64	65	187	7.9	205	7.7	178.2	192.8	1.73413	2
1876	45	0	176.1	70.9	22.863	1	33	3	0	0	16.2	66	12	77.5	11.05	233	9.15	0	17	0.89	103	5	211	116	79	126	2	2	1	16.1	16.8	15.7	13	13.8	10.1	11.1	83	72	280	9.1	186	9.2	193.8	202.7	1.86231	2
1877	57	0	173.3	67.7	22.542	1	18.5	2	0	0	15.8	84	9.275	56	9.23333	230	9.15	0	16	0.94	90	5.5	155	79	42	108	3	2	1	17.4	15.4	14.6	10.3	9.5	8.7	8.6	57	55	232	9.2	228	9.1	195.1	189.9	1.80527	2
1878	53	1	171.7	60.3	20.454	0		0	0	0	18.1	90	11.575	42	10.6833	201.5	8.9	0	16	0.6	104	4.5	164	67	65	103	3	1	1	18.8	18.6	16.9	11.4	12.1	10.8	12	46	38	204	8.7	199	9.1	176.1	169.6	1.69587	2
1879	59	0	163.6	55	20.549	0		2	0	1	13.7667	84	7.875	55	7.5	215.5	6.75	1	10	0.85	95	6.3	123	211	53	62	3	2	1	15.9	12.7	12.7	8.5	9.2	6.2	7.6	51	59	211	6.5	220	7	197.4	203.3	1.58096	1
1880	52	0	173.1	65.3	21.793	2	8	3	0	0	18.3333	95	10.725	49.5	10.1833	207	9.1	0	14	0.94	93	5.3	241	43	121	127	3	2	1	18	17.5	19.5	12	12.1	9.2	9.6	45	54	204	9.1	210	9.1	196.2	200.3	1.77196	2
1881	54	1	153.2	49.3	21.005	0		0	0	0	13.9	81	7.8	40	7.28333	196	6.25	0	12	0.83	80	5.8	212	97	62	155	3	1	1	15.2	13.7	12.8	8	8.1	7.2	7.9	43	37	201	6	191	6.5	183.9	176.6	1.44844	1
1882	54	0	168.8	63.3	22.216	2	31	4	0	0	16.3333	88	10.8	53.5	9.93333	225	8.2	0	13	1.36	59	5.7	162	135	63	102	3	2	1	18	15.8	15.2	13	11.1	9.9	9.2	48	59	211	8.3	239	8.1	185.3	214.8	1.72281	2
1883	50	0	180.5	89.5	27.471	0		3	0	0	18.8667	89	11.275	70.5	10.85	226	10	0	13	0.96	92	7.3	247	248	45	186	2	1	1	20.2	18.3	18.1	11.7	12.2	10.9	10.3	57	84	227	10.1	225	9.9	223.2	219.5	2.11836	3
1884	66	0	160.3	66.2	25.763	2	10	2	1	0	17.0667	85	10.1	44.5	9.33333	198.5	7.8	1	18	0.98	80	6.1	297	134	44	249	4	2	1	19	18.3	13.9	11	11.5	8.4	9.5	48	41	200	7.8	197	7.8	171.4	176.5	1.7169	2
1885	54	0	168.4	74.6	26.306	2	6	2	0	1	16.7	89	9.25	81.5	8.95	208	8.35	1	15	1.05	80	8	145	182	34	101	3	2	1	19.2	16.1	14.8	10.7	10.4	8.1	7.8	71	92	209	9.1	207	7.6	193.8	191	1.86805	2
1886	76	1	161.9	63.5	24.226	0		0	1	0	15.7667	73	11.625	53	10.5667	216	8.45	1	12	0.99	56	6	119	149	36	75	5	2	1	18.7	16.9	11.7	11.9	13.5	9.4	11.7	49	57	219	8.9	213	8	191.5	187.9	1.68989	1
1887	52	1	159.5	57.9	22.759	0		0	1	0	13.3333	85	8	53	7.75	202.5	7.25	1	12	0.9	74	5	173	58	57	117	3	2	1	13.9	13.4	12.7	8.9	9.1	6.8	7.2	47	59	203	7.3	202	7.2	198.4	197.1	1.60165	1
1888	51	0	178.5	113.9	35.748	2	48	4	1	0	21.7667	98	15.3	48.5	13.9	209	11.1	1	13	1.11	87	6	271	162	55	213	3	2	1	24.2	20.6	20.5	15.3	16.2	14.3	15.4	34	63	211	11.1	207	11.1	191.4	190.1	2.37646	3
1889	58	1	164.8	56.3	20.73	0		2	0	0	17.0667	92	9.575	34	9.35	197.5	8.9	0	8	0.76	87	5.9	218	67	78	146	3	2	1	18.2	17.7	15.3	9.3	9.1	9.8	10.1	37	31	195	8.7	200	9.1	185.8	192.6	1.60539	1
1890	51	0	162.6	69	26.098	2	43.5	3	0	0	18.5667	85	9.625	42	9.28333	205.5	8.6	0	12	0.91	97	5.2	241	107	75	164	3	2	1	20.5	18.6	16.6	9.2	9.7	10	9.6	47	37	202	8.6	209	8.6	188.3	192.6	1.76536	2
1891	57	1	157.8	54.8	22.007	0		0	0	0	16.1	81	10.4	63.5	10.1333	191	9.6	0	17	0.77	86	6	244	149	72	168	3	2	1	18.5	14.9	14.9	9.6	11.4	10.6	10	53	74	192	8.9	190	10.3	176.7	172.7	1.54986	1
1892	55	0	175.8	73.6	23.814	0		3	1	1	19	78	12.375	60.5	11.5833	240.5	10	1	10	0.92	93	6.1	236	70	77	163	3	2	1	21.5	17.5	18	13.3	13.3	12.1	10.8	60	61	243	10.3	238	9.7	222.8	222.2	1.89582	3
1893	47	0	177.7	84.7	26.823	1	22	3	0	1	19.7333	73	13.15	59	12.1333	236.5	10.1	1	11	0.72	111	6.1	157	114	48	101	2	2	1	21.1	19.3	18.8	12.8	13.5	12.8	13.5	50	68	242	9.5	231	10.7	224.8	210.8	2.04472	3
1894	55	1	160.1	71.8	28.012	0		2	0	0	15.2667	95	9	49	8.75	201	8.25	0	10	0.64	101	5.3	221	313	47	152	3	2	1	17.6	13.9	14.3	9.2	9.1	8.5	9.2	48	50	207	8.4	195	8.1	200.4	189.8	1.78693	2
1895	68	0	174.5	89	29.228	2	23	2	1	0	21.1333	92	12.325	47.5	11.7167	239	10.5	1	12	0.89	88	5	155	115	46	104	4	1	1	25	21.2	17.2	12.2	13.2	12.3	11.6	44	51	236	10.6	242	10.4	199.2	195.5	2.07702	3
1896	44	0	176	64.9	20.952	2	10.5	3	0	0	17.0667	76	10.575	61.5	9.91667	229	8.6	0	15	0.96	96	5.6	203	176	43	146	2	1	1	17.8	15.6	17.8	11.2	11.1	10.4	9.6	54	69	226	8.1	232	9.1	215	217	1.78126	2
1897	60	0	169.9	78.7	27.264	2		1	1	1	18.5333	102	10.95	68.5	10.1333	200.5	8.5	1	14	1.1	73	6.9	140	319	35	82	3	2	1	19.9	18.8	16.9	10.4	11.7	11.4	10.3	61	76	209	8.5	192	8.5	180.8	164.6	1.92723	3
1898	60	1	152.3	66.8	28.799				0	0	15.8667	84	9.425	59	8.73333	184.5	7.35	0	10	0.69	95	5.6	232	334	45	159	3	2	1	17.2	14.8	15.6	11.7	9.1	7.3	9.6	49	69	184	6.9	185	7.8	165.6	166.5	1.68107	1
1899	52	0	172.6	67.8	22.759	1	14.5	1	0	0	18.5333	85	10.85	46	10.2833	204.5	9.15	0	12	1.32	62	5.1	241	119	50	192	3	2	1	21.2	17.7	16.7	11.2	11	10.1	11.1	45	47	206	9.2	203	9.1	198.1	191.9	1.80295	2
1900	63	0	172.8	67.3	22.539	2	11	0	0	0	15.8	85	10.725	65.5	9.81667	210.5	8	0	17	1.07	73	9.7	139	205	37	87	4	2	1	17	16.2	14.2	12.2	11.7	8.5	10.5	56	75	215	7.5	206	8.5	202.2	184.9	1.79733	2
1901	71	0	178.5	61.1	19.176	2	58	0	0	0	19.5	94	11.475	38.5	11.4	213	11.25	1	18	0.87	87	5.4	147	114	67	77	5	1	1	20.6	20.4	17.5	10.9	12.7	11.2	11.1	31	46	217	11.1	209	11.4	191.8	181.4	1.74056	2
1902	56	1	160.2	56.4	21.976	0		0	1	0	14.6333	98	9.175	57.5	8.78333	192.5	8	1	6	0.55	106	5	221	66	62	162	3	1	1	16.9	14.5	12.5	9.3	10.3	9.1	8	64	51	203	8.1	182	7.9	186.2	163.7	1.58423	1
1903	60	0	171.2	85.2	29.069	0		3	1	1	19.1333	85	11.875	48.5	11.2833	249	10.1	1	13	1	81	6.5	172	212	43	111	3	2	1	20.2	19	18.2	13.6	12.7	9.5	11.7	53	44	238	9.5	260	10.7	200.8	221.7	2.01289	3
1904	57	0	167.2	88.5	31.657	2	48	3	0	0	17.5	84	11.325	64	10.4833	212	8.8	0	17	0.82	98	9.4	215	250	36	164	3	2	1	19.2	17	16.3	12	11.7	10.1	11.5	63	65	215	8.5	209	9.1	199.1	198.3	2.0274	3
1905	58	0	159.4	70.8	27.865	2	12	4	0	0	17.5333	84	12.6	48.5	11.7333	183	10	0	11	0.81	98	5.7	192	60	46	147	3	1	1	18.1	16.3	18.2	14.3	14.6	10.6	10.9	46	51	191	9.6	175	10.4	170.4	163.5	1.77056	2
1906	59	0	174.2	80	26.363	1	66	0	1	1	20.5333	96	13.225	60.5	11.6333	225	8.45	1	10	0.81	97	7.5	201	163	36	158	3	1	1	22.8	19.9	18.9	13.2	13.2	13.5	13	51	70	223	8.5	227	8.4	196.3	188	1.96751	3
1907	67	0	164.3	77.1	28.561	2	33	3	1	0	17.6667	89	12.8	32	12.2667	221	11.2	1	15	0.85	90	5.9	170	88	53	119	4	1	1	18.6	17.5	16.9	12.4	14.1	12	12.7	28	36	208	10.5	234	11.9	178.9	178.6	1.87584	2
1908	49	0	179.7	72.9	22.575	1	43.5	1	0	0	19	90	11.725	59	11.4333	231.5	10.85	0	13	0.66	114	5.8	186	203	41	128	2	2	1	22.1	17.3	17.6	13.9	11.2	11.9	9.9	51	67	242	11.3	221	10.4	219.4	205.2	1.9076	3
1909	62	1	153.8	51.9	21.941	0		1	0	0	14	88	8.275	33.5	7.8	206.5	6.85	0	17	0.69	94	5.8	256	139	55	189	4	2	1	14.6	14.3	13.1	8.6	8.1	7.7	8.7	29	38	213	6.6	200	7.1	202.1	190.4	1.48905	1
1910	52	0	163.4	69.3	25.955	2	34.5	4	1	1	17.1333	73	10.425	60	9.98333	218.5	9.1	1	11	0.96	91	6.3	183	169	46	134	3	2	1	20.2	16.2	15	11	10.3	10.4	10	45	75	209	9.7	228	8.5	200.6	219.1	1.77354	2
1911	55	0	186.8	78.3	22.439	2	25	3	1	0	18.1667	102	12.375	77.5	11.9333	218.5	11.05	1	13	0.87	97	5.4	184	217	34	134	3	2	1	20.5	17.6	16.4	12.5	14.1	11.9	11	77	78	217	11.1	220	11	200.1	197.8	2.01566	3
1912	66	0	160.7	69.7	26.99	0		2	0	0	20.7333	97	11.55	35.5	11.15	204.5	10.35	0	12	0.95	83	5.6	204	88	70	130	4	2	1	22.6	22.4	17.2	12.2	10.3	12.1	11.6	31	40	211	10.5	198	10.2	173.6	162.2	1.7639	2
1913	51	1	157.3	59.7	24.128	0		2	0	0	16.4667	82	10.75	72.5	9.98333	201	8.45	0	15	0.74	94	5	147	67	58	88	3	2	1	15.8	17.7	15.9	10.1	12.2	10	10.7	74	71	201	8.2	201	8.7	181.1	181.9	1.6151	1
1914	51	0	176.2	77	24.802	2	15	3	0	0	19.7667	93	11.3	29.5	10.85	223.5	9.95	0	13	0.81	103	5.2	145	234	33	93	3	1	1	21.5	19.3	18.5	10.3	11.4	11.4	12.1	34	25	218	9.8	229	10.1	200	205.7	1.94132	3
1915	37	0	169.3	66.9	23.341	2	8	3	0	0	16.6333	78	10.7	62	9.91667	205.5	8.35	0	11	0.95	102	5.1	214	166	54	163	1	2	1	17	16.8	16.1	11.4	11.7	10.4	9.3	57	67	187	8.1	224	8.6	168.3	197.9	1.77374	2
1916	65	0	166.3	70.8	25.601	2	27	3	0	0	17.7667	86	11.3	23.5	9.88333	205	7.05	1	10	0.85	91	5.2	141	108	46	94	4	1	1	20.2	16.4	16.7	12.4	11	11.7	10.1	18	29	206	6.7	204	7.4	189.9	185.5	1.80847	2
1917	61	0	179	68.7	21.441	1	84	0	1	1	17.8667	106	11.925	87	10.45	215.5	7.5	1	21	0.85	94	7.7	108	79	29	78	4	2	1	19.5	17.7	16.4	12.6	12.3	9.8	13	73	101	213	7.3	218	7.7	199.5	194.3	1.84822	2
1918	60	0	174.6	86.8	28.473	1	60	1	1	0	19.8	96	11.325	43	10.9	225.5	10.05	1	14	0.83	96	5.3	113	122	49	68	3	1	1	22.2	19.6	17.6	11.6	10.8	10.8	12.1	37	49	222	10.1	229	10	198.8	200.2	2.05178	3
1919	50	0	184.4	75.9	22.321	1	45	3	0	1	17.5667	69	10.2	85	9.73333	234	8.8	1	12	0.86	101	6.7	161	93	65	99	2	2	1	20.2	17	15.5	10.8	9.8	10.6	9.6	86	84	226	8.7	242	8.9	250.9	218.2	1.97174	3
1920	46	0	167.4	61.3	21.875	1	15.5	3	0	0	14.5333	81	8.475	45.5	8.38333	190.5	8.2	0	13	0.85	104	4.7	190	290	36	135	2	2	1	16.1	14	13.5	8.6	8.7	8	8.6	47	44	181	8.6	200	7.8	172	186.4	1.68833	1
1921	56	0	177.1	77.9	24.837	2	15.5	3	1	0	19.3333	95	11.175	62.5	10.3167	224.5	8.6	1	12	0.85	97	5.9	139	106	48	90	3	2	1	20.8	19.9	17.3	10.4	11.1	11.5	11.7	66	59	224	8.7	225	8.5	208.4	206.7	1.95761	3
1922	51	1	159.5	51.5	20.244	0		1	0	0	15.0667	107	10.85	62	9.98333	195	8.25	0	9	0.58	107	5.3	203	82	56	142	3	2	1	14.4	14.7	16.1	11.8	11.8	10.5	9.3	55	69	195	8.6	195	7.9	186.9	187	1.51054	1
1923	54	0	164.1	63.4	23.544	2	33	3	0	0	17.8	75	12.05	79	11.5	209.5	10.4	0	12	1.01	84	5.7	162	78	63	95	3	1	1	21.2	17	15.2	13	12.2	11.9	11.1	74	84	214	11.3	205	9.5	188.5	172.2	1.7	2
1924	52	1	164.2	57.7	21.401	0		2	0	0	15.6333	74	10.45	53.5	9.73333	208	8.3	0	10	0.68	101	5.4	219	49	85	149	3	2	1	17.1	14	15.8	10.9	11.7	8.9	10.3	59	48	216	8.1	200	8.5	196.7	182.8	1.62227	1
1925	53	1	166	54.8	19.887	0		1	0	0	14.3	81	8.15	24.5	7.96667	196.5	7.6	0	13	0.76	90	5	191	87	55	135	3	2	1	14.2	15.2	13.5	8.6	7.1	8.1	8.8	26	23	203	7.8	190	7.4	190.8	177.5	1.58962	1
1926	50	0	180.9	95.2	29.091	1	64	4	0	0	15.4333	95	10.75	33	10.1833	197	9.05	0	14	0.85	102	5.1	198	107	59	132	2	1	1	16.4	14.8	15.1	11.1	10.4	11.5	10	15	51	195	9.6	199	8.5	182.9	191.7	2.18719	3
1927	42	0	164.8	64.3	23.675	2	16	3	1	0	17.7667	86	11.1	45	10.5167	195.5	9.35	1	14	0.97	96	5.6	130	129	47	84	2	2	1	19.1	15.4	18.8	12	12	9.3	11.1	47	43	191	9.8	200	8.9	157.8	166.1	1.71567	2
1928	60	0	173.3	57	18.979	2	1	2	1	1	18.6667	99	9.75	18	9.46667	202	8.9	1	19	0.77	99	6.4	99	39	45	61	3	2	1	21.3	18.6	16.1	11.2	8.6	9.2	10	14	22	201	9.1	203	8.7	174.1	181.9	1.65648	1
1929	60	0	165.2	51.8	18.981	1	38	0	0	0	15.7	91	9.15	43	8.81667	202	8.15	0	20	0.97	84	5.5	164	24	78	102	3	2	1	18.7	16.3	12.1	9.8	9.2	8.5	9.1	41	45	201	8.1	203	8.2	175.8	171.4	1.54177	1
1930	64	0	169.4	69.4	24.184	2	30	3	0	0	15.5333	82	10.175	38	9.33333	193	7.65	1	9	0.77	96	5.4	194	138	48	134	4	2	1	15.9	15.8	14.9	10.3	10.1	11.4	8.9	38	38	188	7.9	198	7.4	174.4	155.6	1.80711	2
1931	52	0	165.5	82.4	30.084	1	48	3	1	0	19.9	92	10.9	38.5	10.3333	206.5	9.2	1	17	0.83	101	6.3	202	97	44	143	3	2	1	23.1	19.6	17	9.6	10.3	12	11.7	36	41	208	9.7	205	8.7	176.3	161.7	1.94631	3
1932	66	1	158.9	58.8	23.288	0		0	0	0	19.9333	100	11.975	32.5	11	156.5	9.05	0	12	0.59	96	5	224	58	73	162	4	2	1	22.2	19.5	18.1	13.5	12.2	11.2	11	18	47	153	9.5	160	8.6	136.2	147.9	1.61101	1
1933	63	1	157.5	49.4	19.914	0		1	0	0	17.1333	103	11.95	75	11.0667	203.5	9.3	0	16	0.73	88	5.5	185	92	71	105	4	2	1	16.9	16.9	17.6	13	13.7	10.2	10.9	78	72	212	9.1	195	9.5	166.6	158.1	1.47012	1
1934	55	0	173	65.1	21.751	1	35	2	0	0	18.3667	91	11.2	53.5	10.6333	198	9.5	0	9	0.75	103	5	149	80	79	71	3	2	1	18.2	18	18.9	12.3	10	10.8	11.7	63	44	207	9.5	189	9.5	191.2	171.6	1.76873	2
1935	57	1	155.1	54.9	22.822	0		0	0	0	15.1	82	9.975	29	9.56667	225	8.75	0	11	0.78	85	5.4	251	117	84	175	3	2	1	15.6	14	15.7	10.4	10.7	9.6	9.2	35	23	228	8.5	222	9	195.2	190.8	1.53795	1
1936	57	0	172.2	75.3	25.394	2	31	1	1	0	16.8333	78	10.925	44	10.3	199	9.05	1	11	1.39	56	5.8	154	149	68	94	3	2	1	18.9	15.3	16.3	11.5	11.1	10.9	10.2	44	44	210	9.5	188	8.6	184.1	167.6	1.89785	3
1937	56	0	174.5	77.5	25.451	2	18	4	1	0	20.4	101	13.025	21.5	12.3167	213	10.9	1	10	0.67	107	5.4	167	227	67	89	3	2	1	23.4	18.8	19	13.5	12.1	13.7	12.8	21	22	207	11.1	219	10.7	176.7	190.9	1.93819	3
1938	53	1	167.4	68.4	24.409	0		2	1	0	15.4667	90	10.175	63.5	9.83333	244	9.15	1	9	0.63	103	5.2	149	51	45	100	3	2	1	15.7	14.8	15.9	9.8	11.2	10.1	9.6	52	75	245	9.7	243	8.6	202.6	195.7	1.78342	2
1939	58	0	164.1	68.4	25.4	1	38	3	1	1	17.3	91	11.425	38	10.3167	197.5	8.1	1	10	0.81	98	6.7	208	251	54	136	3	2	1	17.6	18	16.3	12.3	12.6	10.7	10.1	34	42	198	8.1	197	8.1	179.1	174.3	1.76576	2
1940	57	0	173.6	75.7	25.119	0		2	1	0	19.6667	69	11.675	55	11	256	9.65	1	17	0.95	88	5.2	185	155	46	132	3	2	1	21.5	19.1	18.4	12.2	11.7	11.4	11.4	48	62	256	9.7	256	9.6	194.5	201.1	1.91061	3
1941	62	0	172	72.9	24.642	1	60	3	1	1	19.0333	78	10.825	52	10.7	242	10.45	1	16	0.7	101	6.4	127	204	58	52	4	1	1	21.1	18.5	17.5	11.9	12.4	10.7	8.3	46	58	237	10.8	247	10.1	200.5	211.8	1.86628	2
1942	57	1	153.7	65	27.515	0		2	0	0	16.0333	75	9.125	50	8.58333	202.5	7.5	0	7	0.67	98	6.1	150	73	51	101	3	2	1	19.5	14.1	14.5	10	10.1	8.8	7.6	45	55	202	7.5	203	7.5	187	177.9	1.66587	1
1943	57	0	169.6	76.4	26.561	2	23	2	1	0	18.9	112	12.675	56.5	11.8333	196.5	10.15	1	12	0.95	88	5.3	167	101	52	111	3	2	1	21.1	17.4	18.2	13.8	13	12.5	11.4	50	63	194	10	199	10.3	175.6	181.8	1.89718	3
1944	52	0	168.7	73.6	25.861	2	21	3	1	0	18.1	93	11.5	32	10.8	201.5	9.4	1	13	0.96	91	6.3	154	193	43	95	3	2	1	18.7	18	17.6	12.9	11.2	11.6	10.3	28	36	202	9.2	201	9.6	184	181.2	1.85714	2
1945	57	1	161	68.9	26.581	0		0	1	0	16.2	93	11.525	45	10.7833	217	9.3	1	16	0.69	97	5.7	238	61	81	160	3	2	1	17.3	15.5	15.8	11.9	12.9	10.2	11.1	44	46	215	9.1	219	9.5	192.3	198.4	1.75538	2
1946	44	1	162.4	59.1	22.409	0		2	0	0	16.1667	99	10.4	51.5	9.38333	186.5	7.35	0	6	0.65	108	4	155	84	67	84	2	2	1	17.6	16	14.9	11.7	10.3	10	9.6	47	56	190	7.3	183	7.4	177.2	171.5	1.63281	1
1947	49	0	172.6	67.1	22.524	2	15	3	1	0	16.5667	85	11.125	36	10.5333	202	9.35	1	16	0.92	97	5.4	219	58	68	155	2	2	1	18.5	15.6	15.6	13	11.5	9.7	10.3	40	32	206	9.1	198	9.6	195.5	186.9	1.79362	2
1948	49	0	170.1	80.2	27.718	1	28.5	2	1	1	17.5	100	11.675	46	11.3667	195.5	10.75	1	14	1.08	80	8.5	179	490	34	114	2	2	1	18.8	16.5	17.2	12.7	11.7	11.6	10.7	47	45	192	10.4	199	11.1	182.5	181.6	1.94665	3
1949	61	0	174.8	72.2	23.629	1	19	0	0	1	19.2	88	11.25	21.5	10.2167	192.5	8.15	1	16	0.72	101	6.6	125	42	43	83	4	2	1	21.6	17.6	18.4	12	11.6	10.2	11.2	21	22	190	8.1	195	8.2	154	167.7	1.87235	2
1950	52	0	178.9	70	21.871	0		3	0	0	19.8667	89	13.6	33.5	12.8667	217	11.4	0	12	0.9	98	5	160	120	37	116	3	1	1	21.1	19	19.5	14.2	12.5	14.1	13.6	27	40	214	11.6	220	11.2	187.7	188.8	1.8651	2
1951	52	1	155.3	57.4	23.8	0		0	0	0	13.9333	76	7.7	63	7.08333	190.5	5.85	0	8	0.73	95	5.7	258	139	60	194	3	1	1	15.9	12.9	13	8.6	7.5	7.2	7.5	63	63	194	5.7	187	6	184.2	181.6	1.57359	1
1952	56	1	159.4	56.5	22.237	0		1	0	0	16.9	85	11.65	89	10.95	223	9.55	0	15	0.73	92	5.2	203	42	66	135	3	2	1	17.9	16.8	16	12.1	12.8	10.7	11	106	72	216	9.6	230	9.5	180.8	199.8	1.58167	1
1953	62	1	158.6	47.2	18.764	1	32	4	1	0	17.4	74	10.375	59.5	10	190	9.25	1	15	0.59	99	5.3	182	87	76	110	4	1	1	17.8	16.4	18	10.1	8.8	11.1	11.5	53	66	184	9.5	196	9	153.2	168.3	1.44202	1
1954	59	1	168.9	65.3	22.89	0		0	1	0	16.6	91	10.7	53	9.85	199	8.15	1	7	0.65	97	5.3	139	67	62	83	3	1	1	16.9	17.2	15.7	10.8	11.7	9.9	10.4	59	47	212	8.5	186	7.8	198.1	169.5	1.75033	2
1955	64	1	156	56	23.011	0		0	0	0	17.9333	95	14.35	48	12.8333	172	9.8	0	20	0.81	77	5.8	217	79	52	166	4	1	1	18.1	16.9	18.8	14.4	15.7	13	14.3	50	46	169	9.1	175	10.5	156	157.8	1.55778	1
1956	50	0	177.3	83.9	26.69	1	30	3	0	0	21.1	122	15.5	60.5	14.25	239.5	11.75	0	14	1.04	83	5.2	195	126	51	146	2	2	1	24	18.8	20.5	14.7	16.8	14.9	15.6	66	55	247	12.3	232	11.2	204.6	183.5	2.03275	3
1957	56	0	173.5	70.8	23.52	0		0	0	0	17.9667	98	11.025	53	10.6167	195	9.8	0	17	1.06	78	5.5	183	90	67	112	3	2	1	22.1	16.1	15.7	12.2	11	10.7	10.2	38	68	191	9.7	199	9.9	180.7	182.9	1.84721	2
1958	62	0	171.7	79.6	27.001	1	11	4	1	0	22.2	97	14.425	50	13.2667	208	10.95	1	12	0.69	102	5.3	232	128	65	166	4	2	1	23.3	23.4	19.9	13.8	14.3	14	15.6	53	47	205	10.8	211	11.1	174	187.5	1.94846	3
1959	66	0	166.7	63.4	22.815	1	38	4	1	0	16.3667	73	9.85	55.5	9.38333	211.5	8.45	1	20	0.88	90	5.2	164	138	51	106	4	1	1	16.9	16.8	15.4	9.6	11	9.2	9.6	50	61	213	8.2	210	8.7	176.6	174.5	1.71341	2
1960	59	0	157.6	54.2	21.822	1	39	2	0	1	16.8667	84	10.25	57.5	9.55	198.5	8.15	1	21	0.97	85	7.1	134	61	59	66	3	1	1	18.1	17.8	14.7	11	11.1	10.2	8.7	52	63	204	8.2	193	8.1	180.9	176	1.54038	1
1961	62	1	156	67.5	27.737	0		1	0	0	19	98	11.525	38	11.0167	203	10	1	15	0.93	66	6.1	184	57	53	142	4	2	1	22.3	17.8	16.9	13.2	9.5	11.7	11.7	43	33	200	10.3	206	9.7	166.8	173.9	1.71026	2
1962	60	0	176	77.2	24.923	0		3	1	0	19.6667	94	11.275	56	10.6	213.5	9.25	1	11	0.92	90	5.6	157	59	69	91	3	1	1	21.4	19.5	18.1	10.9	12	10.5	11.7	54	58	215	9.6	212	8.9	194.5	190.6	1.94274	3
1963	60	1	160.9	56.3	21.747	0		0	0	0	14.1333	82	8.3	49	7.95	206.5	7.25	0	12	0.51	105	5	177	118	62	113	3	2	1	15.9	14.3	12.2	9.1	8.9	6.9	8.3	45	53	216	7.3	197	7.2	197.1	178.8	1.58628	1
1964	58	0	174.6	76.7	25.16	1	35	2	0	0	18.2	85	9.45	52	8.83333	219	7.6	0	17	0.86	96	5.7	186	196	41	136	3	1	1	18.9	18.8	16.9	9.8	9.6	9.1	9.3	52	52	221	7.6	217	7.6	212.3	211.2	1.92872	3
1965	53	0	178.7	76.2	23.862	2	18	2	0	0	17.9333	91	10.725	59	10.2167	218	9.2	0	9	0.94	92	5.4	223	101	68	153	3	2	1	18.6	18.2	17	12.6	12.2	9.2	8.9	47	71	213	9.1	223	9.3	192.4	205.3	1.94486	3
1966	60	0	174.3	77	25.345	0		2	0	1	18.4	84	12.825	54	12.05	215	10.5	0	16	1.31	59	7	156	137	39	115	3	2	1	19.2	17.4	18.6	14.7	12.8	10.8	13	42	66	219	11	211	10	195.8	185.3	1.93082	3
1967	56	0	174.6	87.4	28.67	1	72	0	0	0	23.9333	91	16.575	70.5	15.1167	237	12.2	0	16	0.87	96	6	229	162	31	176	3	2	1	24.1	22.1	25.6	13.5	15.3	20.8	16.7	68	73	239	12.3	235	12.1	218.1	218.8	2.05886	3
1968	48	0	178.4	74.6	23.44	2	18	2	0	0	18.9667	90	12.15	43	11.6167	203	10.55	0	12	0.98	91	5.2	206	168	49	153	2	1	1	20.2	17.7	19	11.6	13	12.4	11.6	36	50	202	10.7	204	10.4	190.6	190.4	1.92272	3
1969	54	1	153.9	52.1	21.997	0		1	0	0	16	64	10.025	67.5	10.15	195.5	10.4	0	13	0.69	99	5.1	175	68	66	109	3	2	1	16.9	15.7	15.4	10.9	10	9.4	9.8	75	60	191	9.1	200	11.7	170.5	174.9	1.49241	1
1970	65	1	145.6	65.5	30.897	0		2	0	0	14.8333	59	9.7	59.5	9.3	182	8.5	1	12	0.74	85	6.1	189	98	58	129	4	1	1	16.7	13	14.8	9.7	10.4	9.1	9.6	61	58	179	8.5	185	8.5	161.3	171.3	1.62761	1
1971	64	0	164.8	65.7	24.191	2	35	0	0	0	19.4333	74	11.2	53	10.35	215	8.65	0	14	0.98	81	4.9	169	127	61	106	4	2	1	21.3	18.4	18.6	11.9	12.5	10.3	10.1	52	54	222	8.7	208	8.6	186.6	172	1.73424	2
1972	68	1	150.6	49.1	21.649	0		0	1	0	14.7	96	10.45	60	10.3167	194.5	10.05	1	10	0.81	75	5.5	206	30	94	134	4	2	1	16.6	13.6	13.9	11.8	11.1	10.5	8.4	55	65	199	9.3	190	10.8	160.7	163	1.43318	1
1973	61	0	167.3	76.3	27.26	0		0	0	0	15.6	82	9.25	53	8.9	231	8.2	0	16	1.06	75	5.7	135	147	45	77	4	2	1	16.6	15	15.2	9.7	9.1	9.1	9.1	47	59	236	7.9	226	8.5	207.6	198.5	1.88304	2
1974	52	0	156.8	62.9	25.583	0		2	1	0	13.3	76	10.075	71.5	9.16667	216	7.35	1	17	0.94	93	5	172	152	58	110	3	1	1	13.5	12.4	14	11.7	10.7	9.4	8.5	73	70	217	7.6	215	7.1	204.2	201.1	1.65519	1
1975	64	1	154.8	52.9	22.076	0		0	0	1	15.9	73	10	40	9.08333	187.5	7.25	1	14	0.54	100	7.2	97	72	42	52	4	2	1	17.6	15.5	14.6	10.7	10	9.5	9.8	37	43	180	7.3	195	7.2	157.5	174.4	1.50821	1
1976	62	1	164.2	67.1	24.887	0		2	0	0	16.5333	74	9.85	57.5	9.08333	251.5	7.55	0	21	0.85	74	5.5	223	90	64	158	4	2	1	16.9	15.7	17	9.3	10.8	9.6	9.7	60	55	260	7.5	243	7.6	220.7	208.7	1.74943	2
1977	65	0	166.2	63.6	23.025	2	37	0	0	0	18.0333	76	11.975	55.5	11.1833	198	9.6	0	11	0.83	92	7.3	218	130	35	179	4	2	1	19.6	16.9	17.6	13	12.5	10.5	11.9	40	71	180	9.6	216	9.6	137.5	153.9	1.71353	2
1978	50	1	160.2	45.3	17.651	0		0	0	0	12.6667	77	7.75	65	7.6	190	7.3	0	11	0.61	106	5	198	60	66	138	2	2	1	12.2	12.9	12.9	9.1	8.1	7.2	6.6	63	67	196	7.2	184	7.4	178.6	175.2	1.41981	1
1979	44	1	155.3	67.5	27.987	2	3.5	0	0	0	14.4	85	8.275	63.5	7.95	193	7.3	0	9	0.62	110	5.3	176	161	41	124	2	2	1	15.7	14.6	12.9	8.9	9.6	7	7.6	62	65	197	7	189	7.6	180.2	173.8	1.70642	2
1980	73	0	159.8	63.6	24.906	0		2	0	0	18.5	80	10.475	55.5	10.0333	246.5	9.15	1	13	1.31	54	5.5	166	240	40	118	5	1	1	21.1	17.5	16.9	10.5	11.7	10	9.7	37	74	236	10.1	257	8.2	188.7	182.8	1.68022	1
1981	44	0	176.5	79	25.359	1	48	3	0	1	17.2	88	10.375	49	10.0667	201	9.45	1	13	0.85	106	8.9	207	372	36	136	2	1	1	17.1	17.8	16.7	11	11	10.2	9.3	44	54	198	9.3	204	9.6	192.6	195.3	1.96804	3
1982	67	0	175.2	80.1	26.095	1	8.5	2	1	1	19.7667	107	13.425	32.5	12.3	217	10.05	1	21	1.06	72	6.7	150	160	57	74	4	1	1	22.3	18.9	18.1	13.6	12.5	14.3	13.3	25	40	216	10.3	218	9.8	186.7	181.2	1.97439	3
1983	64	1	152.7	72.8	31.221	0		1	1	0	13.6	87	9.225	47.5	8.75	193	7.8	1	16	0.57	98	5.8	126	88	63	59	4	1	1	13.3	13.7	13.8	10.4	9.1	10.3	7.1	36	59	196	7.1	190	8.5	180.5	169.8	1.75725	2
1984	61	0	160	64.9	25.352	2	54	3	0	0	16.7667	98	9.325	46.5	8.98333	190.5	8.3	0	12	0.77	98	5.2	179	146	70	110	4	2	1	19.2	16.3	14.8	9.5	10	9.1	8.7	47	46	177	8.5	204	8.1	159.7	175.5	1.69837	2
1985	70	0	166.4	66.6	24.053	2	34	3	1	1	17.1	84	10.925	58.5	10.4667	209.5	9.55	1	19	1.22	60	6.1	134	80	64	75	4	2	1	18.2	16.3	16.8	11.4	9.9	10.8	11.6	54	63	200	9.1	219	10	153.5	179.2	1.75454	2
1986	53	0	165.8	65.5	23.827	2	14.5	1	1	0	18.4333	87	11.1	49	10.3333	220.5	8.8	1	12	0.95	92	5.7	196	120	51	140	3	1	1	21.4	17.2	16.7	11.1	11.1	11.2	11	53	45	224	8.7	217	8.9	195.7	188.6	1.73685	2
1987	49	0	170.4	66.7	22.971	1	31	3	1	0	18.6333	93	10.7	47.5	10.1167	201	8.95	1	14	0.9	100	5.2	203	178	99	102	2	2	1	21.1	17.6	17.2	10.5	12	10.3	10	41	54	213	9	189	8.9	184.1	165	1.77683	2
1988	60	0	170.1	63	21.774	2	20	0	0	0	17.1667	96	10.625	40	9.8	190.5	8.15	0	10	0.93	89	5.2	184	121	42	143	3	2	1	18.2	17.1	16.2	11.1	10	11.2	10.2	42	38	192	8.2	189	8.1	162.4	157.9	1.72533	2
1989	57	0	173.6	66.4	22.033	1	17.5	3	0	0	17.0333	80	10.475	44	10.1333	208	9.45	0	16	1.09	75	5.9	272	126	74	199	3	1	1	18.2	16	16.9	10.4	10.9	11	9.6	37	51	209	9.3	207	9.6	196.2	196.2	1.7894	2
1990	57	1	164.9	59.4	21.845	1	13	1	0	0	18.5667	85	10.575	44	10.0167	227	8.9	0	10	0.72	93	5.8	165	70	49	116	3	2	1	19.9	19	16.8	12.7	10	10.4	9.2	41	47	227	8.7	227	9.1	181.9	186.3	1.6495	1
1991	51	0	163.7	62.5	23.323	2	18	3	1	1	14.5667	91	9.2	41	8.65	196	7.55	1	13	0.9	99	6.2	156	87	81	80	3	2	1	16.3	12.2	15.2	10.5	9.2	8.5	8.6	43	39	201	7.6	191	7.5	179.4	175.1	1.68583	1
1992	58	0	169.4	69.1	24.08	1	52.5	0	0	0	18.9	69	10.1	52	9.33333	232	7.8	1	10	1.03	80	5.3	141	124	46	87	3	1	1	20.3	18.7	17.7	10.5	9.5	10.4	10	54	50	228	8.1	236	7.5	214.7	219.9	1.8032	2
1993	64	1	157.8	68.3	27.429	0		0	1	0	14.0333	76	9.525	74	8.68333	214	7	1	16	0.72	89	7.1	197	105	80	112	4	2	1	15.6	12.4	14.1	10.1	10.7	8.9	8.4	56	92	211	6.8	217	7.2	203.7	203.5	1.73026	2
1994	55	1	156.4	57.9	23.67	0		2	0	0	16.0333	99	9.125	43.5	8.65	180	7.7	0	10	0.63	101	5.5	281	43	91	199	3	1	1	17.4	14.8	15.9	9.6	9.1	9.1	8.7	34	53	171	7.6	189	7.8	163.8	171.3	1.58601	1
1995	55	0	173.9	84.7	28.008	0		2	1	0	19.3333	74	12.3	85	11.6167	221.5	10.25	1	15	0.8	101	5.5	146	92	51	94	3	2	1	19.8	19.5	18.7	12.9	13.5	11.1	11.7	78	92	218	11.2	225	9.3	194.2	201.3	2.02274	3
1996	45	0	176.7	67.7	21.683	1	37.5	3	0	0	19.2333	100	12.025	43.5	11.4333	235.5	10.25	0	13	0.7	114	5.3	130	82	82	45	2	1	1	20.8	18.2	18.7	12.1	12.3	11.7	12	37	50	240	10.4	231	10.1	207.2	197.8	1.82289	2
1997	55	1	164.1	52.5	19.496	0		0	0	0	14.9667	80	9.275	41.5	8.75	187.5	7.7	1	11	0.79	85	4.9	178	49	83	116	3	2	1	16.8	14.3	13.8	10.1	9.4	8.1	9.5	53	30	188	7.8	187	7.6	173.9	178.2	1.54697	1
1998	56	0	166.8	90	32.348	1	66	2	1	0	20.1333	88	11.6	47.5	12.2667	207	13.6	1	15	1.01	83	5.8	158	273	37	99	3	2	1	22.8	20.4	17.2	12.7	12	9.8	11.9	50	45	208	17.2	206	10	173.8	174.5	2.04206	3
1999	49	0	170.9	82	28.076	1	26	2	1	0	15.6667	88	8.025	44.5	7.46667	209.5	6.35	1	10	0.88	105	5.7	182	348	28	130	2	2	1	16.2	14.9	15.9	8.1	8.1	7.8	8.1	37	52	213	6	206	6.7	212.7	200.8	1.973	3
[truncated: 1,693 more rows]

## Sheet: variables
Variables	Description	Units
No	identification number
age	age	year
sex	0=male;1=female
Height	Height of the patient
Weight	Weight of the patient
BMI	body mass index	kg/m2
smoking	smking; 0=never smoker;1=current smoker;2=ex-smoker
PY	pack year
alcohol	alcohol: 0=no;1=yes
hypertension	hypertension: 0=no;1=yes
DM	Diabetes: 0=no;1=yes
Aorta_D	aortic diameter	mm
Aorta_L	aortic length (lowerest renal a~bifurcation)	mm
CIA_D	Common iliac artery diameter	mm
CIA_L	Common iliac artery length	mm
IA_D	iliac artery diameter	mm
IA_L	iliac artery length	mm
mean CFAD	mean diameter of both common femoral arteries	mm
CVD	any types of cardiovascular ds, 0=no;1=yes	mm
BUN	Blood urea nitrogen	mg/dL
Cr	creatinine	mg/dL
eGFR	estimated glomerular filtration rate	ml/min/1.73m2
HbA1C	hemoglobin A1C	%
Cholesterol	cholesterol	mg/dL
TG	triglyceride	mg/dL
HDL	High density lipoprotein	mg/dL
LDL	Low density lipoprotein	mg/dL
age_CAT	age category, 1=<41, 2=41-50, 3=51-60, 4=61-70, 5=>70
laterality	lowest renal a, 1=right renal a;2=left renal a
P2	aortic diameter, SMA level	mm
P3	aortic diameter, lowest renal a level	mm
D4	aortic diameter, bifurcation	mm
D5	Rt CIA diameter	mm
D6	Lt CIA diameter	mm
RCIA	mid Rt CIA diameter	mm
LCIA	mid Lt CIA diameter	mm
P4-P5	Rt CIA length	mm
P5-P6	Lt CIA length	mm
P4_Rend	bifurcation~Rt SFA length (along the arterial center line)	mm
RtEnd	Rt SFA diameter	mm
P4_Lend	bifurcation~Lt SFA length (along the arterial center line)	mm
LtEnd	Lt SFA diameter	mm
Bif_RSFA	Bifurcation~Rt SFA length in coronal plane	mm
Bif_LSFA	Bifurcation~Lt SFA length in coronal plane	mm
BSA	body surface area	m2
BSA_Cat	BSA category, 1=<1.7;2=1.7-1.89;3=>1.89

## Sheet: match
No	age	Height	subclass	sex	IRA	LAA	Aorta_L	CIA_D	CIA_L	IA_D	IA_L	BSA	BSA_cat	distance	weights
1	54	160.1	1	1	13.6	13.5	110	9.3	25	8.5	174	1.58	1	0.825748	1
1508	52	164.1	1	1	12.8	14.4	81	9	55	8.5	222	1.58	1	0.825748	1
3525	55	168.7	1	0	17.8	16.1	88	10.4	60.5	10.1	230.5	1.58	1	0.825748	3.62376
1016	62	160.1	2	1	16.8	17	99	11.2	41	10.5	201.5	1.62	1	0.713102	1
3425	49	168.3	2	0	17.2	16.6	98	12.1	38.5	11.9	208.5	1.62	1	0.713102	1.81188
3117	60	159.6	3	0	16.3	13.3	107	7.8	44	7.7	185	1.65	1	0.605044	1.81188
1255	48	163.6	3	1	15.3	13.6	120	8.7	35.5	8.3	190.5	1.65	1	0.605044	1
3583	67	157.5	4	1	18.1	20.4	96	13.7	58.5	13	205	1.74	2	0.26398	1
56	65	158.1	4	0	17.7	15.2	102	10.5	60	10	196	1.74	2	0.26398	0.106581
1424	54	162.9	4	0	19.2	17.7	87	11.9	54	11.6	241	1.74	2	0.26398	0.106581
1869	68	163.2	4	0	18.2	17.1	85	12.5	51.5	11.1	212	1.74	2	0.26398	0.106581
1473	48	163.6	4	0	17.7	19	93	10.3	40.5	10.1	226.5	1.74	2	0.26398	0.106581
1712	57	164.1	4	0	17.8	15.6	86	11.1	52	10.4	221	1.74	2	0.26398	0.106581
1548	62	166.3	4	0	18.2	16.1	105	11.4	53.5	10.8	202.5	1.74	2	0.26398	0.106581
3294	62	166.5	4	0	17.8	16.9	99	11.9	57.5	11.3	206.5	1.74	2	0.26398	0.106581
1333	51	166.6	4	0	16.6	18.7	96	11.7	28.5	11.2	221.5	1.74	2	0.26398	0.106581
3047	60	166.6	4	0	14.2	13.6	102	7.8	38	7.7	207.5	1.74	2	0.26398	0.106581
174	57	167.7	4	0	18.4	20.3	93	11	45	10.7	212	1.74	2	0.26398	0.106581
2767	61	168.9	4	0	18.7	18.7	83	13.5	59	12.6	233.5	1.74	2	0.26398	0.106581
3010	56	169.1	4	0	19.5	17.6	125	12.5	54.5	11.9	200	1.74	2	0.26398	0.106581
459	50	169.8	4	0	17.6	15.6	85	11	38	10.6	206.5	1.74	2	0.26398	0.106581
1755	54	172.6	4	0	15.9	14.1	71	8.9	58	8.5	215	1.74	2	0.26398	0.106581
2144	69	173.2	4	0	16.3	17.3	96	9.9	49	9.2	202.5	1.74	2	0.26398	0.106581
501	63	173.3	4	0	19.9	15.8	91	9.8	53	9.2	221	1.74	2	0.26398	0.106581
912	55	176.3	4	0	16.6	16.6	116	11.6	44	11.1	215	1.74	2	0.26398	0.106581
2306	62	168.4	5	0	18.3	16.9	88	10.3	43	9.9	216.5	1.72	2	0.331206	1.81188
3592	47	172.2	5	1	14.4	13.8	78	9.8	65.5	9.2	212.5	1.72	2	0.331206	1
3595	48	151.9	6	1	13.7	14.2	91	10.5	59.5	9.6	184	1.7	2	0.406105	1
514	58	167.7	6	0	20.9	14.8	91	10.3	55.5	9.3	197	1.7	2	0.406105	1.81188
86	61	160.6	7	0	15.9	16	110	10.2	53	9.7	182.5	1.66	1	0.565915	0.226485
1724	66	161.6	7	0	19	17.7	112	15.8	51.5	13.9	236.5	1.66	1	0.565915	0.226485
116	76	161.9	7	0	17.6	16.2	115	10.6	39.5	9.8	232.5	1.66	1	0.565915	0.226485
551	66	166.1	7	0	14.5	16.9	82	11.6	52	10.7	226.5	1.66	1	0.565915	0.226485
285	85	167.5	7	0	19.6	20.6	89	14.3	50	13.3	242.5	1.66	1	0.565915	0.226485
55	68	167.7	7	0	15.7	14.8	122	9.9	21.5	9.5	183	1.66	1	0.565915	0.226485
3599	21	170.3	7	1	14.9	14.1	78	7.9	92.5	8	217.5	1.66	1	0.565915	1
952	60	170.7	7	0	16.8	14.9	95	10.5	62	9.9	208.5	1.66	1	0.565915	0.226485
217	76	172	7	0	13	14.4	86	9.5	43	9.4	245.5	1.66	1	0.565915	0.226485
1622	65	158.1	8	0	16.6	17.4	81	11.4	67	10.4	213.5	1.66	1	0.565915	1.81188
360	64	163.7	8	1	16.5	15.4	87	10.2	48	9.7	206.5	1.66	1	0.565915	1
986	67	161.8	9	0	16.8	16.6	102	10.8	52	10.4	199	1.71	2	0.367859	0.226485
680	59	162.2	9	0	17.7	16.2	92	10.8	46	10.2	191.5	1.71	2	0.367859	0.226485
96	58	163.1	9	0	17.4	16	113	10.9	46	10.1	196	1.71	2	0.367859	0.226485
983	64	163.2	9	0	16.4	15.9	96	11.3	40.5	10.7	200	1.71	2	0.367859	0.226485
457	56	166	9	0	18.1	15.4	77	10.3	54.5	9.8	211	1.71	2	0.367859	0.226485
3610	45	166.3	9	1	15.6	15.9	97	11.6	28.5	10.8	189.5	1.71	2	0.367859	1
258	63	166.5	9	0	15.9	17	76	12	46	11.2	217	1.71	2	0.367859	0.226485
1659	61	167.2	9	0	18.9	16.7	77	12	60	11	217.5	1.71	2	0.367859	0.226485
205	69	170	9	0	15.3	15.9	102	10.3	55.5	10.4	233.5	1.71	2	0.367859	0.226485
362	50	154.2	10	1	15.3	14	78	9.9	40.5	9.1	179	1.72	2	0.331206	1
2240	55	172.6	10	0	16.5	18.6	89	11.7	39	11.4	203	1.72	2	0.331206	1.81188
2388	58	167	11	0	17.1	18.4	82	12.9	52.5	12.5	231	2.09	3	0.00126465	0.0121603
1286	64	167.6	11	0	18.8	17.9	127	13.6	56.5	12.4	221.5	2.09	3	0.00126465	0.0121603
1767	49	168.2	11	0	18.1	17.6	91	12.2	46	11.2	181.5	2.29	3	5.02645e-05	0.0121603
1742	67	169.1	11	0	19.6	17.8	84	13.1	43.5	12.2	195.5	2.1	3	0.00107644	0.0121603
2758	32	170.5	11	0	17.1	16.8	106	11.8	26.5	11.6	220.5	2.12	3	0.000779821	0.0121603
1344	49	170.6	11	0	18	18.6	98	12.6	52	11.5	221	2.15	3	0.000480772	0.0121603
2378	44	170.7	11	0	20.2	19.5	87	13.7	23.5	12.3	225	2.23	3	0.000132311	0.0121603
2570	55	171	11	0	18.7	18.1	91	12.5	53	11.7	226.5	2.12	3	0.000779821	0.0121603
2035	43	171.1	11	0	19.1	18.2	89	13.2	72.5	12.1	221.5	2.09	3	0.00126465	0.0121603
2069	54	171.2	11	0	18.2	18.1	81	12	39.5	11.1	205.5	2.1	3	0.00107644	0.0121603
2421	64	171.2	11	0	19.2	18.3	78	12.9	30	11.8	232.5	2.11	3	0.000916215	0.0121603
241	45	172	11	0	20.1	18.1	100	11.9	79	11.5	215.5	2.1	3	0.00107644	0.0121603
3623	60	172	11	1	18.1	16.9	74	11.6	99	11.2	227.5	2.16	3	0.000409175	1
2494	55	172.5	11	0	19.5	18.8	79	13	38.5	12.1	254	2.13	3	0.000663718	0.0121603
2872	52	172.8	11	0	19.9	20.8	68	11.9	67	11.7	257.5	2.16	3	0.000409175	0.0121603
636	57	172.8	11	0	20.7	17.6	107	12.2	51.5	11.3	217	2.14	3	0.000564891	0.0121603
2130	48	173.2	11	0	19.5	18.6	101	13.3	68	12.4	197.5	2.09	3	0.00126465	0.0121603
226	66	173.4	11	0	23.8	20.5	89	14.2	63.5	13.4	223	2.12	3	0.000779821	0.0121603
3210	43	173.5	11	0	19.6	17.1	108	11.1	34	10.8	190	2.15	3	0.000480772	0.0121603
185	61	173.6	11	0	17.6	15.6	84	10.4	59.5	10.6	230	2.17	3	0.000348236	0.0121603
3187	44	173.7	11	0	16	18.3	106	12	50.5	11.2	206	2.12	3	0.000779821	0.0121603
2271	56	173.7	11	0	18.6	19.2	87	14.2	75.5	13.3	237.5	2.15	3	0.000480772	0.0121603
190	61	173.7	11	0	20.1	20.6	85	14	42.5	13.5	243.5	2.18	3	0.00029637	0.0121603
2015	62	174.1	11	0	19.9	21.4	92	11.3	46	10.6	205.5	2.14	3	0.000564891	0.0121603
3225	36	174.3	11	0	18.2	16.6	96	11.3	40	11.1	207.5	2.09	3	0.00126465	0.0121603
990	55	174.3	11	0	18.9	18.9	107	11.8	44.5	11.8	239.5	2.16	3	0.000409175	0.0121603
631	43	174.5	11	0	21.5	18	84	10.9	57	10.7	220	2.09	3	0.00126465	0.0121603
635	57	174.7	11	0	19.2	16.6	111	11.1	47.5	10.3	223.5	2.18	3	0.00029637	0.0121603
861	53	174.9	11	0	21.4	20.1	105	13.9	58	12.5	223.5	2.11	3	0.000916215	0.0121603
270	56	174.9	11	0	20.2	18.9	99	12.8	76.5	12	234	2.13	3	0.000663718	0.0121603
1705	49	175	11	0	16.9	16.6	79	11.1	35.5	10.3	190.5	2.11	3	0.000916215	0.0121603
549	65	175	11	0	21.3	19.6	103	12.2	60.5	11	203	2.15	3	0.000480772	0.0121603
2940	52	175.1	11	0	18.8	18	89	12.8	28	11.7	210	2.12	3	0.000779821	0.0121603
3547	54	175.1	11	0	22.3	21.3	103	13.8	86.5	12.5	241	2.09	3	0.00126465	0.0121603
3618	46	175.2	11	0	16.9	16.7	78	9.9	55.5	9.5	227.5	2.12	3	0.000779821	0.0121603
3041	52	175.4	11	0	19.9	17.8	117	12.1	40.5	11.6	203	2.11	3	0.000916215	0.0121603
1643	45	175.5	11	0	15.1	17.6	96	11.5	27	10.8	216	2.1	3	0.00107644	0.0121603
2996	49	175.5	11	0	18.2	17.3	119	12.7	20.5	11.7	202.5	2.09	3	0.00126465	0.0121603
3457	58	175.5	11	0	15.3	14.9	92	9.4	50.5	8.7	209.5	2.1	3	0.00107644	0.0121603
1277	47	175.9	11	0	15.6	15.3	99	11.4	57.5	11.2	229.5	2.11	3	0.000916215	0.0121603
1545	52	175.9	11	0	20.6	17.8	78	12.1	80.5	11.1	213.5	2.11	3	0.000916215	0.0121603
2492	48	176.1	11	0	20.2	22.2	101	13.3	61	12.4	218	2.17	3	0.000348236	0.0121603
690	47	176.3	11	0	20.1	18.8	122	14.3	18.5	13.8	225.5	2.13	3	0.000663718	0.0121603
1102	52	176.3	11	0	20.6	19.4	90	12.2	63	11.2	228	2.1	3	0.00107644	0.0121603
3264	50	176.4	11	0	17.9	17.4	98	11.9	42	11.1	210	2.14	3	0.000564891	0.0121603
2977	54	176.4	11	0	20.3	20.2	111	13.3	25	12.8	220.5	2.17	3	0.000348236	0.0121603
1689	56	176.5	11	0	19.9	18.1	103	13.3	97.5	12	231.5	2.14	3	0.000564891	0.0121603
2138	56	176.6	11	0	19.6	18.8	93	12.3	52.5	11.4	218.5	2.1	3	0.00107644	0.0121603
1852	59	176.7	11	0	19.5	19.7	80	11.6	55.5	11.3	235.5	2.18	3	0.00029637	0.0121603
3295	32	176.8	11	0	15.4	15.5	82	10.2	54	9.6	213	2.13	3	0.000663718	0.0121603
1729	43	176.8	11	0	18.8	16.6	94	13.5	59.5	12.1	219	2.19	3	0.000252227	0.0121603
2830	38	177.1	11	0	16.3	18.2	104	11.8	37.5	11.4	189	2.33	3	2.63648e-05	0.0121603
206	59	177.1	11	0	18.8	24.1	108	19	14.5	16.8	260	2.14	3	0.000564891	0.0121603
1822	54	177.2	11	0	19.5	18.2	99	12.1	59.5	11.1	191	2.1	3	0.00107644	0.0121603
892	47	177.3	11	0	21.2	17	113	12.6	56	11.9	216.5	2.16	3	0.000409175	0.0121603
259	65	177.3	11	0	22.6	18.6	107	13.5	62	12.7	246	2.12	3	0.000779821	0.0121603
2562	63	177.4	11	0	21.7	22.6	97	16.1	67.5	14.9	234.5	2.15	3	0.000480772	0.0121603
3369	39	177.7	11	0	17	17.3	93	12	62	11.5	219	2.15	3	0.000480772	0.0121603
591	35	177.9	11	0	18.1	17.9	89	12.3	61.5	11.7	220.5	2.16	3	0.000409175	0.0121603
3163	36	177.9	11	0	18	18.9	106	12.9	37	12.3	202	2.17	3	0.000348236	0.0121603
332	58	177.9	11	0	18.4	20.1	104	11.8	39.5	11.2	231.5	2.1	3	0.00107644	0.0121603
2605	33	178.1	11	0	16.3	15.6	98	11.7	55.5	11	220	2.43	3	5.2531e-06	0.0121603
2124	50	178.1	11	0	18.9	17.8	104	12.8	62	12	217.5	2.09	3	0.00126465	0.0121603
139	72	178.1	11	0	18.4	18.9	116	12.6	44	11.5	243	2.15	3	0.000480772	0.0121603
3387	57	178.3	11	0	19.6	17.8	100	12.9	59.5	12.7	264.5	2.1	3	0.00107644	0.0121603
2609	35	178.4	11	0	16.1	18.4	97	13.4	62.5	12.4	237	2.28	3	5.90635e-05	0.0121603
1888	51	178.5	11	0	20.6	20.5	98	15.3	48.5	13.9	209	2.38	3	1.17685e-05	0.0121603
3120	40	178.6	11	0	17.7	16.4	99	11.1	38.5	10.4	190	2.09	3	0.00126465	0.0121603
1265	44	178.6	11	0	19.1	17.8	108	11.2	59	10.6	210.5	2.13	3	0.000663718	0.0121603
556	63	178.6	11	0	19	18	81	12	49.5	11.3	226	2.17	3	0.000348236	0.0121603
1137	40	178.7	11	0	18.2	18.1	118	11.3	40.5	10.9	222.5	2.17	3	0.000348236	0.0121603
1487	53	178.8	11	0	18.7	17.7	93	11.6	38.5	11.5	214.5	2.14	3	0.000564891	0.0121603
1558	39	178.9	11	0	17.8	17.6	92	11.9	61.5	11.1	244.5	2.51	3	1.44518e-06	0.0121603
2131	45	178.9	11	0	18.2	17.4	95	11.2	31	10.5	229	2.11	3	0.000916215	0.0121603
2921	48	178.9	11	0	18.7	18	95	10.7	75.5	9.9	228	2.16	3	0.000409175	0.0121603
1661	57	178.9	11	0	18.7	17.2	85	12.3	65.5	11.8	268.5	2.1	3	0.00107644	0.0121603
2884	48	179	11	0	18.7	16.3	115	11.6	43	11.3	216	2.17	3	0.000348236	0.0121603
786	59	179	11	0	21.1	22.4	106	12.9	66.5	12.4	234	2.19	3	0.000252227	0.0121603
3573	40	179.2	11	0	21.9	20.7	89	14.4	66	13.8	230.5	2.25	3	9.58271e-05	0.0121603
1537	58	179.3	11	0	16.7	14.8	85	10.9	68	10.3	233.5	2.09	3	0.00126465	0.0121603
3079	43	179.4	11	0	16.8	16.9	112	11.7	34	11	197.5	2.36	3	1.62496e-05	0.0121603
2189	54	179.4	11	0	19.7	20.2	88	13.7	53.5	13.4	260	2.19	3	0.000252227	0.0121603
943	35	179.5	11	0	16.6	16.8	115	10.4	36	9.9	241	2.16	3	0.000409175	0.0121603
2433	39	179.5	11	0	21.4	20.2	87	12.7	57	12.1	213	2.26	3	8.15517e-05	0.0121603
148	52	179.5	11	0	19.1	18.6	109	13.4	69.5	12.7	235	2.09	3	0.00126465	0.0121603
2648	52	179.6	11	0	21.1	18.5	90	12.3	40	11.3	243	2.19	3	0.000252227	0.0121603
1356	44	179.7	11	0	17.5	18.3	106	13.2	79.5	12.7	252.5	2.3	3	4.27762e-05	0.0121603
2522	57	179.7	11	0	19.2	16.3	101	12.9	69.5	12.2	228.5	2.12	3	0.000779821	0.0121603
1669	59	179.7	11	0	21.8	18	92	13.5	69	12.6	224.5	2.15	3	0.000480772	0.0121603
521	48	179.8	11	0	17.2	16.3	98	11.8	40	11.2	188.5	2.1	3	0.00107644	0.0121603
2123	53	179.9	11	0	19.5	18.2	97	10.8	59.5	10	211.5	2.1	3	0.00107644	0.0121603
1358	54	179.9	11	0	20.1	17.5	113	12.5	59.5	11.6	230	2.17	3	0.000348236	0.0121603
2188	30	180.1	11	0	14.2	14.3	83	9	46.5	8.6	213.5	2.17	3	0.000348236	0.0121603
2502	46	180.1	11	0	18	16.9	109	11.3	42	10.8	191.5	2.09	3	0.00126465	0.0121603
1771	52	180.1	11	0	19.9	20.8	106	12.5	51.5	12.1	215.5	2.12	3	0.000779821	0.0121603
213	71	180.3	11	0	22.8	20.7	119	14.3	55.5	13.2	235.5	2.15	3	0.000480772	0.0121603
2345	56	180.4	11	0	18.9	16.1	103	10	64.5	10	211.5	2.14	3	0.000564891	0.0121603
1883	50	180.5	11	0	18.3	18.1	89	11.3	70.5	10.9	226	2.12	3	0.000779821	0.0121603
466	53	180.6	11	0	19.7	20.6	84	13.2	64	12.1	202	2.25	3	9.58271e-05	0.0121603
2274	53	180.6	11	0	15.9	16.3	94	10.1	75	9.8	220.5	2.13	3	0.000663718	0.0121603
746	52	180.8	11	0	19	20.4	99	13.9	51	12.8	243.5	2.1	3	0.00107644	0.0121603
1926	50	180.9	11	0	14.8	15.1	95	10.8	33	10.2	197	2.19	3	0.000252227	0.0121603
1318	55	181.1	11	0	21	19.1	102	15.5	53	14.5	234	2.19	3	0.000252227	0.0121603
2137	58	181.1	11	0	24.7	18.8	102	13	32.5	12.8	246	2.16	3	0.000409175	0.0121603
3005	52	181.2	11	0	18.8	17.6	101	11.6	49	11.4	221.5	2.17	3	0.000348236	0.0121603
3307	37	181.3	11	0	17.3	18.8	90	12.1	73.5	11.7	253	2.21	3	0.000182683	0.0121603
3635	39	181.3	11	0	18.8	16.9	83	12.3	74.5	11.8	228.5	2.28	3	5.90635e-05	0.0121603
941	42	181.3	11	0	16.4	17	117	11.4	59	11	192.5	2.11	3	0.000916215	0.0121603
2054	39	181.4	11	0	18	18	84	12.6	63.5	11.9	234.5	2.29	3	5.02645e-05	0.0121603
780	43	181.4	11	0	18.2	20.3	97	12.1	45.5	11.6	222	2.28	3	5.90635e-05	0.0121603
3510	46	181.5	11	0	15	17.2	85	11.7	64	10.8	210	2.21	3	0.000182683	0.0121603
2119	55	181.5	11	0	17.6	16.9	74	10.8	50	10	231	2.14	3	0.000564891	0.0121603
3442	51	181.7	11	0	20.2	18	85	12.3	56	11.8	217.5	2.17	3	0.000348236	0.0121603
2505	39	181.8	11	0	18.5	19.4	66	12.8	54	12.4	244.5	2.13	3	0.000663718	0.0121603
3065	39	181.8	11	0	17.5	19.4	101	14.5	42.5	13.5	214	2.28	3	5.90635e-05	0.0121603
2073	48	181.8	11	0	19.9	20	104	13.8	51	12.4	226	2.14	3	0.000564891	0.0121603
2568	46	182.1	11	0	17.5	16.7	100	11.2	38	10.8	229	2.22	3	0.000155471	0.0121603
940	54	182.1	11	0	17.4	18.6	112	11.8	53	11.3	232	2.15	3	0.000480772	0.0121603
351	61	182.3	11	0	18.4	20.7	127	13.5	39	12.5	222.5	2.15	3	0.000480772	0.0121603
2200	47	182.4	11	0	17.7	19.4	103	12.9	78.5	11.9	226	2.14	3	0.000564891	0.0121603
1127	59	182.4	11	0	18.9	18.1	117	11.6	63	11	221.5	2.1	3	0.00107644	0.0121603
269	59	182.6	11	0	21	20.6	97	16.4	53	15.5	273.5	2.2	3	0.000214657	0.0121603
1541	40	182.7	11	0	18.5	18.7	91	13.5	75.5	12	253	2.77	3	2.1793e-08	0.0121603
3014	45	182.8	11	0	18.2	16.9	94	12.3	48.5	12.2	220	2.2	3	0.000214657	0.0121603
2285	38	182.9	11	0	17.2	15.9	81	10.5	42	10	224.5	2.24	3	0.000112601	0.0121603
2348	44	183.1	11	0	16.9	18.7	107	12.9	57.5	12	230	2.31	3	3.64035e-05	0.0121603
2246	51	183.5	11	0	20.1	19.5	95	12.7	53	12.3	245.5	2.11	3	0.000916215	0.0121603
2155	50	183.6	11	0	17.8	18.2	101	13	46	12.1	226	2.22	3	0.000155471	0.0121603
770	50	183.7	11	0	18.1	18.7	116	12	59	11.5	250	2.22	3	0.000155471	0.0121603
2064	56	183.8	11	0	20.6	22.8	105	13.9	45	13.3	229	2.23	3	0.000132311	0.0121603
3460	53	184.1	11	0	18.7	18.2	101	11	39.5	10	211.5	2.13	3	0.000663718	0.0121603
2835	44	184.2	11	0	20	19.5	84	14.5	91.5	13.6	235	2.29	3	5.02645e-05	0.0121603
2598	49	184.3	11	0	19.2	19.5	102	13	87.5	12.4	230	2.09	3	0.00126465	0.0121603
1542	62	184.3	11	0	20.8	19.9	105	16.8	77	15.4	254.5	2.09	3	0.00126465	0.0121603
1775	59	184.5	11	0	18.4	15.6	88	10.1	64	9.9	233.5	2.37	3	1.38287e-05	0.0121603
2275	52	184.6	11	0	21.4	20	108	12.9	38.5	12.4	208.5	2.23	3	0.000132311	0.0121603
2040	59	185	11	0	17.6	15.7	98	11.4	42.5	10.9	190.5	2.12	3	0.000779821	0.0121603
382	54	185.5	11	0	22.5	20.2	105	14.7	67	14	241	2.15	3	0.000480772	0.0121603
371	57	185.5	11	0	21.5	19.6	124	11.9	62	11.5	247	2.09	3	0.00126465	0.0121603
2490	57	185.8	11	0	17.6	16.6	76	10.5	53.5	10.6	244.5	2.27	3	6.94027e-05	0.0121603
2717	41	185.9	11	0	16.3	15.3	97	9.1	52	9.3	217	2.09	3	0.00126465	0.0121603
1239	51	186.1	11	0	20.4	16.8	124	12.5	51.5	11.7	218	2.16	3	0.000409175	0.0121603
2161	44	186.5	11	0	17.1	17.1	89	14.6	42	13.4	225	2.12	3	0.000779821	0.0121603
2636	37	186.7	11	0	14.8	16.8	101	10.4	41.5	9.5	225.5	2.25	3	9.58271e-05	0.0121603
2657	40	186.7	11	0	16.1	16.3	90	10.7	76.5	10.3	234.5	2.52	3	1.22987e-06	0.0121603
2268	47	188.1	11	0	17.6	16.7	90	11.1	51	10.6	217	2.18	3	0.00029637	0.0121603
3640	51	188.6	11	0	18.7	20.2	99	12.9	62	12.3	224	2.12	3	0.000779821	0.0121603
2826	40	188.9	11	0	22.1	21	85	14.4	81	13.6	234.5	2.18	3	0.00029637	0.0121603
108	44	189.9	11	0	17.5	16.6	127	11.3	72.5	10.5	235.5	2.25	3	9.58271e-05	0.0121603
2171	44	191.7	11	0	20.3	18.6	104	12.2	78	11.8	227	2.36	3	1.62496e-05	0.0121603
3627	54	161.3	12	1	17.2	15.6	103	10.8	54	10.2	210	1.75	2	0.233849	1
2719	41	170.8	12	0	17.4	17.9	83	11.4	64.5	10.4	233	1.75	2	0.233849	1.81188
126	67	159	13	1	17.3	20.8	126	14.8	67.5	13.7	194	1.59	1	0.801304	1
724	72	160.3	13	0	20.2	23.3	109	12.5	28	10.8	160	1.59	1	0.801304	1.81188
3629	62	160.6	14	1	16.3	17.6	84	12.7	84	11.7	251.5	1.8	2	0.119906	1
1512	58	161.1	14	0	16.7	17.9	63	10.8	58.5	10.1	207.5	1.8	2	0.119906	0.0584478
252	73	161.1	14	0	18.9	17.4	84	12.9	50.5	12.4	218.5	1.8	2	0.119906	0.0584478
2055	50	161.2	14	0	16.1	17.2	78	11.1	36.5	10.3	221.5	1.8	2	0.119906	0.0584478
2828	58	163.1	14	0	18.2	17.2	77	11	30	10.3	230	1.8	2	0.119906	0.0584478
1790	54	165.1	14	0	18.6	17.1	81	11	57.5	10.2	193	1.8	2	0.119906	0.0584478
3272	59	165.1	14	0	16.2	15.2	101	11.4	28	10.8	200	1.8	2	0.119906	0.0584478
980	57	166.4	14	0	19.9	17.7	120	12.8	47.5	11.9	204.5	1.8	2	0.119906	0.0584478
1122	53	166.5	14	0	15.3	13.3	120	9.5	36.5	9.3	203.5	1.8	2	0.119906	0.0584478
2786	60	166.7	14	0	12.7	13.5	79	10	86	9.4	226	1.8	2	0.119906	0.0584478
347	62	167.2	14	0	17.8	15.5	95	11.4	40	10.8	217	1.8	2	0.119906	0.0584478
898	60	167.5	14	0	17.1	16.9	119	11.5	44.5	10.5	222.5	1.8	2	0.119906	0.0584478
3087	45	167.6	14	0	15.7	16	93	10	63	9.5	206	1.8	2	0.119906	0.0584478
106	62	168.2	14	0	19	16.6	91	11.5	58	10.9	223.5	1.8	2	0.119906	0.0584478
2671	48	168.5	14	0	16.4	15.9	74	10.8	41.5	10.1	201.5	1.8	2	0.119906	0.0584478
649	62	169.4	14	0	15.1	16.2	91	10.2	48	9.9	239	1.8	2	0.119906	0.0584478
2160	61	169.9	14	0	15.3	16.6	99	10.8	38.5	10	226	1.8	2	0.119906	0.0584478
1785	59	170	14	0	18.3	17.1	85	11.9	60	11	202	1.8	2	0.119906	0.0584478
2524	50	170.7	14	0	19.1	16.9	92	12.1	42.5	11.1	198.5	1.8	2	0.119906	0.0584478
60	81	171.1	14	0	18.1	16	103	10	80.5	9.9	253	1.8	2	0.119906	0.0584478
404	54	171.3	14	0	15.4	16.4	81	12	75	11.6	249.5	1.8	2	0.119906	0.0584478
942	57	171.4	14	0	16.1	17.9	84	13.2	38	12.3	208	1.8	2	0.119906	0.0584478
1899	52	172.6	14	0	17.7	16.7	85	10.9	46	10.3	204.5	1.8	2	0.119906	0.0584478
1733	43	172.9	14	0	17.4	15.6	96	10.8	59.5	10.2	202.5	1.8	2	0.119906	0.0584478
3542	55	173	14	0	22.6	19.2	83	13.6	56.5	12.8	222	1.8	2	0.119906	0.0584478
2725	49	173.1	14	0	14.2	16.9	94	11.1	43.5	10.9	201.5	1.8	2	0.119906	0.0584478
3254	51	173.4	14	0	18.8	17.6	89	11.7	25	10.5	196	1.8	2	0.119906	0.0584478
237	53	173.9	14	0	17.6	13.8	86	10	42.5	9.9	216.5	1.8	2	0.119906	0.0584478
3136	40	174	14	0	16.9	13.7	107	8.9	44.5	8.6	198.5	1.8	2	0.119906	0.0584478
1550	68	174.5	14	0	19.8	18.3	106	11.9	73.5	11.5	253.5	1.8	2	0.119906	0.0584478
2235	55	175.5	14	0	18.3	16	91	12	57	11	220.5	1.8	2	0.119906	0.0584478
2089	56	175.8	14	0	16	16.1	72	11.6	64	11.2	224	1.8	2	0.119906	0.0584478
3632	57	162.1	15	1	16.8	16.9	95	11.6	50.5	11.1	213	1.68	1	0.485643	1
1652	54	164	15	0	17.4	18.4	79	12.8	35	11.8	216.5	1.68	1	0.485643	0.45297
310	59	165.8	15	0	17.3	16.9	96	11.1	40.5	11	205	1.68	1	0.485643	0.45297
400	62	172.2	15	0	16.8	15.6	82	10.3	66	9.8	225.5	1.68	1	0.485643	0.45297
845	53	173.7	15	0	13.5	13.5	91	8	54	7.7	210.5	1.68	1	0.485643	0.45297
2769	44	160.7	16	0	15.9	14.9	67	9.8	57.5	9.4	214.5	1.76	2	0.206193	0.04314
1912	66	160.7	16	0	22.4	17.2	97	11.6	35.5	11.2	204.5	1.76	2	0.206193	0.04314
20	58	162.6	16	0	16.3	17	101	10.6	68.5	10	210	1.76	2	0.206193	0.04314
1151	61	162.8	16	0	18	16.3	112	10.5	33	10.3	190.5	1.76	2	0.206193	0.04314
3649	57	164.1	16	1	15.6	16	78	11	74	10.2	208	1.76	2	0.206193	1
2050	49	164.3	16	0	18.1	16.9	83	10.2	76.5	10.1	219.5	1.76	2	0.206193	0.04314
311	62	164.5	16	0	16.3	17.5	99	12.9	69.5	12	215	1.76	2	0.206193	0.04314
753	56	164.6	16	0	15.4	16.1	82	11	56	10.6	193	1.76	2	0.206193	0.04314
1208	77	164.7	16	0	19.4	15.6	120	13.6	93	12.3	234.5	1.76	2	0.206193	0.04314
1701	71	164.9	16	0	19.3	17	90	14.9	75	13.6	238	1.76	2	0.206193	0.04314
2572	55	165	16	0	19.3	16.6	99	11.8	43	11.1	182.5	1.76	2	0.206193	0.04314
363	57	165.5	16	0	16.3	16.1	82	10.1	46	9.1	226	1.76	2	0.206193	0.04314
221	63	165.7	16	0	18.9	17.2	96	11.7	26	11.5	213	1.76	2	0.206193	0.04314
1410	59	166.1	16	0	16.3	18.2	88	12.5	53.5	10.7	222.5	1.76	2	0.206193	0.04314
2624	42	166.4	16	0	14.3	14.6	65	9.8	62	9.6	206.5	1.76	2	0.206193	0.04314
374	62	166.4	16	0	17	15.5	85	10.4	58	10	229	1.76	2	0.206193	0.04314
767	61	166.6	16	0	17.6	19.1	95	11.3	41	10.3	202	1.76	2	0.206193	0.04314
1485	52	167.3	16	0	19.5	16.9	103	13	49.5	13.2	213	1.76	2	0.206193	0.04314
[truncated: 3,432 more rows]

## Sheet: 4 repeated measurements
	No	SMA(D)	L.Renal(D)	L. renal	IMA	Bifur.(D)	Rt. CIA(D)	Lt. CIA(D)	Rt.CIA mid(D)	Lt.CIA mid(D)	L.Renal-Bifur.(L)	Rt. CIA(L)	Lt. CIA(L)	Bifur.-Rt.SFA((L)	Rt.SFA (D)	Bifur.-Lt.SFA((L)	Lt. SFA	Bifur.-Rt.SFA in COR (L)	Bifur.-Lt.SFA in COR (L)
[truncated: 399 more rows]
